# Supplementary material for: Cell- and sex-specificity in the transcriptomic response of the hippocampal neurovascular unit to obesity
Source: Commun Biol. 2025 Nov 27;8:1712. doi: 10.1038/s42003-025-09112-6 (PMC12660818; doi:10.1038/s42003-025-09112-6)
Supplement: Supplementary file 3 — Supplementary Data 1-28 [file 42003_2025_9112_MOESM3_ESM.xlsx]

## Sheet: Supplementary Data 1
Supplementary Data 1. Complete list of endothelial DEGs in male WT mice as compared to female WT mice.
Gene	Log2 fold change	Moderated t-statistic	p value	Adjusted p value	B-statistica
Xist	-2.18801	-35.9145	1.32948e-197	9.22125e-194	417.599
Uty	0.693485	10.6283	2.2584e-25	7.83213e-22	45.6947
Zbtb16	-0.755266	-8.47832	6.03347e-17	1.39494e-13	27.3394
Ddx3y	0.311515	6.86871	9.95242e-12	1.72575e-08	16.0271
Eif2s3y	0.326618	6.67323	3.67333e-11	5.09565e-08	14.8023
Kdm5d	0.307754	6.22269	6.5504e-10	7.57226e-07	12.1051
Ddx3x	-0.385443	-5.84048	6.54662e-09	6.48677e-06	9.95623
Fkbp5	-0.555847	-5.53091	3.83653e-08	3.32627e-05	8.31042
Trpm3	-1.09143	-5.23222	1.9462e-07	0.000149987	6.80347
Arhgap28	-0.352584	-5.15816	2.87495e-07	0.000199406	6.44217
Adam12	-0.691341	-5.07521	4.42405e-07	0.000278957	6.0434
Ddr2	-0.377891	-5.03387	5.47121e-07	0.000316236	5.84701
Colec12	-0.588421	-4.9511	8.3328e-07	0.000444587	5.45841
Bmp6	-0.604238	-4.86749	1.26653e-06	0.000627477	5.07212
Naaladl2	-0.533748	-4.83113	1.51642e-06	0.000701194	4.90612
Dab2	-0.407261	-4.81758	1.62117e-06	0.000702778	4.84456
Lmo7	0.326613	4.76029	2.14618e-06	0.00087564	4.58616
Slc6a20a	-0.619236	-4.65451	3.57453e-06	0.00137739	4.11687
Bicc1	-0.501574	-4.56688	5.41259e-06	0.00197588	3.73578
Mxi1	-0.395502	-4.48639	7.87418e-06	0.00273077	3.39196
Lama1	-0.503012	-4.45639	9.04142e-06	0.0029705	3.2653
Zfp536	-0.431883	-4.43821	9.82709e-06	0.0029705	3.18898
Ccnd3	-0.417282	-4.4377	9.85027e-06	0.0029705	3.18682
Slc13a3	-0.386969	-4.42474	1.04509e-05	0.0030203	3.13263
Ogn	-0.192428	-4.41011	1.11715e-05	0.00309943	3.07158
Filip1	0.303932	4.37815	1.29144e-05	0.00344516	2.93893
Cobll1	0.41899	4.26069	2.18263e-05	0.00560693	2.45944
Sned1	-0.463118	-4.20793	2.75138e-05	0.00681556	2.24822
Slc22a23	-0.382831	-4.18874	2.99134e-05	0.00705866	2.172
Arhgap31	0.404613	4.18298	3.06716e-05	0.00705866	2.1492
Ppp1r1a	-0.199652	-4.17648	3.15482e-05	0.00705866	2.12352
Plxna2	-0.460039	-4.15287	3.49409e-05	0.00757344	2.03049
Ptgds	-0.526687	-4.1361	3.7558e-05	0.00781575	1.96474
Eml4	-0.343126	-4.13147	3.83125e-05	0.00781575	1.94663
Sdk1	-0.489186	-4.11739	4.06975e-05	0.00806508	1.89168
Gk5	-0.213878	-4.09794	4.42252e-05	0.00836407	1.81606
Ranbp3l	-0.564923	-4.0892	4.59029e-05	0.00836407	1.78221
Nnat	-0.323062	-4.08751	4.62343e-05	0.00836407	1.77566
Ptprm	0.419294	4.0835	4.70298e-05	0.00836407	1.76015
Gxylt2	-0.242504	-4.04163	5.61471e-05	0.00973591	1.59914
Kit	-0.200531	-4.03552	5.76102e-05	0.00974595	1.57577
Picalm	-0.357762	-4.02624	5.99029e-05	0.00989253	1.54034
Smoc1	-0.325951	-4.01808	6.19878e-05	0.00999878	1.50928
Atp6v1c1	-0.176899	-3.98744	7.04525e-05	0.0111059	1.39312
Eya2	-0.37916	-3.96715	7.66479e-05	0.011814	1.31669
Aldh1a2	-0.319872	-3.95871	7.9373e-05	0.0119681	1.28502
Slc41a1	-0.237389	-3.94615	8.36011e-05	0.0123374	1.23798
Alcam	-0.524359	-3.91669	9.43678e-05	0.0133669	1.12825
Cxadr	-0.191282	-3.91652	9.44319e-05	0.0133669	1.12763
Lepr	-0.283812	-3.9009	0.000100663	0.0138662	1.06978
Snta1	-0.184655	-3.89777	0.000101958	0.0138662	1.05822
Nid1	-0.314135	-3.88576	0.000107072	0.0142818	1.01393
Gm38604	-0.230203	-3.86379	0.000117063	0.0153198	0.933238
4930594M22Rik	-0.414177	-3.85141	0.000123071	0.0158078	0.887986
Cp	-0.413862	-3.8282	0.000135134	0.0166439	0.803488
Samd12	0.324626	3.82415	0.00013735	0.0166439	0.788796
Tmem64	-0.199659	-3.81831	0.000140601	0.0166439	0.767664
Shroom2	-0.323289	-3.81664	0.000141547	0.0166439	0.761607
Slc6a13	-0.382739	-3.81658	0.000141579	0.0166439	0.761405
Arl15	0.396314	3.78816	0.000158596	0.0183337	0.658942
Dnajc6	-0.39156	-3.77916	0.000164375	0.0186902	0.62665
Ptprb	0.383262	3.7656	0.000173455	0.0194046	0.578148
Prdm16	0.254279	3.75959	0.000177631	0.0195563	0.556696
Dnm3	0.362988	3.75282	0.000182445	0.0197725	0.532585
Lpar1	-0.316993	-3.74629	0.000187207	0.0199765	0.509359
2610307P16Rik	-0.340344	-3.72959	0.000199921	0.0210099	0.450149
Slc35d1	-0.187911	-3.70761	0.000217896	0.0225571	0.372612
Ebf1	0.456411	3.69742	0.000226736	0.0231271	0.336812
C2cd5	0.230371	3.65361	0.000268714	0.0270116	0.184027
Clcn2	-0.198175	-3.64257	0.000280393	0.0277829	0.145793
Vegfc	0.172104	3.62737	0.000297247	0.0287469	0.0933561
Maf	-0.272784	-3.62635	0.000298411	0.0287469	0.0898459
Stn1	-0.133432	-3.61652	0.000309852	0.0290299	0.056061
Myo1d	0.311767	3.61429	0.000312497	0.0290299	0.0484294
Gm8189	-0.324636	-3.60914	0.000318711	0.0290299	0.0307535
Agmo	-0.348524	-3.60424	0.000324721	0.0290299	0.0139861
Erg	0.269608	3.60301	0.000326251	0.0290299	0.00976709
Kcnk2	-0.382045	-3.60284	0.000326461	0.0290299	0.0091895
Robo1	-0.388001	-3.55922	0.000385164	0.0337042	-0.139108
Prkcb	-0.353503	-3.55676	0.000388746	0.0337042	-0.147404
Nr3c2	0.341266	3.55152	0.000396496	0.0339518	-0.165094
Dcdc2a	-0.3779	-3.54016	0.000413784	0.0346856	-0.203324
Igf2	-0.210111	-3.53934	0.000415067	0.0346856	-0.206097
Pde4d	0.362437	3.508	0.000466652	0.0385321	-0.310956
Plekha5	0.286895	3.49804	0.000484263	0.0395159	-0.344094
Slc24a3	-0.398745	-3.49046	0.000498088	0.0398164	-0.369266
Itpkb	0.300835	3.48923	0.00050036	0.0398164	-0.373336
Hs2st1	-0.237771	-3.48665	0.000505168	0.0398164	-0.381886
Egfl7	0.247998	3.47741	0.000522733	0.0406512	-0.412437
Ctso	0.132688	3.47497	0.000527481	0.0406512	-0.420518
Pir	0.246468	3.46639	0.000544435	0.0414968	-0.448786
Pals2	-0.339102	-3.45518	0.00056737	0.0425767	-0.485642
Tmem164	-0.317642	-3.4535	0.000570881	0.0425767	-0.491151
Tbc1d16	-0.214868	-3.44808	0.000582357	0.0429705	-0.508923
Prr14	-0.167781	-3.44315	0.00059298	0.0430725	-0.525061
Rbm10	-0.177577	-3.44169	0.00059616	0.0430725	-0.529834
Ppargc1b	-0.199743	-3.413	0.000661981	0.0471796	-0.623268
Prdm6	-0.251934	-3.41108	0.000666609	0.0471796	-0.62948
Pign	-0.221008	-3.40712	0.000676275	0.0473802	-0.642315
Foxp2	-0.286898	-3.40302	0.000686421	0.0474671	-0.65559
Foxp4	-0.171004	-3.40094	0.00069161	0.0474671	-0.662302
Zic4	-0.259367	-3.39839	0.000698046	0.0474671	-0.670559
Efemp1	-0.216121	-3.38115	0.000742935	0.0492092	-0.726085
Csnk2a2	-0.178047	-3.37873	0.000749442	0.0492092	-0.733851
Tpd52	0.195405	3.37781	0.000751944	0.0492092	-0.736819
Ube2k	0.267899	3.37744	0.00075294	0.0492092	-0.737998
Cobl	-0.175661	-3.37417	0.000761872	0.0492092	-0.7485
Slc6a12	-0.214898	-3.37128	0.000769825	0.0492092	-0.757745
9530026P05Rik	-0.31624	-3.37002	0.000773328	0.0492092	-0.761787
Eya1	-0.350016	-3.36465	0.000788405	0.0495564	-0.778975
Nadk2	-0.219136	-3.36204	0.000795829	0.0495564	-0.787318
Mapk4	-0.348277	-3.36051	0.000800219	0.0495564	-0.792214
Utrn	0.305322	3.35427	0.000818331	0.0500702	-0.812129
Adgrl4	0.351993	3.3527	0.000822953	0.0500702	-0.817142
Smad3	-0.285127	-3.32597	0.000905324	0.0544253	-0.90197
Klf13	-0.255205	-3.32446	0.000910228	0.0544253	-0.90677
Clmn	-0.254208	-3.32116	0.000920954	0.0545961	-0.917182
Myh11	0.20682	3.30947	0.000959961	0.0564262	-0.954035
Nsd1	-0.287325	-3.29574	0.00100771	0.0586778	-0.997143
Mospd1	-0.138769	-3.29365	0.00101519	0.0586778	-1.0037
Pdzrn3	-0.364801	-3.288	0.00103559	0.0592432	-1.02137
Ube2e2	-0.331489	-3.2859	0.00104328	0.0592432	-1.02793
Shroom3	-0.183305	-3.28392	0.00105059	0.0592432	-1.03413
Fgfr2	-0.259313	-3.28	0.00106515	0.0595798	-1.04634
arepresents the log-odds that the gene is differentially expressed

## Sheet: Supplementary Data 2
Supplementary Data 2. Complete list of microglial DEGs in male WT mice as compared to female WT mice.
Gene	Log2 fold change	Moderated t-statistic	p value	Adjusted p value	B-statistica
Xist	-2.181	-55.3733	0	0	776.368
Uty	0.53143	14.1682	5.79705e-43	2.54316e-39	83.7968
Eif2s3y	0.411463	12.0527	4.70481e-32	1.376e-28	60.0613
Kdm5d	0.258126	8.93722	1.09673e-18	2.40567e-15	31.0196
Ddx3y	0.216573	8.41103	9.03134e-17	1.58482e-13	26.8695
Gm26992	-0.179451	-7.12286	1.60642e-12	2.34912e-09	17.6867
Ccnd3	-0.413379	-6.03006	2.04118e-09	2.55848e-06	11.0168
Fkbp5	-0.378348	-5.75062	1.06737e-08	1.17063e-05	9.48039
Rn18s-rs5	-0.327547	-5.52394	3.87619e-08	3.77885e-05	8.28526
Hsp90ab1	-0.153054	-4.45299	9.06859e-06	0.00795678	3.26713
Ptpn5	0.157696	4.31683	1.68218e-05	0.0134177	2.70413
Arhgap33	0.0929794	4.06146	5.11811e-05	0.0362136	1.69421
B3galt5	-0.197337	-4.05031	5.36559e-05	0.0362136	1.65147
Car7	0.0838761	4.01487	6.2295e-05	0.0384454	1.51645
Atg14	-0.110195	-4.00207	6.57261e-05	0.0384454	1.46798
Hook1	0.138215	3.93889	8.54611e-05	0.0468647	1.23086
Cldn11	-0.166653	-3.8911	0.00010398	0.0536661	1.05397
arepresents the log-odds that the gene is differentially expressed

## Sheet: Supplementary Data 3
Supplementary Data 3. Complete list of astrocyte DEGs in male WT mice as compared to female WT mice.
Gene	Log2 fold change	Moderated t-statistic	p value	Adjusted p value	B-statistica
Xist	-2.32699	-122.022	0	0	4605.6
Uty	0.563719	27.4423	2.82973e-160	7.84683e-157	354.227
Eif2s3y	0.435444	24.0444	1.85928e-124	3.43719e-121	272.472
Zbtb16	-0.511498	-16.109	1.05133e-57	1.45767e-54	120.235
Ddx3y	0.22032	16.0524	2.56425e-57	2.84426e-54	119.353
Kdm5d	0.208509	14.9057	9.54938e-50	8.82681e-47	102.112
Rn18s-rs5	-0.354659	-12.7417	6.43428e-37	5.09779e-34	72.9291
Lhfp	-0.3764	-10.0132	1.69279e-23	1.17353e-20	42.4733
Gm3764	0.247699	9.07809	1.29908e-19	8.00524e-17	33.6835
Fkbp5	-0.250041	-8.74159	2.64253e-18	1.46335e-15	30.7277
Tspan7	0.28948	8.73091	2.90243e-18	1.46335e-15	30.6358
Malat1	0.0728687	8.05109	9.0767e-16	4.02227e-13	25.0075
Ntm	0.152793	8.04641	9.42833e-16	4.02227e-13	24.9703
Prdm16	0.255391	7.65979	2.02345e-14	8.01576e-12	21.9721
Kdm6a	-0.185902	-7.57758	3.81187e-14	1.40938e-11	21.3535
Ptprj	-0.253929	-7.56766	4.1129e-14	1.42563e-11	21.2792
Gm47283	-0.208521	-7.44086	1.07715e-13	3.51405e-11	20.3392
Ptprt	0.209057	7.41685	1.29036e-13	3.97573e-11	20.1629
Dtna	0.162215	7.38191	1.67634e-13	4.89316e-11	19.9075
Cacna1e	-0.213835	-7.27517	3.70227e-13	1.02664e-10	19.1345
Mapk4	-0.233328	-7.25614	4.25906e-13	1.1248e-10	18.9978
Nrxn1	0.110276	7.15871	8.67861e-13	2.1878e-10	18.3037
C130071C03Rik	0.227046	7.10309	1.29762e-12	3.01546e-10	17.9117
Bach2	0.234923	7.10231	1.30492e-12	3.01546e-10	17.9062
Rgs20	0.233488	7.04953	1.90601e-12	4.22829e-10	17.537
Gli3	0.232626	7.02523	2.2672e-12	4.69962e-10	17.3679
Appl2	0.223509	7.02395	2.28795e-12	4.69962e-10	17.3591
Sgip1	0.21955	7.01286	2.47602e-12	4.90429e-10	17.2821
Cspg5	0.20424	6.94207	4.08801e-12	7.81797e-10	16.7938
Fam13c	0.202849	6.93171	4.39759e-12	8.12968e-10	16.7227
Lrrc8c	-0.210657	-6.91666	4.88856e-12	8.7458e-10	16.6197
Meg3	-0.239463	-6.90059	5.47196e-12	9.4836e-10	16.5099
Gm11867	-0.190771	-6.86867	6.84058e-12	1.14963e-09	16.2926
Syt1	-0.232366	-6.86099	7.21701e-12	1.17722e-09	16.2405
Map1b	-0.17457	-6.84149	8.26631e-12	1.30986e-09	16.1083
Kcnip4	-0.24787	-6.75208	1.53303e-11	2.36172e-09	15.5074
Gpt2	-0.16268	-6.72709	1.81937e-11	2.72709e-09	15.3408
Ptprz1	0.18366	6.71937	1.91798e-11	2.79924e-09	15.2895
Prkcg	-0.09308	-6.63449	3.4137e-11	4.85446e-09	14.729
Lrp1b	-0.211849	-6.58385	4.79923e-11	6.65413e-09	14.3979
Samd4	0.206755	6.56274	5.52752e-11	7.47698e-09	14.2606
Gnao1	0.182948	6.55669	5.75517e-11	7.59956e-09	14.2214
Gm20646	0.168192	6.53829	6.50658e-11	8.39198e-09	14.1022
Map7d2	-0.148533	-6.5335	6.7174e-11	8.46697e-09	14.0712
Sash1	0.209037	6.5251	7.1032e-11	8.7543e-09	14.017
Tom1l1	0.149986	6.51191	7.75301e-11	9.05191e-09	13.932
Ephb1	0.23363	6.51068	7.81675e-11	9.05191e-09	13.924
Megf9	-0.189941	-6.51034	7.83433e-11	9.05191e-09	13.9218
Kcnn2	-0.218457	-6.47388	9.97082e-11	1.12853e-08	13.6876
B3galt1	0.164757	6.45495	1.12949e-10	1.25283e-08	13.5666
Ccnd3	-0.211664	-6.44921	1.17287e-10	1.27544e-08	13.53
Plpp3	0.194458	6.37766	1.8724e-10	1.99698e-08	13.076
Kcnd2	-0.253335	-6.32112	2.7003e-10	2.82564e-08	12.7207
Slc22a23	0.15069	6.31578	2.7948e-10	2.87036e-08	12.6874
Lingo2	-0.206664	-6.30884	2.92256e-10	2.947e-08	12.644
Tafa1	-0.193145	-6.2923	3.25051e-10	3.21917e-08	12.5409
Nav3	-0.208071	-6.2894	3.31149e-10	3.22203e-08	12.5228
Bsn	-0.120762	-6.26705	3.8213e-10	3.65395e-08	12.384
Epha6	-0.205228	-6.26108	3.96987e-10	3.73167e-08	12.347
Cpeb4	0.201552	6.24101	4.51237e-10	4.17093e-08	12.2228
Sned1	0.140618	6.19972	5.86507e-10	5.3324e-08	11.9687
Bmpr1b	0.213802	6.16109	7.48464e-10	6.69513e-08	11.7324
Camk2a	-0.166846	-6.15281	7.8846e-10	6.94095e-08	11.682
Ccdc88c	0.150322	6.11686	9.8776e-10	8.55956e-08	11.4637
Ccdc85a	-0.215381	-6.10695	1.05081e-09	8.96581e-08	11.4037
Tenm2	-0.218263	-6.09265	1.1488e-09	9.65337e-08	11.3174
Camk2b	-0.129384	-6.03116	1.6817e-09	1.39205e-07	10.9484
Dlg2	-0.210622	-6.02792	1.71568e-09	1.39928e-07	10.9291
Gm6145	0.193605	5.99628	2.08424e-09	1.67525e-07	10.7408
Hectd2os	0.158823	5.95068	2.75418e-09	2.1821e-07	10.4711
Prkg1	-0.17251	-5.91425	3.43605e-09	2.68399e-07	10.2572
Ddhd1	0.190592	5.8898	3.98309e-09	3.06809e-07	10.1144
Cntnap5a	-0.133387	-5.88641	4.06541e-09	3.0886e-07	10.0946
4930488L21Rik	0.194077	5.80783	6.50927e-09	4.87843e-07	9.63971
Sfxn5	0.175939	5.76622	8.33168e-09	6.161e-07	9.4013
Fmn2	0.16441	5.76339	8.47217e-09	6.18245e-07	9.38515
Gm45708	0.0927016	5.72612	1.05523e-08	7.60037e-07	9.17318
Snhg14	-0.174972	-5.72178	1.0825e-08	7.69688e-07	9.14854
Gm40578	0.178033	5.69774	1.24617e-08	8.74842e-07	9.01264
Phyhipl	0.165538	5.69325	1.27926e-08	8.86848e-07	8.98735
Rorb	0.204847	5.66911	1.47266e-08	1.00832e-06	8.8515
Gabrb3	-0.167043	-5.66388	1.51811e-08	1.02676e-06	8.82218
Ptk2b	-0.108455	-5.65587	1.59045e-08	1.06273e-06	8.77727
Csmd1	-0.197706	-5.60378	2.14926e-08	1.41903e-06	8.48687
Ptprn2	-0.151827	-5.58849	2.34663e-08	1.53111e-06	8.40217
Zmiz1	0.181829	5.57655	2.51297e-08	1.62057e-06	8.33615
Cecr2	0.144674	5.57359	2.556e-08	1.62938e-06	8.31978
Ccdc141	0.165269	5.56437	2.6944e-08	1.68093e-06	8.26895
Tenm4	-0.166307	-5.56417	2.6975e-08	1.68093e-06	8.26785
Celsr1	0.11152	5.56147	2.7394e-08	1.68808e-06	8.25299
Clstn2	-0.1701	-5.53713	3.14742e-08	1.9182e-06	8.11919
Celf4	-0.142448	-5.53093	3.26038e-08	1.96544e-06	8.08522
Caln1	-0.114378	-5.5207	3.45544e-08	2.06063e-06	8.02923
Qki	0.153791	5.49116	4.08428e-08	2.40973e-06	7.86819
Sphkap	-0.113164	-5.46686	4.68367e-08	2.70587e-06	7.73632
Cntnap2	-0.184907	-5.46686	4.68381e-08	2.70587e-06	7.73629
Kifc3	0.130082	5.4631	4.78375e-08	2.73512e-06	7.71596
Nell2	-0.150444	-5.45466	5.01608e-08	2.83233e-06	7.6703
Rnf150	-0.0936341	-5.45325	5.05591e-08	2.83233e-06	7.66269
Grm1	-0.12633	-5.43701	5.53729e-08	3.07098e-06	7.57514
Tprkb	0.182569	5.39447	7.0191e-08	3.85425e-06	7.34695
Dnm1	-0.0853793	-5.36639	8.20081e-08	4.45899e-06	7.19727
Ass1	0.0784514	5.3603	8.4815e-08	4.56683e-06	7.1649
Gm26843	0.107023	5.35721	8.62714e-08	4.60059e-06	7.14853
Lrrtm4	-0.205189	-5.35517	8.72478e-08	4.60835e-06	7.13771
Galnt18	-0.186864	-5.33569	9.71286e-08	5.08184e-06	7.03455
Klhl2	-0.146541	-5.3283	1.01153e-07	5.24294e-06	6.99551
Aff1	-0.163841	-5.32499	1.03006e-07	5.28953e-06	6.97806
Ank3	-0.175001	-5.31576	1.08352e-07	5.48272e-06	6.92942
Erc2	-0.183438	-5.31303	1.09988e-07	5.48272e-06	6.91502
Grm5	-0.182781	-5.31237	1.1038e-07	5.48272e-06	6.9116
Rasgrf1	-0.132953	-5.31181	1.10722e-07	5.48272e-06	6.90862
Dpp6	-0.163526	-5.27081	1.38472e-07	6.79615e-06	6.69371
Rgs6	0.187658	5.26864	1.40114e-07	6.81643e-06	6.68238
Hif3a	-0.166163	-5.25405	1.51652e-07	7.31357e-06	6.60636
Lypd6	0.126798	5.24989	1.55111e-07	7.41589e-06	6.5847
Prickle1	-0.142053	-5.22257	1.79778e-07	8.48307e-06	6.44297
Mir124-2hg	0.0982527	5.22183	1.80491e-07	8.48307e-06	6.43917
Rims1	-0.153562	-5.21852	1.83735e-07	8.56297e-06	6.42206
Kif21b	0.0890774	5.21218	1.90117e-07	8.78656e-06	6.38928
Agap2	-0.0763136	-5.2013	2.01558e-07	9.23834e-06	6.33318
Atp1a3	-0.0887704	-5.19471	2.08813e-07	9.49243e-06	6.29923
Ngef	0.135991	5.19251	2.11297e-07	9.52727e-06	6.28788
Fam214a	-0.155088	-5.18618	2.1858e-07	9.70874e-06	6.25536
Ppfia2	-0.158378	-5.18597	2.18823e-07	9.70874e-06	6.25429
Kcnb2	-0.126012	-5.16374	2.46416e-07	1.08462e-05	6.14032
Hs6st3	-0.163047	-5.1585	2.53403e-07	1.10659e-05	6.1135
Frmpd4	-0.159275	-5.15164	2.62825e-07	1.13877e-05	6.07847
Kcnj6	-0.113688	-5.14311	2.75012e-07	1.18234e-05	6.03499
Akt3	0.161252	5.1379	2.82723e-07	1.20614e-05	6.00846
Ston2	0.153069	5.13286	2.90381e-07	1.22936e-05	5.98283
Sez6l	-0.110193	-5.10983	3.28021e-07	1.37819e-05	5.86594
Gm29683	-0.111769	-5.10628	3.34219e-07	1.39367e-05	5.84799
Pitpnc1	0.155749	5.09741	3.50231e-07	1.44954e-05	5.80313
Pld1	-0.106846	-5.09539	3.53967e-07	1.45415e-05	5.79295
Dgkg	-0.120359	-5.06771	4.09366e-07	1.65154e-05	5.65358
Zfp36l1	0.0717787	5.06707	4.10727e-07	1.65154e-05	5.6504
Atp2b3	-0.0613591	-5.06697	4.10949e-07	1.65154e-05	5.64988
Mcur1	0.0883037	5.06231	4.21104e-07	1.67683e-05	5.62649
Ryr2	-0.157588	-5.06132	4.2329e-07	1.67683e-05	5.62153
Slc24a4	-0.156875	-5.05132	4.46013e-07	1.75432e-05	5.57142
Bcar3	0.140853	5.04203	4.68173e-07	1.82851e-05	5.52496
Chl1	-0.111268	-5.04064	4.7157e-07	1.8289e-05	5.51804
Shisa6	-0.135921	-5.02326	5.1623e-07	1.9882e-05	5.43136
Epha5	-0.146824	-5.00349	5.71967e-07	2.18767e-05	5.33318
Lrrc7	-0.158656	-4.9954	5.96414e-07	2.26556e-05	5.2931
Xkr4	-0.142988	-4.98385	6.33086e-07	2.3885e-05	5.23598
Nrg3	-0.177965	-4.97302	6.69431e-07	2.50856e-05	5.18254
Vegfa	0.136566	4.96928	6.82447e-07	2.54017e-05	5.16411
Dclk1	0.153171	4.96603	6.93951e-07	2.56577e-05	5.14811
Sorcs3	-0.101056	-4.95976	7.16665e-07	2.6322e-05	5.11729
Cyfip2	-0.0946409	-4.95026	7.52449e-07	2.74545e-05	5.07066
Ptar1	0.109758	4.94477	7.73937e-07	2.8054e-05	5.04372
Gm26862	0.0800842	4.94321	7.80119e-07	2.80944e-05	5.03611
Msi2	0.0917192	4.93516	8.12918e-07	2.90867e-05	4.99671
Tcf7l1	0.153671	4.92423	8.5961e-07	3.05603e-05	4.94329
Kat2b	0.120323	4.91579	8.97412e-07	3.16542e-05	4.90213
Selenop	-0.0933561	-4.91483	9.01797e-07	3.16542e-05	4.89747
Arhgef26	0.158942	4.89385	1.00328e-06	3.49951e-05	4.79549
Timp3	0.140888	4.89115	1.01708e-06	3.5092e-05	4.78244
Npas3	0.110275	4.89084	1.01872e-06	3.5092e-05	4.78089
Gm38353	-0.0957905	-4.88575	1.04531e-06	3.57856e-05	4.75626
Arhgef12	0.149518	4.87544	1.10126e-06	3.74604e-05	4.70642
Gm26512	0.153773	4.87428	1.10774e-06	3.74604e-05	4.70082
Anks1b	-0.169166	-4.86752	1.14625e-06	3.85279e-05	4.66815
Arhgap5	0.156332	4.86511	1.16025e-06	3.86539e-05	4.65655
Klf7	0.139848	4.86448	1.16394e-06	3.86539e-05	4.65351
Lrfn5	-0.131234	-4.86178	1.17991e-06	3.89324e-05	4.64049
Slc9a3r1	0.0973847	4.8607	1.18636e-06	3.89324e-05	4.63528
Rbfox1	-0.171073	-4.85475	1.22245e-06	3.98807e-05	4.60664
Rnf180	0.132554	4.84981	1.25323e-06	4.06456e-05	4.58288
Elmod1	-0.0735867	-4.84168	1.30548e-06	4.20942e-05	4.54386
Gm11266	0.12236	4.83973	1.31836e-06	4.22636e-05	4.53448
Gm42791	0.118231	4.83502	1.34984e-06	4.29677e-05	4.51193
Zhx2	0.153455	4.83414	1.35581e-06	4.29677e-05	4.50772
Sik3	-0.150078	-4.83048	1.38098e-06	4.35165e-05	4.49015
Slc7a14	-0.0782619	-4.81811	1.46917e-06	4.6034e-05	4.43103
Notch1	0.131694	4.81205	1.51431e-06	4.71819e-05	4.40212
Kcnt1	-0.135459	-4.80184	1.59348e-06	4.9163e-05	4.35346
Usp8	0.0917965	4.80141	1.59691e-06	4.9163e-05	4.35141
Kcnd3	-0.147744	-4.80046	1.60449e-06	4.9163e-05	4.34689
Mertk	-0.145112	-4.79233	1.67078e-06	5.0913e-05	4.30824
Cep85l	0.154707	4.78775	1.7092e-06	5.1799e-05	4.28654
Shisa9	-0.126388	-4.76515	1.91203e-06	5.76312e-05	4.17951
Fnbp1	0.147654	4.76201	1.9419e-06	5.82151e-05	4.16471
Sparc	-0.123901	-4.75061	2.05445e-06	6.12578e-05	4.11096
Dock1	0.145753	4.74939	2.06689e-06	6.12992e-05	4.1052
Gphn	-0.108398	-4.74007	2.16404e-06	6.38393e-05	4.06138
Cacnb2	-0.153521	-4.72044	2.38326e-06	6.99343e-05	3.96935
Snap25	-0.105658	-4.7027	2.59955e-06	7.58796e-05	3.88653
Kcnq2	-0.0694579	-4.69262	2.73078e-06	7.92927e-05	3.83958
Csmd3	-0.147304	-4.68385	2.85e-06	8.23234e-05	3.79885
Nrros	-0.073396	-4.67687	2.94863e-06	8.43108e-05	3.76643
Kcnc3	-0.0655767	-4.67683	2.94921e-06	8.43108e-05	3.76625
Zeb1	0.146658	4.66908	3.06234e-06	8.7096e-05	3.73038
Foxn3	0.149317	4.66375	3.14256e-06	8.89215e-05	3.70574
Slit1	-0.0892279	-4.65647	3.25559e-06	9.16523e-05	3.67208
Nalf1	-0.169203	-4.65375	3.29863e-06	9.23949e-05	3.65956
Ptn	0.155566	4.63966	3.5313e-06	9.84151e-05	3.59464
Kcnn3	0.124269	4.62804	3.73483e-06	0.000103103	3.54128
Atp1a2	-0.108641	-4.62794	3.7367e-06	0.000103103	3.54081
Ctnnbl1	0.107319	4.60101	4.25285e-06	0.000116764	3.41764
Mrtfb	-0.137958	-4.59971	4.27936e-06	0.000116913	3.41172
Grin2a	-0.168115	-4.59157	4.4494e-06	0.000120963	3.37464
Sptbn2	-0.0799791	-4.59031	4.47635e-06	0.000121102	3.3689
Iqgap2	-0.104367	-4.5736	4.84813e-06	0.000130523	3.29299
Msra	-0.131092	-4.56961	4.94102e-06	0.000132381	3.27493
Slit3	-0.145715	-4.56397	5.0756e-06	0.000135333	3.24937
Dlgap2	-0.15054	-4.55906	5.19533e-06	0.000137863	3.2272
Xylt1	0.154672	4.54619	5.52263e-06	0.00014585	3.1691
Phf21b	0.0911479	4.54039	5.67636e-06	0.0001492	3.14299
Plxna4	-0.139111	-4.53816	5.73657e-06	0.000150071	3.13296
Scrg1	-0.0992683	-4.52028	6.24203e-06	0.000162527	3.05269
Pcdh7	0.158286	4.50607	6.67402e-06	0.000172963	2.9891
Arntl	0.115523	4.49939	6.88676e-06	0.000177646	2.95929
Shank2	-0.0882395	-4.48976	7.2051e-06	0.000184998	2.91636
Slc8a2	-0.0540142	-4.48827	7.25544e-06	0.000185432	2.90975
Mir9-3hg	0.124185	4.48164	7.4843e-06	0.000190403	2.88025
Mctp1	-0.117224	-4.45936	8.30418e-06	0.000210297	2.78154
Atl2	0.116969	4.456	8.43524e-06	0.000212645	2.76668
Sez6l2	-0.0620437	-4.45462	8.48966e-06	0.000213048	2.76057
Gm26871	-0.106962	-4.44191	9.00605e-06	0.000224989	2.70452
Plppr4	-0.0615137	-4.43974	9.09703e-06	0.00022576	2.69498
Map4k4	0.13672	4.43924	9.11832e-06	0.00022576	2.69277
Gli2	0.145761	4.43553	9.27645e-06	0.000227718	2.67645
Slc6a11	0.148055	4.43546	9.27953e-06	0.000227718	2.67613
Wnk2	-0.145572	-4.43347	9.36524e-06	0.000228809	2.66741
Bmp2k	0.130873	4.42651	9.67213e-06	0.00023527	2.63682
Usp40	-0.109987	-4.41989	9.9725e-06	0.000241517	2.6078
ENSMUSG00000120081	0.0747058	4.41485	1.02071e-05	0.000246124	2.58574
Shank1	-0.0891957	-4.4032	1.07704e-05	0.000258523	2.53479
Hmgcs1	0.0672347	4.40214	1.08227e-05	0.000258523	2.5302
Scn1a	-0.0685042	-4.40137	1.08611e-05	0.000258523	2.52684
Pdgfd	-0.159193	-4.3978	1.10409e-05	0.000261145	2.51127
Nkain3	-0.100545	-4.39732	1.10655e-05	0.000261145	2.50916
Srrm3	-0.0568012	-4.38972	1.14586e-05	0.000269277	2.47606
Nfia	0.0937001	4.38484	1.17179e-05	0.000274209	2.45484
Adcy2	0.141678	4.37876	1.20495e-05	0.000280783	2.42839
A330093E20Rik	0.12847	4.36658	1.27393e-05	0.000295616	2.37562
Cnksr2	-0.114129	-4.3582	1.32359e-05	0.00030586	2.33939
Fstl4	-0.0849613	-4.34892	1.38077e-05	0.000317748	2.29932
Smim3	-0.0928637	-4.33059	1.50066e-05	0.000343241	2.22045
Tmem108	-0.0984645	-4.33011	1.50392e-05	0.000343241	2.21839
Dapk1	-0.102431	-4.32325	1.55138e-05	0.00035262	2.18897
Pde1a	-0.103041	-4.32116	1.56617e-05	0.000354531	2.17998
Zfp438	0.11085	4.3197	1.57655e-05	0.000355429	2.17373
Elovl5	0.0882175	4.318	1.58872e-05	0.000356723	2.16645
Rbfox3	-0.116893	-4.31497	1.61058e-05	0.000360172	2.15351
Fgfr2	0.122139	4.30737	1.66683e-05	0.000371253	2.12101
Lama3	0.0830449	4.28201	1.8683e-05	0.000414463	2.01303
Scn2a	-0.0859075	-4.28005	1.8848e-05	0.000416458	2.00471
Ddx17	0.128988	4.27753	1.90624e-05	0.000419524	1.99401
Rasa3	0.118596	4.27579	1.92119e-05	0.000421143	1.98662
Gpm6b	0.124437	4.26354	2.02938e-05	0.000442721	1.93479
Cdc42ep4	0.0611003	4.26274	2.03664e-05	0.000442721	1.93142
Cacna1c	-0.131369	-4.26198	2.04357e-05	0.000442721	1.92821
Dgkb	0.119781	4.25856	2.07509e-05	0.0004478	1.91373
Scn8a	-0.100788	-4.25661	2.09322e-05	0.00044996	1.90551
Dock9	-0.123255	-4.24946	2.16103e-05	0.000462745	1.87536
Abtb2	0.114806	4.242	2.23408e-05	0.000474193	1.84393
Ccser1	-0.13063	-4.24146	2.23939e-05	0.000474193	1.84168
Slco1c1	0.144517	4.24139	2.24015e-05	0.000474193	1.84136
Myt1l	-0.112719	-4.23783	2.27587e-05	0.000479057	1.82641
Cyb5b	0.0858525	4.23738	2.2804e-05	0.000479057	1.82453
Zfp608	0.131361	4.23346	2.32043e-05	0.00048489	1.80808
3110039M20Rik	0.0794567	4.23296	2.32565e-05	0.00048489	1.80596
Pcsk2	-0.0959508	-4.23136	2.34223e-05	0.000486517	1.79925
Fry	-0.159132	-4.23039	2.35232e-05	0.00048679	1.79518
Caskin1	0.118753	4.22811	2.37624e-05	0.000488796	1.78562
Add3	0.138094	4.22779	2.37964e-05	0.000488796	1.78427
Plce1	-0.144315	-4.22671	2.391e-05	0.000489317	1.77977
Slc7a10	0.121633	4.22408	2.41907e-05	0.000493241	1.76874
Adcy9	-0.124105	-4.22081	2.45434e-05	0.0004986	1.75506
Gfra1	0.0989187	4.21831	2.48175e-05	0.000502328	1.74457
Ap3s1	0.0822345	4.19948	2.69699e-05	0.000542038	1.66599
B230303A05Rik	-0.10908	-4.19903	2.70233e-05	0.000542038	1.66413
9330159F19Rik	-0.127749	-4.19851	2.70851e-05	0.000542038	1.66197
Slc2a13	-0.0931533	-4.1978	2.71703e-05	0.000542038	1.659
Itga6	0.11168	4.18638	2.8571e-05	0.000567938	1.61153
Dscam	-0.116009	-4.18306	2.89915e-05	0.000572216	1.59774
Pag1	0.110032	4.18305	2.89925e-05	0.000572216	1.59771
Mir100hg	0.117574	4.18156	2.91826e-05	0.000573925	1.59154
Fads2	0.125781	4.17873	2.95472e-05	0.000579041	1.57981
Camk2g	0.140161	4.17659	2.98263e-05	0.000582453	1.57094
Brinp1	-0.103979	-4.17576	2.9935e-05	0.000582524	1.56751
Prex1	0.130029	4.172	3.04322e-05	0.000590129	1.55196
Ino80dos	0.101042	4.17095	3.05727e-05	0.000590789	1.54761
Ptprm	0.136013	4.16787	3.0988e-05	0.000596735	1.53487
1110019D14Rik	0.10464	4.1588	3.22425e-05	0.000618744	1.49742
Kif26b	-0.0553143	-4.15732	3.24509e-05	0.000620595	1.49134
5530601H04Rik	-0.0629932	-4.1539	3.29402e-05	0.000627789	1.47722
Rgma	0.118102	4.15243	3.31512e-05	0.000629646	1.47119
Nsf	-0.104571	-4.15136	3.33075e-05	0.000630456	1.46675
Asic2	-0.128286	-4.13991	3.50115e-05	0.000660456	1.41969
Grm7	-0.133242	-4.13625	3.55722e-05	0.000668757	1.4047
Pank1	0.0859169	4.13407	3.59124e-05	0.000671304	1.39572
Macrod2	-0.147122	-4.13383	3.59498e-05	0.000671304	1.39474
Kctd16	-0.116763	-4.13101	3.63924e-05	0.00067729	1.3832
Hivep1	0.100073	4.12657	3.70999e-05	0.000688148	1.36504
Cmss1	-0.16025	-4.10076	4.14843e-05	0.000766906	1.25974
Fam189a1	-0.0890642	-4.09779	4.20197e-05	0.000774224	1.24766
Lgr4	0.124159	4.09682	4.21959e-05	0.000774896	1.24372
Acsf2	0.0662255	4.09294	4.29061e-05	0.000785337	1.22799
Mgat5	0.145769	4.0827	4.48395e-05	0.000818026	1.18646
Scarna2	-0.0676408	-4.07993	4.53771e-05	0.00082394	1.17524
Zfp467	0.0558869	4.0795	4.54608e-05	0.00082394	1.1735
Nfat5	0.119457	4.07162	4.70233e-05	0.000849484	1.14167
Gria3	-0.100052	-4.06797	4.77655e-05	0.000860088	1.12692
Grin2b	-0.142362	-4.06621	4.81261e-05	0.000863777	1.11984
Epc2	0.0923689	4.06397	4.85901e-05	0.000869292	1.11081
Cdh13	-0.0854395	-4.06212	4.89754e-05	0.000871501	1.10337
Tank	0.0952933	4.06187	4.90278e-05	0.000871501	1.10236
Dio2	0.121278	4.05481	5.05316e-05	0.000895362	1.07392
Gm33989	0.0848379	4.05092	5.13769e-05	0.000907441	1.0583
Kcnip3	0.108465	4.04507	5.26746e-05	0.000927407	1.03482
Slc38a3	0.0924291	4.03772	5.43492e-05	0.000953862	1.00537
Mir99ahg	0.0936231	4.0292	5.6354e-05	0.000985929	0.971283
Cdr1os	-0.088826	-4.01478	5.99087e-05	0.00104342	0.913743
Cntn3	-0.0693209	-4.01435	6.00165e-05	0.00104342	0.912053
Pdzd4	-0.0458824	-4.01103	6.08652e-05	0.00105487	0.898847
Enox2	0.102016	4.00848	6.15266e-05	0.00106301	0.888682
Ntrk3	-0.118653	-4.00265	6.30603e-05	0.00108613	0.865531
Folh1	-0.107219	-4.00158	6.33466e-05	0.00108768	0.861271
Pgbd5	-0.0668728	-3.99919	6.39883e-05	0.00109531	0.851794
Ptprr	-0.0447425	-3.99715	6.45409e-05	0.00110137	0.84371
Galnt16	0.0920953	3.99499	6.51296e-05	0.001108	0.835175
Gm13266	0.0812171	3.99422	6.53411e-05	0.0011082	0.832127
Tspan9	0.113681	3.99225	6.58875e-05	0.00111406	0.824299
C030018K13Rik	0.0676227	3.98739	6.72502e-05	0.0011303	0.805057
Mir670hg	0.060029	3.98688	6.73937e-05	0.0011303	0.803054
Kcnab1	-0.0896645	-3.98665	6.74593e-05	0.0011303	0.802138
Lmo7	-0.0590816	-3.97928	6.95823e-05	0.00116236	0.773019
Efr3b	-0.130523	-3.96786	7.29933e-05	0.00121568	0.728054
Hexb	-0.0656471	-3.9652	7.38111e-05	0.00122562	0.717587
Gm20754	-0.097542	-3.94359	8.07846e-05	0.00133351	0.632806
Dab1	-0.104414	-3.94301	8.09787e-05	0.00133351	0.630552
Pbx1	0.114153	3.94286	8.10298e-05	0.00133351	0.62996
Elapor1	-0.0458024	-3.94138	8.15319e-05	0.0013378	0.624161
A930017M01Rik	0.0969252	3.93682	8.30935e-05	0.0013594	0.606351
Cacna2d3	-0.114392	-3.93543	8.35746e-05	0.00136325	0.600931
Adra1a	0.0940041	3.93138	8.49937e-05	0.00137951	0.585128
2900052L18Rik	0.0527771	3.93116	8.5069e-05	0.00137951	0.584296
Phlpp1	0.119143	3.92747	8.63852e-05	0.00139335	0.569887
Ica1	-0.0612413	-3.92735	8.64249e-05	0.00139335	0.569455
Dpf3	0.124628	3.92537	8.71381e-05	0.00140078	0.561743
Opcml	-0.138617	-3.92328	8.78988e-05	0.00140892	0.553586
Meis2	0.135319	3.91476	9.10548e-05	0.0014553	0.520488
Svop	-0.050073	-3.90466	9.4938e-05	0.00151072	0.481312
Gm1976	0.0877488	3.90433	9.50672e-05	0.00151072	0.480037
Ctnnd2	0.0721303	3.89808	9.75523e-05	0.0015422	0.455836
Pde10a	0.175526	3.89781	9.76593e-05	0.0015422	0.454808
Grin1	-0.0671231	-3.89726	9.78824e-05	0.0015422	0.452668
Stxbp5l	-0.0953329	-3.89444	9.90247e-05	0.00155578	0.441788
Slc24a2	-0.130518	-3.89267	9.97494e-05	0.00156274	0.434951
Zmat4	-0.0793869	-3.88898	0.000101275	0.00158217	0.420723
B4galt6	-0.0783389	-3.88432	0.000103233	0.00160453	0.402765
Add2	-0.0710137	-3.8842	0.000103285	0.00160453	0.4023
Tyw1	-0.0522289	-3.87996	0.0001051	0.00162765	0.385969
Prdx6	0.105365	3.87936	0.00010536	0.00162765	0.383651
Tmod2	-0.113993	-3.87468	0.000107405	0.00165463	0.365638
Rph3a	-0.0463827	-3.87326	0.00010803	0.00165966	0.360192
Ankrd33b	-0.0447894	-3.86946	0.000109724	0.00168102	0.345612
Rnf165	-0.0528392	-3.86516	0.000111672	0.00170615	0.329128
mt-Rnr2	-0.122566	-3.85896	0.000114542	0.00174519	0.30535
Grik4	-0.0997486	-3.85466	0.000116567	0.00177118	0.288935
Peli2	0.120096	3.85378	0.000116989	0.00177274	0.285548
Myo10	0.117967	3.84992	0.000118843	0.00179593	0.270821
Ksr2	-0.0733024	-3.84787	0.000119844	0.00180444	0.26297
Lhfpl2	0.0539921	3.84743	0.000120057	0.00180444	0.261304
Gramd4	0.0765136	3.84604	0.000120737	0.00180975	0.256014
Dhcr24	0.0528327	3.83948	0.000124007	0.00185375	0.230993
Pcdh1	0.0646286	3.83637	0.000125586	0.00187231	0.219146
E430024I08Rik	0.0640046	3.83258	0.000127532	0.00189622	0.204752
Zfp385b	-0.0811377	-3.8305	0.000128616	0.00190722	0.196831
Papss2	0.0717767	3.82686	0.000130526	0.00193039	0.183028
Bcl2l1	-0.103117	-3.81944	0.000134513	0.00198407	0.15487
Dnaaf9	0.105827	3.81736	0.00013565	0.00199553	0.146993
Tle4	0.118716	3.81614	0.000136319	0.00200007	0.142387
Ptpre	-0.0526987	-3.81547	0.000136687	0.00200018	0.139864
Grm3	0.135245	3.81073	0.000139331	0.00203351	0.121939
Syt7	-0.0711596	-3.80915	0.000140227	0.0020412	0.115948
Dkk3	0.0925057	3.80679	0.00014157	0.00205536	0.107028
Ntng1	-0.0670682	-3.80573	0.000142175	0.00205695	0.10304
Arhgap20	-0.049409	-3.8053	0.000142421	0.00205695	0.10142
Tnfrsf19	0.107824	3.80132	0.000144728	0.00208483	0.0863929
AW047730	0.0582263	3.79601	0.000147854	0.00212434	0.0664078
Galnt17	-0.114197	-3.79271	0.000149834	0.0021438	0.0539674
Prom1	-0.0949861	-3.79246	0.000149981	0.0021438	0.0530506
Cdh12	-0.111135	-3.78516	0.000154453	0.00219847	0.0255797
Snhg11	-0.109577	-3.78492	0.000154599	0.00219847	0.0246962
Cacna2d1	-0.0955409	-3.77451	0.00016119	0.00228634	-0.0143296
Igsf21	0.0608878	3.76282	0.000168904	0.00238965	-0.0580159
Baiap2	-0.0517645	-3.75725	0.000172705	0.0024372	-0.078805
Ints3	-0.0545299	-3.75511	0.000174184	0.00244749	-0.0867732
Hdac8	0.113001	3.75492	0.000174317	0.00244749	-0.0874831
Sertad2	0.0884859	3.7508	0.000177203	0.00248131	-0.102823
Tbl1xr1	0.108809	3.75021	0.00017762	0.00248131	-0.105018
Tenm1	-0.0735638	-3.74595	0.000180656	0.00251738	-0.120846
Mxd4	-0.0838771	-3.74376	0.000182237	0.00253305	-0.128984
Pcgf5	0.0995342	3.73156	0.000191285	0.00265217	-0.174224
Gm49678	-0.0511423	-3.7254	0.000196011	0.00270984	-0.197003
Mfap3l	0.0912069	3.72487	0.000196422	0.00270984	-0.198958
Tcf20	-0.0940991	-3.72312	0.000197785	0.00272187	-0.205412
Sorbs3	0.083845	3.71865	0.000201318	0.00275714	-0.221933
Rimbp2	-0.0696276	-3.71862	0.000201342	0.00275714	-0.222046
D3Ertd751e	0.0751806	3.71268	0.000206116	0.00281519	-0.243909
Lncppara	0.105748	3.71209	0.000206596	0.00281519	-0.246082
5730522E02Rik	-0.0919943	-3.71057	0.000207844	0.00282525	-0.2517
Nxn	-0.129313	-3.70434	0.000213013	0.00288844	-0.274616
Fdft1	0.0788577	3.70194	0.00021503	0.00290571	-0.283404
Atp2b1	-0.100964	-3.70158	0.000215335	0.00290571	-0.284726
Nox1	0.0629219	3.70081	0.000215989	0.00290746	-0.287555
Eps15	0.11604	3.69777	0.000218587	0.00293531	-0.298705
Ust	-0.0681345	-3.69436	0.000221544	0.00296783	-0.311234
Insig1	0.0521386	3.68878	0.000226452	0.00302627	-0.331665
Mtmr10	0.0616297	3.68329	0.000231378	0.00308421	-0.351727
Fbrsl1	0.0958667	3.68225	0.000232326	0.00308421	-0.35554
Gm973	0.123386	3.68211	0.000232455	0.00308421	-0.356057
Tbc1d19	0.0838509	3.6805	0.000233926	0.00309631	-0.361934
Gm10125	0.102577	3.67562	0.000238437	0.00314437	-0.379738
Lfng	0.074958	3.67534	0.000238691	0.00314437	-0.380727
Hrh1	0.0800678	3.66262	0.00025085	0.00329671	-0.427022
Zhx3	-0.117793	-3.66009	0.000253342	0.00332031	-0.436231
Kcnt2	-0.0660513	-3.65958	0.000253842	0.00332031	-0.438068
Etnppl	-0.116363	-3.65495	0.000258469	0.00337287	-0.454892
Fermt2	0.104078	3.65101	0.000262458	0.00341511	-0.469156
Zfp326	0.062655	3.65054	0.000262937	0.00341511	-0.470854
Dbx2	0.0954637	3.64712	0.000266457	0.00345274	-0.483235
Rab3c	-0.0503686	-3.64089	0.000272983	0.00352906	-0.505764
Arnt2	0.112553	3.64029	0.00027362	0.00352906	-0.507932
Neto1	-0.0644347	-3.63867	0.000275338	0.00354299	-0.51376
Sipa1l3	-0.0903698	-3.63289	0.000281575	0.00361485	-0.534608
Shc3	0.109463	3.62765	0.00028734	0.00367691	-0.553469
Gm4221	0.0695021	3.6273	0.000287735	0.00367691	-0.554748
Srrm2	0.111443	3.62608	0.000289097	0.00368582	-0.559142
Tbc1d9b	-0.0901709	-3.6221	0.000293572	0.00373429	-0.573435
Mtus1	0.0698635	3.61883	0.000297299	0.00376473	-0.585171
Azin1	-0.0916109	-3.61837	0.000297834	0.00376473	-0.586844
Nr2e1	0.0601828	3.61788	0.000298397	0.00376473	-0.588599
Pdgfrb	0.0830757	3.61763	0.00029868	0.00376473	-0.589483
D430041D05Rik	-0.0673075	-3.6156	0.000301034	0.0037858	-0.596785
Acot11	-0.106039	-3.60232	0.000316816	0.00397526	-0.644307
Pitpnm2	-0.114364	-3.60091	0.000318543	0.00398572	-0.649358
Sidt2	0.052319	3.60047	0.000319087	0.00398572	-0.650947
Slc30a7	0.0627421	3.59808	0.000322025	0.00400803	-0.659466
ENSMUSG00000089945	-0.0612662	-3.59784	0.000322319	0.00400803	-0.660316
Cacna1b	-0.055929	-3.5944	0.0003266	0.00404751	-0.672582
Id2	0.0647574	3.59358	0.000327631	0.00404751	-0.675511
Zcwpw2	0.066593	3.59354	0.000327683	0.00404751	-0.67566
Pcdhga10	0.10049	3.59267	0.000328775	0.00405196	-0.67875
Naaladl2	0.120307	3.59175	0.000329939	0.0040573	-0.682036
Plekha7	0.0907036	3.58979	0.00033243	0.00407889	-0.689027
Macf1	0.0716532	3.58912	0.000333286	0.00408036	-0.691416
9530059O14Rik	-0.0586826	-3.58214	0.000342303	0.00418152	-0.716225
Cyp51	0.0536243	3.58144	0.000343223	0.00418355	-0.718719
Rmst	-0.129705	-3.5787	0.000346842	0.00421839	-0.728466
Nat8f3	0.0620615	3.57724	0.000348779	0.00423247	-0.733639
Marchf1	-0.101175	-3.57668	0.000349526	0.00423247	-0.735626
Ntrk2	-0.0969417	-3.57236	0.000355339	0.00428707	-0.75095
Acss1	0.113944	3.57218	0.000355581	0.00428707	-0.751581
Gm45846	0.0898161	3.57008	0.000358438	0.00431214	-0.759015
Nalcn	-0.0662748	-3.55674	0.000377113	0.00452699	-0.806181
Lrrtm3	-0.0603736	-3.54502	0.00039426	0.0047226	-0.847454
Miat	-0.0559119	-3.54166	0.000399311	0.0047728	-0.859269
Ugp2	0.0968627	3.53764	0.000405434	0.00483556	-0.873389
ENSMUSG00000090053	-0.0702464	-3.53183	0.000414437	0.00493233	-0.893764
Kcnma1	-0.12395	-3.52648	0.000422882	0.00502206	-0.912476
Rbm15	0.0462895	3.524	0.000426856	0.00505843	-0.921152
6530403H02Rik	-0.0446969	-3.52209	0.000429938	0.00508408	-0.927822
Lrrc8a	-0.0624431	-3.51727	0.000437812	0.00516033	-0.944651
Sox2ot	0.102986	3.51701	0.000438246	0.00516033	-0.945571
Hmgcr	0.0551095	3.51595	0.000440006	0.00517007	-0.949286
Syn3	-0.0785441	-3.51368	0.000443774	0.00520333	-0.957193
Wscd1	0.0740011	3.51026	0.000449504	0.00525939	-0.969086
Osbpl6	-0.0815917	-3.50597	0.000456811	0.00532933	-0.984032
Plcl1	-0.137257	-3.50562	0.000457404	0.00532933	-0.985234
Tapt1	0.0620091	3.50115	0.000465146	0.00540817	-1.00079
Dscaml1	-0.113145	-3.49991	0.000467308	0.00542195	-1.00509
Tafa2	-0.0986081	-3.49617	0.000473896	0.00548655	-1.01806
Cpd	0.0716656	3.49563	0.000474855	0.00548655	-1.01993
Nrxn3	-0.123786	-3.49426	0.000477303	0.00550337	-1.02469
Ndst3	-0.0473993	-3.49271	0.000480083	0.00550552	-1.03008
Ncam2	-0.12592	-3.49252	0.000480416	0.00550552	-1.03072
Cdc14a	0.0860189	3.49243	0.000480574	0.00550552	-1.03102
Sobp	-0.0955277	-3.49193	0.000481473	0.00550552	-1.03275
Slc20a1	0.0752126	3.49101	0.000483149	0.00550552	-1.03597
Tet2	0.0925116	3.49084	0.000483445	0.00550552	-1.03654
Hsp90ab1	-0.0629675	-3.48555	0.000493095	0.00559491	-1.05485
Plekhb1	0.0489845	3.48505	0.000494013	0.00559491	-1.05657
Slc10a7	-0.0981834	-3.48489	0.000494321	0.00559491	-1.05715
Epha7	-0.0790901	-3.48292	0.000497962	0.00562463	-1.06394
Dzip1l	-0.0847111	-3.47773	0.000507684	0.0057228	-1.08185
Ptch1	0.10846	3.47606	0.000510868	0.00574701	-1.08764
Kcng2	-0.0433705	-3.45066	0.000561382	0.00630248	-1.1749
Gldc	0.111118	3.44935	0.000564111	0.00632032	-1.17939
Gna13	0.0965618	3.44796	0.00056702	0.0063401	-1.18414
Cry2	0.09498	3.44555	0.00057209	0.00638393	-1.19238
Nav2	-0.115002	-3.44482	0.000573644	0.00638841	-1.19489
Hnrnpa2b1	0.104235	3.43816	0.000587922	0.0065343	-1.21762
Srrm4	-0.0538478	-3.4342	0.000596555	0.00661699	-1.2311
Phkb	0.107868	3.43152	0.000602479	0.00666936	-1.24024
A230103L15Rik	-0.0439897	-3.42606	0.000614699	0.00679108	-1.2588
Slc15a2	0.0997591	3.42282	0.000622085	0.00685901	-1.26983
Cpne4	-0.0617341	-3.41607	0.000637672	0.00701693	-1.2927
Arl3	0.0695616	3.4147	0.000640902	0.00703851	-1.29737
Wwtr1	0.0958622	3.40402	0.000666451	0.00730462	-1.33348
Gramd3	0.107032	3.39866	0.000679636	0.00743444	-1.35157
Gm4876	-0.106755	-3.39778	0.000681829	0.00744375	-1.35454
Tnr	-0.0988954	-3.39419	0.000690819	0.00752707	-1.36663
Amer2	0.0548538	3.39341	0.000692791	0.00753376	-1.36927
2810403D21Rik	0.0684229	3.38036	0.000726511	0.00788499	-1.41313
Jam2	0.0666799	3.3795	0.000728764	0.00789399	-1.41598
Ksr1	-0.0990347	-3.37854	0.000731312	0.00790615	-1.41921
Prkca	-0.116632	-3.37668	0.000736283	0.0079444	-1.42546
Dock10	-0.0920936	-3.36769	0.000760689	0.00819181	-1.45554
Spsb1	-0.0707617	-3.36525	0.000767438	0.00824847	-1.46368
Stau2	-0.0737285	-3.35952	0.000783515	0.00839733	-1.4828
Rasgef1a	-0.0497455	-3.35924	0.000784316	0.00839733	-1.48374
Ctnna2	0.121797	3.35779	0.000788427	0.00842508	-1.48856
Carmil1	0.106598	3.35706	0.000790513	0.00843112	-1.491
Plekhg5	-0.0528308	-3.35539	0.000795294	0.00846584	-1.49655
Tjp2	0.0844995	3.35071	0.000808837	0.00859351	-1.51212
Rasa2	0.104399	3.34928	0.000813019	0.00862143	-1.51687
Ryk	0.076328	3.348	0.000816768	0.00864464	-1.52111
Sptbn4	-0.0529211	-3.3455	0.000824157	0.00870624	-1.52941
Rab30	0.0968395	3.34379	0.000829264	0.00873017	-1.5351
Map2k6	-0.0984712	-3.34369	0.000829571	0.00873017	-1.53544
Nek7	0.0828436	3.34081	0.000838214	0.00880442	-1.54499
Osbpl9	0.100858	3.33501	0.000855869	0.00897032	-1.56419
Col25a1	-0.0495131	-3.33456	0.000857243	0.00897032	-1.56567
Sntg1	-0.0907162	-3.33174	0.000865973	0.00904461	-1.575
Fam189a2	0.0495368	3.32881	0.000875124	0.009123	-1.58468
Ptpra	0.0984737	3.3237	0.000891299	0.00927419	-1.60155
Asrgl1	0.102659	3.32131	0.00089896	0.00933639	-1.60943
Nkain2	-0.129953	-3.32076	0.000900721	0.00933719	-1.61123
Gm46123	0.0464936	3.31837	0.000908475	0.00940001	-1.61912
Cdc123	0.062582	3.31662	0.000914163	0.00944125	-1.62487
Ptpn4	0.101466	3.30741	0.000944748	0.00973899	-1.65515
Spns2	-0.0376106	-3.30406	0.000956079	0.0098375	-1.66612
Rras2	-0.0484578	-3.30061	0.000967922	0.00994092	-1.67745
Dync1i1	-0.0677624	-3.29873	0.000974418	0.00998101	-1.6836
Ptp4a2	-0.0497082	-3.29826	0.000976036	0.00998101	-1.68512
Slc1a2	0.063442	3.29792	0.000977225	0.00998101	-1.68624
Khdrbs3	-0.08968	-3.29402	0.000990873	0.0101018	-1.699
Fbn1	0.0556362	3.29331	0.000993362	0.0101086	-1.70131
Adcy1	-0.0542835	-3.29062	0.00100289	0.0101869	-1.71008
Ryr3	-0.0850472	-3.28545	0.00102149	0.0103301	-1.72698
Agt	-0.0559484	-3.28543	0.00102155	0.0103301	-1.72703
Ak5	-0.0674185	-3.28515	0.00102258	0.0103301	-1.72796
Fgf12	-0.110083	-3.28193	0.0010343	0.0104295	-1.73843
9330162G02Rik	-0.0566898	-3.27955	0.00104306	0.0104895	-1.74618
Fgd6	0.102563	3.27929	0.00104403	0.0104895	-1.74704
Dmtn	-0.0344754	-3.27691	0.00105284	0.0105465	-1.75477
Chd9	0.100557	3.27663	0.00105388	0.0105465	-1.75567
Magi2	-0.0648147	-3.27622	0.00105541	0.0105465	-1.75701
Nexmif	-0.0363603	-3.27471	0.00106105	0.0105838	-1.7619
ENSMUSG00000115263	0.0968705	3.27026	0.00107788	0.0107319	-1.77636
Grk4	0.0751776	3.26976	0.00107977	0.0107319	-1.77797
Dbn1	-0.0359623	-3.26901	0.00108267	0.0107415	-1.78044
Spire1	-0.102626	-3.26784	0.00108712	0.0107664	-1.7842
Ano10	0.0513022	3.26643	0.00109256	0.0107898	-1.78879
Plekho2	0.0480048	3.26622	0.00109338	0.0107898	-1.78947
Castor2	-0.0542894	-3.26377	0.00110287	0.0108642	-1.79742
Arfgef3	-0.047473	-3.2601	0.00111723	0.0109861	-1.8093
Tagln3	0.0523596	3.25715	0.00112889	0.0110811	-1.81883
Rps6ka5	0.0880492	3.25526	0.0011364	0.0111351	-1.82492
Myo6	0.101085	3.25127	0.00115246	0.0112725	-1.8378
Rian	-0.0716091	-3.25037	0.00115611	0.0112884	-1.84071
Kcnab2	-0.0472046	-3.249	0.0011617	0.011323	-1.84513
Acsl6	0.100996	3.2482	0.00116496	0.0113349	-1.84771
Ralyl	-0.0934701	-3.24664	0.00117135	0.0113658	-1.85273
Cpne6	-0.0365333	-3.24642	0.00117224	0.0113658	-1.85343
Cstf3	0.0704396	3.24402	0.00118216	0.0114246	-1.86116
Mrtfa	-0.0720122	-3.24396	0.00118242	0.0114246	-1.86136
Lrrfip1	-0.0560599	-3.23923	0.0012022	0.0115818	-1.87658
Chsy3	-0.0705357	-3.23907	0.00120287	0.0115818	-1.87709
Ndst4	-0.0425468	-3.23646	0.00121392	0.011668	-1.88549
Synpr	-0.0667843	-3.23573	0.00121702	0.0116775	-1.88783
Naa35	-0.0551375	-3.23453	0.00122212	0.0117062	-1.89166
Als2cl	0.0502947	3.2334	0.00122696	0.0117322	-1.89529
Rab28	0.0687036	3.22736	0.00125316	0.0119622	-1.91467
Nmnat2	-0.0532044	-3.22451	0.00126569	0.012061	-1.92379
Cyrib	0.0863012	3.22364	0.00126954	0.012077	-1.92658
Lrfn2	-0.053041	-3.21933	0.00128875	0.0122387	-1.94034
Kif5c	-0.0663085	-3.21862	0.00129196	0.0122482	-1.94262
Fgf14	-0.120757	-3.21597	0.00130392	0.0123367	-1.95107
Rgs17	-0.0548061	-3.21557	0.00130574	0.0123367	-1.95236
Clvs1	-0.0442164	-3.21419	0.00131202	0.0123609	-1.95675
Ccdc171	0.0594364	3.21403	0.00131276	0.0123609	-1.95727
Adarb1	-0.0506465	-3.2126	0.00131928	0.0124012	-1.96181
Ppp1r9b	-0.080623	-3.21137	0.00132496	0.0124336	-1.96575
Basp1	-0.0378756	-3.20999	0.00133134	0.0124723	-1.97015
Adam23	0.10082	3.20871	0.00133725	0.0124865	-1.9742
Kat6a	0.082446	3.20869	0.00133736	0.0124865	-1.97428
Kcnj10	0.0723617	3.20675	0.00134637	0.0125495	-1.98044
Rn7sk	0.0505383	3.20152	0.00137105	0.0127582	-1.99708
Csrp1	0.0855058	3.20029	0.0013769	0.0127585	-2.00098
Ldlr	0.0575968	3.19977	0.00137938	0.0127585	-2.00263
Ldah	0.059483	3.19958	0.0013803	0.0127585	-2.00324
Apc	0.0984452	3.19936	0.00138136	0.0127585	-2.00394
Prmt8	-0.0367057	-3.1991	0.0013826	0.0127585	-2.00476
Rapgef4	-0.0675053	-3.19827	0.00138657	0.0127694	-2.00739
Iftap	0.0465175	3.1979	0.00138837	0.0127694	-2.00858
Syn1	-0.0431089	-3.19709	0.00139227	0.012784	-2.01115
Grhl1	0.080088	3.19636	0.00139579	0.0127951	-2.01346
0610043K17Rik	0.0494216	3.19316	0.00141133	0.0129162	-2.0236
Trak1	0.0967766	3.19189	0.00141752	0.0129515	-2.02761
Trps1	0.102714	3.19131	0.0014204	0.0129565	-2.02947
Lama2	0.0982505	3.19006	0.00142653	0.012991	-2.03341
Clybl	0.0957519	3.18813	0.00143609	0.0130529	-2.03953
Cdkal1	0.0975743	3.18774	0.00143803	0.0130529	-2.04076
Rfx4	0.104567	3.18225	0.00146553	0.0132637	-2.05811
Elovl6	0.0696388	3.18215	0.00146603	0.0132637	-2.05842
Fnip1	0.0848406	3.18097	0.00147203	0.0132962	-2.06215
Susd4	-0.0488156	-3.17618	0.00149652	0.0134955	-2.07726
Arhgap39	-0.0778034	-3.17233	0.00151647	0.0136531	-2.08937
Specc1	0.0907894	3.16407	0.00156015	0.0139868	-2.11535
4932438H23Rik	0.054789	3.16407	0.00156017	0.0139868	-2.11536
Rnf182	0.0770142	3.16389	0.00156109	0.0139868	-2.1159
Kcnq3	-0.128113	-3.1633	0.00156429	0.0139928	-2.11777
Trpc4	-0.0506217	-3.16144	0.00157429	0.0140596	-2.1236
Lemd3	-0.053213	-3.15644	0.00160154	0.01428	-2.13929
Gm49359	0.0580664	3.15572	0.00160548	0.0142824	-2.14154
Kif5a	-0.0496928	-3.15545	0.00160696	0.0142824	-2.14238
Eml5	-0.0794332	-3.15387	0.00161567	0.0143368	-2.14732
Cc2d2a	0.0909627	3.15277	0.00162175	0.0143556	-2.15076
Cttnbp2	-0.0919968	-3.15255	0.00162297	0.0143556	-2.15144
Dlgap1	-0.0956234	-3.1488	0.00164393	0.0145026	-2.16317
Dok5	0.0634283	3.14864	0.00164481	0.0145026	-2.16366
Cdkl5	-0.0528762	-3.14679	0.00165525	0.0145714	-2.16944
Gkap1	0.0589976	3.14486	0.00166622	0.0146448	-2.17548
Cacng2	-0.0365124	-3.14352	0.00167384	0.0146885	-2.17965
Tanc2	-0.0941769	-3.14106	0.00168796	0.014772	-2.18733
Unc13c	0.0620037	3.14093	0.00168869	0.014772	-2.18772
Gria1	-0.123598	-3.13153	0.00174369	0.0152292	-2.217
Ogt	0.090636	3.1294	0.00175637	0.0153133	-2.22362
Ahcyl1	0.0993624	3.12898	0.00175885	0.0153133	-2.2249
Tent4a	0.0381679	3.1258	0.00177797	0.0154555	-2.23478
Wasf1	-0.059358	-3.12375	0.00179037	0.015539	-2.24112
Adgrl1	0.0908271	3.12168	0.001803	0.0156242	-2.24754
Sap130	0.0663872	3.12059	0.00180972	0.0156579	-2.25094
Pacsin1	-0.0509919	-3.11983	0.00181439	0.0156739	-2.25329
Mtss1	0.0651972	3.11738	0.00182951	0.0157799	-2.26087
Pip5k1b	-0.0622635	-3.11624	0.00183658	0.0158162	-2.26438
Cat	0.0428888	3.11382	0.00185173	0.015922	-2.27188
Rgs12	0.0709606	3.11081	0.00187065	0.0160536	-2.28116
Slc37a3	-0.0366114	-3.11047	0.00187282	0.0160536	-2.28221
Adarb2	-0.0904125	-3.10802	0.00188837	0.0161619	-2.28976
Usp9x	0.0800494	3.1066	0.00189751	0.0162121	-2.29416
Cers6	-0.0583513	-3.1062	0.00190008	0.0162121	-2.2954
Prox1	-0.0580271	-3.10296	0.00192093	0.0163648	-2.30535
Baalc	0.0966005	3.10093	0.00193417	0.0164523	-2.31162
Arhgap12	0.0788036	3.09975	0.0019419	0.0164788	-2.31525
Pcx	0.0834765	3.09946	0.00194375	0.0164788	-2.31612
Stard8	0.0604912	3.09909	0.0019462	0.0164788	-2.31727
Mmut	0.0464453	3.097	0.00195996	0.01657	-2.32369
Cntnap5c	-0.0550277	-3.09634	0.0019643	0.0165814	-2.32571
Elf2	0.0724947	3.09319	0.00198531	0.0167333	-2.33541
Myo1e	0.0707	3.09159	0.00199599	0.0167753	-2.3403
Cplx2	-0.0515042	-3.09154	0.00199634	0.0167753	-2.34047
Polr3h	0.0535814	3.09102	0.00199986	0.0167794	-2.34207
Luc7l3	0.0970197	3.08725	0.00202534	0.0169675	-2.35361
Eml6	-0.09215	-3.08616	0.0020328	0.0170044	-2.35696
Wipf3	-0.0594677	-3.08524	0.00203909	0.0170313	-2.35978
Tmc7	0.07943	3.08265	0.00205686	0.0171539	-2.36768
Kidins220	0.0946636	3.07995	0.00207557	0.017284	-2.37594
Chka	-0.0836922	-3.06936	0.00215054	0.0178814	-2.40826
Hivep3	0.0883529	3.0688	0.00215459	0.0178883	-2.40997
Dennd1a	0.087263	3.06834	0.00215792	0.0178891	-2.41138
Adcy8	-0.0687185	-3.0678	0.00216179	0.0178945	-2.41301
Trim37	0.0691812	3.06708	0.00216705	0.0179112	-2.41522
Map1a	-0.0651795	-3.06019	0.00221743	0.0183004	-2.43614
Fnbp4	0.0726158	3.0581	0.00223294	0.0183785	-2.44249
Padi2	0.0630109	3.05765	0.00223631	0.0183785	-2.44386
Grin2c	0.0994525	3.05758	0.00223683	0.0183785	-2.44407
Bcl2	0.0999179	3.04905	0.00230129	0.0188543	-2.46992
Sorbs2	-0.0850377	-3.04902	0.00230154	0.0188543	-2.47002
Olfm1	-0.0422417	-3.04722	0.0023153	0.0189391	-2.47545
Slmap	0.0820203	3.04657	0.0023203	0.018952	-2.47741
Ddah1	0.0976085	3.04585	0.00232585	0.0189694	-2.47958
Itm2b	0.0586929	3.04513	0.00233148	0.0189874	-2.48178
4933431E20Rik	0.0497471	3.04464	0.00233529	0.0189905	-2.48327
Slc1a3	0.0728806	3.0423	0.00235345	0.0191102	-2.49031
Nfatc1	0.0440371	3.03954	0.0023751	0.0192577	-2.49864
Son	0.0857759	3.0357	0.00240557	0.019423	-2.51023
Itih3	0.0714023	3.03566	0.00240586	0.019423	-2.51034
Grk3	0.0994958	3.03565	0.00240598	0.019423	-2.51038
Cntrl	0.0679298	3.03417	0.00241782	0.0194733	-2.51485
Acaca	0.0946752	3.03399	0.00241924	0.0194733	-2.51538
Avl9	0.0494287	3.02856	0.00246308	0.0197974	-2.5317
Itpr1	-0.0810601	-3.02806	0.00246715	0.0198015	-2.53321
Pde4dip	-0.0696027	-3.02476	0.00249422	0.0199898	-2.54312
Aplp2	0.0684445	3.02428	0.00249816	0.0199925	-2.54456
Disp1	0.0483042	3.02378	0.00250229	0.0199967	-2.54606
Rtn4rl1	-0.034732	-3.02238	0.00251388	0.0200604	-2.55026
App	-0.0835988	-3.02103	0.00252511	0.0201211	-2.55431
Gpr158	-0.0827438	-3.01728	0.00255654	0.0203422	-2.56554
Srbd1	-0.054002	-3.01384	0.00258567	0.0205446	-2.57584
Scara3	0.0775163	3.01271	0.00259529	0.0205827	-2.57921
Msmo1	0.0626394	3.0121	0.00260058	0.0205827	-2.58106
Tnc	-0.0638051	-3.01191	0.00260217	0.0205827	-2.58161
Rab11fip4	0.065914	3.01154	0.00260531	0.0205827	-2.58271
Wdr59	0.0421722	3.01053	0.00261405	0.0206223	-2.58575
Slc44a5	-0.0560602	-3.00984	0.00261996	0.0206397	-2.5878
Gjb6	-0.0814637	-3.00856	0.002631	0.0206972	-2.59162
Phyhd1	-0.0838717	-3.00614	0.00265201	0.0208329	-2.59884
Ralgapa2	-0.0667895	-3.00322	0.00267758	0.0210041	-2.60755
Sat1	0.0572196	3.00082	0.00269878	0.0211404	-2.61471
Gm12239	0.0954055	2.99757	0.00272765	0.0213364	-2.62436
Jpx	-0.0553328	-2.99701	0.00273272	0.021346	-2.62605
Megf10	0.0926115	2.9899	0.00279703	0.0218118	-2.64715
Arhgef28	-0.0798931	-2.98955	0.00280021	0.0218118	-2.64818
Pgm2l1	-0.03458	-2.98874	0.00280764	0.021839	-2.65059
Bcl11b	-0.0426202	-2.98618	0.00283131	0.0219763	-2.6582
Map3k13	0.0620059	2.98597	0.00283323	0.0219763	-2.65882
Dync2h1	0.0832087	2.98525	0.00283986	0.021997	-2.66094
Epha3	-0.0422161	-2.97859	0.00290227	0.0224491	-2.68065
B830012L14Rik	-0.0382172	-2.97563	0.00293045	0.0226355	-2.68941
Nrcam	0.0894359	2.97331	0.00295263	0.0227654	-2.69624
Paqr8	-0.0992253	-2.97301	0.00295548	0.0227654	-2.69712
Crtac1	-0.0356661	-2.97097	0.00297521	0.0228856	-2.70315
Sp4	0.0630843	2.96764	0.00300764	0.023103	-2.71297
Utp14b	0.0948374	2.9661	0.00302274	0.0231869	-2.71751
Adck1	-0.0512616	-2.96347	0.00304859	0.023345	-2.72522
Chrm3	-0.0698426	-2.96315	0.00305177	0.023345	-2.72617
Ankhd1	0.0833223	2.96041	0.00307904	0.0235211	-2.73422
Fus	-0.07808	-2.95808	0.00310236	0.0236667	-2.74106
Rfx2	0.049653	2.95478	0.0031357	0.023816	-2.75074
Cth	0.0453918	2.95473	0.0031363	0.023816	-2.75091
Glis3	0.0975581	2.95458	0.00313778	0.023816	-2.75134
Nrf1	0.0839087	2.95445	0.00313911	0.023816	-2.75172
Pik3c2a	-0.0816793	-2.95175	0.00316661	0.0239918	-2.75962
Gm20422	0.0427955	2.95088	0.00317561	0.0240078	-2.76219
Fancc	0.0474989	2.9507	0.00317738	0.0240078	-2.76269
Tulp4	0.0845526	2.95014	0.00318315	0.0240187	-2.76433
Fggy	0.0777925	2.94748	0.0032107	0.0241936	-2.77213
Tanc1	-0.0699894	-2.94522	0.00323418	0.0243117	-2.77873
Tex2	0.0568207	2.94507	0.00323575	0.0243117	-2.77917
Klhl3	-0.0478997	-2.94451	0.00324165	0.0243117	-2.78082
Zfp804b	-0.050643	-2.94429	0.0032439	0.0243117	-2.78145
Notch2	0.0917409	2.94362	0.00325099	0.024332	-2.78342
Dennd4a	0.0737957	2.94232	0.00326465	0.0244013	-2.78722
Kcnj3	-0.0840979	-2.94136	0.00327471	0.0244435	-2.79
Zfp641	-0.0504266	-2.94041	0.0032848	0.0244859	-2.79279
Pals2	0.0849173	2.93895	0.00330027	0.0245682	-2.79704
Gab1	0.080023	2.93663	0.00332507	0.0247196	-2.80381
Zfp516	0.0686428	2.93593	0.00333256	0.0247421	-2.80584
Prkcb	-0.0802428	-2.93353	0.00335841	0.0249008	-2.81283
Nrip1	0.0576405	2.93006	0.00339611	0.0251466	-2.82293
Traf3	0.0626714	2.92884	0.00340952	0.0252123	-2.82649
Slc12a5	-0.0320708	-2.92643	0.00343597	0.0253538	-2.83348
Slc4a10	-0.0564916	-2.92626	0.00343781	0.0253538	-2.83396
Atf2	0.0665499	2.92439	0.00345854	0.0254728	-2.8394
A830018L16Rik	-0.0589287	-2.92275	0.00347678	0.0255733	-2.84415
Ttll11	-0.0606011	-2.92131	0.00349291	0.0256579	-2.84834
Vps37b	0.035899	2.92016	0.0035058	0.0257185	-2.85167
Septin11	0.0564074	2.91967	0.00351129	0.0257247	-2.85308
Rtn1	-0.0718086	-2.91689	0.00354271	0.0259207	-2.86113
Kifap3	-0.0654743	-2.9146	0.00356883	0.0260774	-2.86777
Cpne2	0.0425694	2.91326	0.00358416	0.0261504	-2.87164
Tbc1d10a	0.0578011	2.9129	0.00358826	0.0261504	-2.87267
Rars2	0.0558655	2.90929	0.00362998	0.0264198	-2.88312
Washc3	0.0416807	2.90694	0.00365731	0.0265838	-2.88989
Smarca1	-0.0365048	-2.90527	0.00367686	0.0266909	-2.89471
Cntn5	-0.0774885	-2.90386	0.00369347	0.0267765	-2.89878
Cul4a	0.0586525	2.90286	0.00370527	0.0268269	-2.90166
Epb41l2	0.0842649	2.89816	0.0037612	0.027145	-2.91518
Fam168a	-0.0821766	-2.89796	0.00376365	0.027145	-2.91577
Csmd2	-0.081559	-2.89794	0.00376389	0.027145	-2.91583
Acss3	-0.064538	-2.89673	0.00377838	0.0272141	-2.9193
Ctnnal1	0.0534418	2.89416	0.00380938	0.0274018	-2.92667
Nrg2	-0.0789557	-2.89282	0.00382568	0.0274382	-2.93053
Smarcd3	0.0418204	2.89277	0.00382629	0.0274382	-2.93067
Cwf19l2	0.0667402	2.89253	0.00382927	0.0274382	-2.93137
Zdhhc14	-0.0655569	-2.89103	0.00384758	0.0275338	-2.93568
Ccdc34	0.0537822	2.88983	0.00386221	0.0276029	-2.9391
Wscd2	-0.0393882	-2.88595	0.00391019	0.0279098	-2.95024
Agbl3	0.0524867	2.88208	0.00395843	0.0282178	-2.9613
Slc22a17	-0.035637	-2.8814	0.00396695	0.0282422	-2.96324
Khdrbs2	-0.0613791	-2.87844	0.00400435	0.028472	-2.97171
Itga8	-0.0491973	-2.8766	0.00402776	0.0286018	-2.97696
Sgcd	-0.0901023	-2.8758	0.00403804	0.0286232	-2.97926
Klhl5	0.0697918	2.87526	0.0040449	0.0286232	-2.98079
Klf3	0.0475058	2.87516	0.00404626	0.0286232	-2.98109
Snca	-0.0384558	-2.8739	0.00406232	0.0286771	-2.98466
Deptor	-0.0457897	-2.87375	0.00406423	0.0286771	-2.98509
Cbx6	-0.0443679	-2.87291	0.00407505	0.0287169	-2.98749
Pygb	0.0899456	2.87221	0.00408418	0.0287447	-2.9895
Clvs2	-0.0384292	-2.86777	0.00414185	0.0291137	-3.00214
Slc25a18	0.0721404	2.86605	0.00416436	0.0292006	-3.00703
Acap2	-0.0853085	-2.86602	0.00416475	0.0292006	-3.00711
Sh3pxd2b	0.0801983	2.86266	0.00420914	0.0294746	-3.01666
Mapre1	0.0378784	2.86017	0.0042424	0.02967	-3.02375
Cacna1a	-0.0786283	-2.85974	0.00424807	0.0296723	-3.02496
Cdh19	-0.0973973	-2.85802	0.00427112	0.0297957	-3.02983
Lrp8	0.0659801	2.85701	0.00428476	0.0298534	-3.0327
Mfhas1	-0.0751299	-2.85372	0.00432939	0.0301265	-3.04204
Pcdha10	-0.0396772	-2.85306	0.0043383	0.0301506	-3.04389
Gm15564	0.0579583	2.85009	0.00437904	0.0303866	-3.0523
Ptprn	-0.0313855	-2.84979	0.00438321	0.0303866	-3.05316
Strbp	0.0873604	2.84808	0.00440672	0.0304999	-3.05798
Adhfe1	0.075904	2.8478	0.00441068	0.0304999	-3.05879
Tpm3	0.0441132	2.84741	0.00441605	0.0304999	-3.05988
Sh3gl2	-0.0615056	-2.84614	0.00443375	0.0305718	-3.06348
Iqsec3	-0.0309506	-2.84587	0.00443749	0.0305718	-3.06424
Trp53	0.0395092	2.84491	0.00445085	0.0306258	-3.06695
Dleu2	0.077197	2.84393	0.00446455	0.0306646	-3.06971
Pcf11	0.0577613	2.84334	0.00447287	0.0306646	-3.07139
Nr3c2	0.0922876	2.84332	0.00447308	0.0306646	-3.07143
Disp3	0.0736232	2.84196	0.00449217	0.0307575	-3.07526
Setx	-0.0663938	-2.83968	0.00452445	0.0309403	-3.08171
Gm49164	-0.0573159	-2.83921	0.00453105	0.0309473	-3.08302
Shisa4	0.0426143	2.83791	0.00454955	0.0310354	-3.08668
Abcd2	0.0622346	2.83365	0.00461053	0.0314128	-3.09866
Fam135b	-0.0616564	-2.83313	0.00461815	0.0314261	-3.10015
Pptc7	-0.0461665	-2.82916	0.00467571	0.0317788	-3.11129
Jarid2	0.0785728	2.82851	0.00468526	0.0318047	-3.11312
Nckap5	0.0926927	2.82777	0.00469606	0.031818	-3.11519
Ift81	0.0585113	2.8275	0.00470003	0.031818	-3.11595
Cntn1	-0.0980231	-2.82681	0.00471014	0.031818	-3.11788
Osbp2	-0.0577749	-2.82651	0.00471457	0.031818	-3.11873
Abcf1	-0.0393717	-2.82637	0.00471657	0.031818	-3.11911
Mlc1	0.0629641	2.82603	0.00472163	0.031818	-3.12007
Clk4	0.0620735	2.82461	0.00474257	0.0318966	-3.12405
Fam204a	0.0424064	2.82446	0.00474481	0.0318966	-3.12448
Mmd2	0.0883503	2.82369	0.00475624	0.0319347	-3.12664
Mbtps1	0.0512007	2.8222	0.00477833	0.0320443	-3.1308
Rab3gap1	0.0634093	2.81979	0.00481436	0.0322469	-3.13756
Hcn1	-0.0594606	-2.81752	0.00484854	0.0324367	-3.14391
Sil1	0.06123	2.81618	0.00486875	0.032501	-3.14765
Pdk2	-0.0486558	-2.8159	0.00487292	0.032501	-3.14842
Tnrc6a	0.0869435	2.8157	0.00487597	0.032501	-3.14898
Mtif2	-0.0470833	-2.81533	0.0048816	0.032501	-3.15002
Ccdc82	0.0440221	2.8114	0.00494161	0.0328611	-3.161
Pde4d	-0.0955773	-2.80907	0.00497756	0.0330605	-3.16751
Ftx	-0.0542493	-2.80695	0.00501028	0.0332381	-3.17339
Nrp1	-0.0705926	-2.80179	0.00509109	0.0337338	-3.18776
A630089N07Rik	0.0631916	2.79576	0.00518708	0.0343288	-3.20453
Ints13	0.0450074	2.79127	0.00525954	0.0347669	-3.21698
Tspan14	0.0575284	2.79007	0.00527899	0.0348539	-3.22029
Grin3a	-0.0667095	-2.78743	0.00532221	0.0350975	-3.2276
Cd81	0.0530182	2.78509	0.00536063	0.0353089	-3.23406
Pex5l	-0.0841047	-2.78372	0.00538335	0.0354164	-3.23785
Sptb	-0.0356022	-2.7831	0.00539365	0.0354259	-3.23956
Gulp1	0.0709518	2.78268	0.00540069	0.0354259	-3.24073
Mtarc2	-0.0562657	-2.78248	0.00540396	0.0354259	-3.24128
Kpna1	-0.0470183	-2.77721	0.00549238	0.0359631	-3.25583
Id4	0.0657631	2.77663	0.00550207	0.035984	-3.25741
Mroh7	0.0376119	2.77595	0.00551359	0.0360169	-3.25928
Zranb2	0.0661731	2.77527	0.0055251	0.0360497	-3.26115
Nrg1	-0.0984549	-2.7744	0.00553998	0.0361043	-3.26356
Plekhg1	-0.0949446	-2.77225	0.00557661	0.0363003	-3.26947
Pnpla8	0.0636328	2.77082	0.00560112	0.0364171	-3.2734
Rhou	-0.0642361	-2.76952	0.00562351	0.0364795	-3.27698
Trpm3	-0.124438	-2.7695	0.00562386	0.0364795	-3.27703
Stat2	0.0373277	2.76713	0.00566501	0.0367034	-3.28356
Stx17	0.041069	2.76563	0.00569108	0.0368293	-3.28768
Heph	-0.0570709	-2.76067	0.00577818	0.0373494	-3.30128
Gm49539	0.0477386	2.75982	0.00579317	0.0374027	-3.3036
Ncor2	0.0798425	2.75797	0.00582597	0.0375707	-3.30866
Mcm9	0.0438592	2.75744	0.00583549	0.0375884	-3.31012
Actr8	0.0413058	2.75658	0.00585091	0.037644	-3.31248
Csrnp3	-0.0444196	-2.75573	0.00586601	0.0376974	-3.31479
Unc5d	-0.0575898	-2.75169	0.00593881	0.0381211	-3.32583
Madd	-0.0338588	-2.75039	0.0059624	0.0382283	-3.32938
Shroom3	0.070049	2.7494	0.00598056	0.0383004	-3.3321
Sdc4	-0.0743066	-2.74762	0.00601293	0.0384448	-3.33693
Ctso	0.0538296	2.7474	0.00601696	0.0384448	-3.33753
Chd7	0.0838802	2.74636	0.00603623	0.0385235	-3.34039
Samd12	-0.0628627	-2.74518	0.00605793	0.0386176	-3.34361
Zfp521	0.0882286	2.74405	0.00607883	0.0387063	-3.34669
Snx29	0.0717247	2.74305	0.00609734	0.0387796	-3.34941
Daam1	0.0856703	2.73784	0.00619462	0.0393532	-3.36357
Acat3	0.0380672	2.73729	0.00620503	0.0393743	-3.36507
Mir124a-1hg	-0.0319725	-2.73689	0.00621247	0.0393764	-3.36614
Mt3	0.0407994	2.73331	0.00628049	0.0397621	-3.37588
Farp1	0.0603224	2.73236	0.00629859	0.0397953	-3.37845
Abhd3	0.0605756	2.73228	0.00630009	0.0397953	-3.37866
Cdh9	-0.0419391	-2.72701	0.00640145	0.0403896	-3.39293
Pnpla7	-0.0901242	-2.72508	0.00643905	0.0405807	-3.39816
ENSMUSG00000120285	-0.032538	-2.722	0.00649943	0.0408647	-3.4065
Atp13a5	0.069142	2.72182	0.00650278	0.0408647	-3.40696
Spon1	-0.0829665	-2.72165	0.00650623	0.0408647	-3.40744
Plcd4	-0.0802295	-2.72114	0.00651628	0.0408816	-3.40882
Acat1	0.0553029	2.71951	0.00654853	0.0410375	-3.41323
Ythdc1	0.0618468	2.71714	0.00659545	0.0412445	-3.4196
Mtr	0.0471579	2.71709	0.00659644	0.0412445	-3.41974
Cracdl	-0.0507308	-2.7155	0.00662826	0.0413968	-3.42403
Unc13a	-0.0441045	-2.71468	0.00664456	0.0414122	-3.42623
Thsd7a	-0.0759619	-2.71463	0.00664567	0.0414122	-3.42638
Mrps5	0.034824	2.71119	0.00671493	0.0417968	-3.43563
Cadps	-0.0912433	-2.70994	0.00674034	0.041908	-3.43901
Arap2	0.086461	2.70834	0.00677292	0.0420634	-3.44331
Ephx2	0.0472483	2.70356	0.00687104	0.042625	-3.45615
Atxn7l1	0.0816648	2.70268	0.00688915	0.0426896	-3.4585
Wwc2	0.0683315	2.70198	0.00690372	0.0426935	-3.46038
Septin3	-0.0296619	-2.7016	0.0069116	0.0426935	-3.4614
Abca5	-0.0618058	-2.70154	0.00691287	0.0426935	-3.46156
Odf2	0.0683723	2.70059	0.00693247	0.0427669	-3.46409
Rhoq	0.0688701	2.69916	0.00696235	0.0429032	-3.46793
Gm37694	-0.0419874	-2.69877	0.00697048	0.0429032	-3.46897
Arid5a	0.040703	2.69843	0.00697776	0.0429032	-3.4699
Rcn2	0.0447766	2.69617	0.00702518	0.0431469	-3.47594
Spock1	-0.0589912	-2.69522	0.0070453	0.0432226	-3.47849
Birc6	0.079622	2.69322	0.00708767	0.0434345	-3.48384
Capn15	-0.0455208	-2.68967	0.0071634	0.0438501	-3.49332
Hpf1	-0.0340846	-2.68758	0.00720826	0.0440743	-3.49888
Clasp2	0.0809822	2.68723	0.00721591	0.0440743	-3.49983
Dnajc24	0.0448014	2.68469	0.00727087	0.044322	-3.50659
Raph1	-0.0368336	-2.68462	0.00727245	0.044322	-3.50678
Akap9	0.0796136	2.68334	0.00730027	0.0444427	-3.51019
Cdc42bpa	-0.0836503	-2.68282	0.00731175	0.0444638	-3.51159
Timp2	0.0358048	2.68156	0.00733917	0.0445817	-3.51492
Eogt	0.0367135	2.67894	0.00739686	0.0448829	-3.5219
Cic	0.0389488	2.6775	0.00742872	0.045027	-3.52573
Cdh8	-0.0575391	-2.67657	0.00744932	0.0450347	-3.5282
Trim2	-0.0821894	-2.67646	0.00745168	0.0450347	-3.52848
Calm2	-0.0428763	-2.67609	0.00745999	0.0450347	-3.52947
Ube2h	0.0673644	2.67598	0.00746247	0.0450347	-3.52977
Gabrg2	-0.0372022	-2.67324	0.00752357	0.045331	-3.53703
Tmed10	0.0449824	2.67305	0.00752793	0.045331	-3.53755
Actn1	-0.0360685	-2.67255	0.00753908	0.045349	-3.53887
Grid2	0.093725	2.66802	0.00764155	0.0459155	-3.55089
ENSMUSG00000095041	-0.0671373	-2.66744	0.0076547	0.0459314	-3.55242
Kyat1	0.0366232	2.66717	0.00766075	0.0459314	-3.55312
Itgb5	0.0653359	2.66631	0.00768045	0.0459998	-3.55541
Slc6a17	-0.0325554	-2.66402	0.00773297	0.0462643	-3.56147
Scaper	0.0825131	2.66273	0.00776259	0.0463915	-3.56488
Ercc6l2	0.0577509	2.66105	0.00780141	0.0465619	-3.56932
Nell1	-0.0487794	-2.66064	0.00781099	0.0465619	-3.57041
Coq8b	0.0452484	2.6603	0.00781865	0.0465619	-3.57128
Lrba	0.0807284	2.6597	0.00783263	0.0465619	-3.57287
Fam13a	-0.0609844	-2.65968	0.00783308	0.0465619	-3.57292
Tob2	-0.0467989	-2.64942	0.00807489	0.0479479	-3.59996
Baz2b	0.0831072	2.6448	0.00818591	0.0485551	-3.61211
Pla2g7	0.0822314	2.64442	0.00819514	0.048558	-3.61311
Yap1	0.0611464	2.64327	0.00822281	0.0486699	-3.6161
Acsl3	0.0774198	2.64266	0.00823779	0.0486738	-3.61772
Sema6d	0.0959562	2.64253	0.00824102	0.0486738	-3.61807
Ptprd	-0.089204	-2.64181	0.00825853	0.048709	-3.61996
Arhgap21	0.0804634	2.64156	0.00826454	0.048709	-3.6206
Ehbp1	0.0820879	2.64062	0.00828742	0.0487806	-3.62306
Hnrnpu	0.0784175	2.64034	0.00829428	0.0487806	-3.62379
Ndrg2	0.0813429	2.63984	0.00830668	0.0488018	-3.62512
Srebf1	0.0454257	2.63784	0.00835563	0.0490374	-3.63034
Tnrc18	0.0772586	2.63194	0.00850203	0.0497974	-3.64577
Sorcs2	0.0856726	2.6319	0.0085031	0.0497974	-3.64588
Cracd	-0.0401106	-2.63137	0.00851647	0.0498231	-3.64728
Cemip	-0.0377741	-2.63093	0.00852739	0.049826	-3.64842
Hspa12a	-0.0381606	-2.63033	0.00854236	0.049826	-3.64998
Nrbp2	0.0537003	2.63027	0.00854391	0.049826	-3.65014
Cacna1h	-0.0332735	-2.62966	0.00855932	0.0498634	-3.65174
Prkce	-0.0889919	-2.62869	0.00858371	0.0499531	-3.65426
Hif1a	0.0444999	2.62788	0.00860426	0.0499865	-3.65639
Slc13a5	0.0396268	2.62775	0.00860749	0.0499865	-3.65672
Mef2c	-0.0518074	-2.62595	0.00865313	0.050199	-3.66142
BC034090	0.03649	2.61818	0.00885238	0.0513013	-3.68162
Slc16a7	-0.034037	-2.61763	0.0088667	0.0513306	-3.68305
Dnm1l	0.0615913	2.61661	0.00889332	0.051431	-3.68571
Spag9	0.0804042	2.61604	0.00890813	0.051463	-3.68719
Dok6	-0.0711873	-2.6111	0.00903781	0.0520627	-3.70001
B3galnt2	-0.0343756	-2.61105	0.00903913	0.0520627	-3.70014
Plcb4	-0.0852044	-2.61101	0.0090401	0.0520627	-3.70023
Itpkb	0.0736869	2.60957	0.00907836	0.052145	-3.70398
Psd2	0.0735196	2.60953	0.00907921	0.052145	-3.70406
Foxo1	-0.083562	-2.60941	0.0090826	0.052145	-3.70439
Wnk1	0.0767808	2.60851	0.00910635	0.0522273	-3.70671
Rhbdd1	0.0468706	2.60794	0.00912158	0.0522606	-3.70819
Mindy4	-0.0453155	-2.60612	0.00917019	0.0524723	-3.7129
Prickle2	-0.085638	-2.60585	0.00917745	0.0524723	-3.71361
Cdh4	0.0760293	2.60437	0.00921699	0.0526441	-3.71742
Hecw1	-0.0467111	-2.60274	0.00926109	0.0528415	-3.72165
Gm36723	0.0442911	2.59938	0.00935207	0.0533058	-3.73031
Antxr1	0.0713113	2.59797	0.00939041	0.0534694	-3.73394
Rapgef5	-0.0476596	-2.59568	0.0094534	0.0537729	-3.73986
Ppp2r2c	-0.0385599	-2.59393	0.00950149	0.0539911	-3.74436
Hacd2	-0.0860793	-2.59043	0.00959849	0.0544864	-3.75335
Cntn4	-0.0552983	-2.58892	0.00964088	0.0546544	-3.75725
Celf5	-0.035295	-2.58867	0.00964779	0.0546544	-3.75789
Hlcs	0.0579525	2.58809	0.0096639	0.0546648	-3.75936
Ablim2	-0.0571524	-2.5879	0.00966935	0.0546648	-3.75986
Per1	0.0528822	2.58738	0.00968401	0.0546919	-3.76121
Cux2	0.04271	2.58555	0.00973562	0.0549275	-3.76591
Gatm	0.0345912	2.58508	0.00974888	0.0549464	-3.76712
Ttbk1	-0.0410115	-2.58289	0.00981074	0.055239	-3.77272
Actr3b	-0.0610123	-2.58208	0.00983392	0.0553133	-3.7748
Scaf11	0.0575246	2.58035	0.0098833	0.0555347	-3.77924
Zfp961	0.0481065	2.57552	0.0100222	0.0562583	-3.79159
ENSMUSG00000118193	0.0856478	2.57471	0.0100458	0.0563336	-3.79366
Msi1	0.061053	2.57151	0.010139	0.0567988	-3.80183
Usp4	-0.0476237	-2.57056	0.0101668	0.056897	-3.80425
Tpd52l1	-0.0429622	-2.56896	0.0102139	0.0571015	-3.80834
Chn1	-0.0607211	-2.56862	0.0102239	0.0571015	-3.80921
Ddx5	0.077143	2.56776	0.0102493	0.0571856	-3.8114
Usp11	0.0419526	2.56707	0.0102697	0.0571958	-3.81316
Celf2	-0.0645966	-2.567	0.0102717	0.0571958	-3.81333
Klhl29	-0.076702	-2.56563	0.0103123	0.057364	-3.81682
Nr3c1	0.0730122	2.56347	0.0103767	0.05761	-3.82233
Thra	-0.0655265	-2.56345	0.0103773	0.05761	-3.82237
Setd1b	0.0441305	2.55872	0.0105195	0.0583411	-3.8344
Rnf146	0.0396204	2.55787	0.0105451	0.0584247	-3.83655
Slc1a4	0.049389	2.55701	0.0105714	0.0585117	-3.83874
Gm45847	0.0507382	2.55578	0.0106087	0.05866	-3.84186
Lgi4	0.0604459	2.55468	0.0106423	0.058787	-3.84465
Rbm33	0.0669683	2.55316	0.0106889	0.0589855	-3.84851
Lmcd1	0.0393171	2.5505	0.0107708	0.0593715	-3.85525
Nub1	0.040229	2.55006	0.0107841	0.0593715	-3.85635
Spock2	-0.0403869	-2.54984	0.0107909	0.0593715	-3.8569
Yme1l1	0.0587282	2.54807	0.0108459	0.0595445	-3.86139
Pak3	-0.0523796	-2.54803	0.0108471	0.0595445	-3.86149
Wls	0.046384	2.54779	0.0108546	0.0595445	-3.86209
arepresents the log-odds that the gene is differentially expressed

## Sheet: Supplementary Data 4
Supplementary Data 4. Complete list of neuron DEGs in male WT mice as compared to female WT mice.
Gene	Log2 fold change	Moderated t-statistic	p value	Adjusted p value	B-statistica
Kdm5d	0.291693	62.2355	0	0	1860.78
Uty	0.550713	96.5872	0	0	4294.2
Ddx3y	0.141975	42.3549	0	0	873.469
Eif2s3y	0.399756	78.5115	0	0	2908.92
Xist	-1.85994	-242.924	0	0	20002.9
Rn18s-rs5	-0.420918	-41.4398	0	0	836.373
Gm26992	-0.125708	-29.5644	1.33561e-190	1.49703e-187	425.097
Gm47283	-0.236538	-19.7336	2.20836e-86	2.16585e-83	185.895
Mlip	0.182958	17.986	4.03506e-72	3.51768e-69	153.198
ENSMUSG00000095041	-0.19857	-17.9769	4.75541e-72	3.73109e-69	153.034
Kcnj3	0.174788	15.563	1.69596e-54	1.20969e-51	112.823
Cmss1	-0.173062	-14.2073	9.93834e-46	6.49802e-43	92.7555
Scarna2	-0.0801801	-12.8952	5.43858e-38	3.28239e-35	75.0605
Hdac9	0.157013	12.8301	1.25955e-37	7.05889e-35	74.2269
Dgki	0.133115	12.5385	5.14803e-36	2.69276e-33	70.5448
Trank1	0.122098	12.2591	1.66549e-34	8.16715e-32	67.0956
Fat3	0.158902	12.2236	2.57736e-34	1.18953e-31	66.6625
Dok5	0.0902672	11.9926	4.27419e-33	1.86307e-30	63.8771
Hnrnpu	0.110918	11.8901	1.46044e-32	5.79124e-30	62.6587
Cpe	-0.141402	-11.8892	1.47623e-32	5.79124e-30	62.648
Cdkl5	0.107259	11.8393	2.67702e-32	1.00019e-29	62.0579
Nrep	0.0544034	11.7306	9.68538e-32	3.45416e-29	60.783
Mef2c	0.146419	11.5244	1.07823e-30	3.67816e-28	58.3942
Pcsk1	0.0517467	11.3423	8.74166e-30	2.85779e-27	56.3203
Hsp90ab1	-0.0645051	-11.2372	2.88151e-29	9.04332e-27	55.1385
Hecw2	0.12966	11.1971	4.52961e-29	1.3669e-26	54.6903
Adgra1	-0.0837937	-11.1547	7.29348e-29	2.11943e-26	54.2185
Sv2b	-0.146134	-10.9966	4.24426e-28	1.1893e-25	52.474
Jpx	-0.0816262	-10.981	5.04566e-28	1.36511e-25	52.3027
Nr4a3	0.0591486	10.8543	2.02901e-27	5.30653e-25	50.9246
Kdm5c	-0.0745482	-10.7858	4.27467e-27	1.08191e-24	50.1868
Kdm6a	-0.079588	-10.77	5.07647e-27	1.24469e-24	50.0166
Atp2c1	0.10066	10.7597	5.67606e-27	1.34953e-24	49.906
Cpne7	-0.118645	-10.7303	7.79514e-27	1.79884e-24	49.592
Dclk1	0.0924167	10.5798	3.91552e-26	8.77749e-24	47.9942
Pde10a	-0.131435	-10.4666	1.2996e-25	2.83241e-23	46.8069
Eif2s3x	-0.035537	-10.4302	1.90671e-25	4.04325e-23	46.4276
Nova1	0.0792013	10.4113	2.32362e-25	4.79765e-23	46.2319
Prkcg	-0.11589	-10.3995	2.62962e-25	5.29026e-23	46.1095
Slc6a7	-0.0563791	-10.3484	4.48722e-25	8.80169e-23	45.5808
Rph3a	0.107528	10.3198	6.04191e-25	1.15622e-22	45.2864
Pde1a	-0.158047	-10.1585	3.19038e-24	5.95994e-22	43.6404
Cttnbp2	0.106174	10.1011	5.73175e-24	1.04584e-21	43.061
9530059O14Rik	-0.11421	-10.0116	1.41997e-23	2.53207e-21	42.1639
Gm12940	-0.0562121	-9.99924	1.60841e-23	2.80436e-21	42.0407
Gm41804	-0.0534968	-9.97498	2.05325e-23	3.50213e-21	41.7992
Pla2g4e	0.069267	9.8614	6.39258e-23	1.06715e-20	40.6764
Gabrg2	0.0945237	9.80269	1.14413e-22	1.87018e-20	40.1011
Hmgcr	0.0452809	9.69986	3.14552e-22	5.03668e-20	39.1016
Rasal2	0.111707	9.66949	4.23171e-22	6.6404e-20	38.8085
Tspoap1	0.0887494	9.62661	6.42366e-22	9.88236e-20	38.3961
Atp11b	0.0760955	9.45602	3.3197e-21	5.00892e-19	36.7736
Pde8b	0.10129	9.44946	3.53412e-21	5.23183e-19	36.7118
Cadm2	0.0996261	9.43859	3.91973e-21	5.69522e-19	36.6095
Chst11	-0.0927599	-9.39012	6.21293e-21	8.86303e-19	36.1546
Pak5	0.096879	9.37825	6.95226e-21	9.74061e-19	36.0436
Nrg2	0.110927	9.24497	2.43418e-20	3.35063e-18	34.8063
Itgav	0.0415462	9.21947	3.08749e-20	4.17663e-18	34.5716
Pnn	0.077181	9.21692	3.1617e-20	4.20453e-18	34.5482
Dlgap2	0.0749341	9.19581	3.84731e-20	5.031e-18	34.3545
Specc1	-0.0943074	-9.16933	4.91829e-20	6.32605e-18	34.1121
Hunk	0.0819772	9.16019	5.35259e-20	6.77361e-18	34.0286
Ppp1r1a	0.0520109	8.99616	2.40972e-19	3.00105e-17	32.544
6530403H02Rik	-0.0959957	-8.96089	3.31866e-19	4.01205e-17	32.2282
Kcnab1	0.120598	8.96072	3.32378e-19	4.01205e-17	32.2267
Meg3	-0.119414	-8.94543	3.81697e-19	4.53757e-17	32.0902
Spink10	-0.0637856	-8.91457	5.04313e-19	5.90573e-17	31.8154
Sema7a	0.0486703	8.85792	8.3889e-19	9.67931e-17	31.3135
Actb	-0.0431039	-8.85381	8.70326e-19	9.89649e-17	31.2773
Rhbdl3	-0.0566888	-8.84964	9.03388e-19	1.01257e-16	31.2405
Purb	-0.0327088	-8.81615	1.21835e-18	1.34637e-16	30.9455
Tiam1	0.117043	8.77985	1.68279e-18	1.83377e-16	30.6271
Kctd16	0.113272	8.76272	1.95901e-18	2.10553e-16	30.4772
R3hdm1	0.0907985	8.668	4.51499e-18	4.78711e-16	29.6541
2210408F21Rik	-0.0890454	-8.61911	6.92337e-18	7.24277e-16	29.2328
Fnbp4	0.0674121	8.59615	8.45558e-18	8.72927e-16	29.0358
Kcnh1	0.0973332	8.59123	8.82548e-18	8.99282e-16	28.9936
Rab3c	-0.0955014	-8.58118	9.63099e-18	9.68779e-16	28.9075
Pex5l	-0.13989	-8.54725	1.29229e-17	1.28345e-15	28.6178
Ptpn5	0.0706443	8.54021	1.37344e-17	1.347e-15	28.5578
Rasa1	0.0666164	8.53766	1.40404e-17	1.36001e-15	28.5361
Pkig	0.0770055	8.48247	2.25853e-17	2.16103e-15	28.0677
Luc7l3	0.0796752	8.45119	2.95298e-17	2.79146e-15	27.8036
Hap1	0.0548502	8.44771	3.04217e-17	2.84153e-15	27.7743
Grm3	0.0984349	8.43802	3.30481e-17	3.05053e-15	27.6927
Ncald	0.108869	8.43432	3.41092e-17	3.11187e-15	27.6616
Atp2b2	0.0830522	8.32285	8.78181e-17	7.91978e-15	26.7303
Cacnb4	0.0997644	8.31806	9.14326e-17	8.15204e-15	26.6906
Camk2g	0.073976	8.31126	9.6826e-17	8.53592e-15	26.6341
Nos1ap	-0.0977961	-8.29163	1.14197e-16	9.95548e-15	26.4717
Vwa8	0.0805726	8.27615	1.30036e-16	1.12116e-14	26.3438
Hspa8	-0.0296355	-8.27313	1.33372e-16	1.13743e-14	26.3189
Zdhhc14	-0.0938614	-8.25273	1.58201e-16	1.33467e-14	26.1508
Dleu2	0.0690689	8.23308	1.86416e-16	1.55598e-14	25.9892
Dus3l	0.0368188	8.20281	2.39839e-16	1.98081e-14	25.7412
Prpf38b	0.0707731	8.20143	2.42609e-16	1.98282e-14	25.7299
Galnt9	-0.0786435	-8.16703	3.22716e-16	2.61034e-14	25.4491
Bdnf	0.0479619	8.16317	3.33186e-16	2.66752e-14	25.4177
Gpr158	0.0900942	8.14904	3.74472e-16	2.96778e-14	25.3027
Coro2b	-0.0758978	-8.13726	4.12693e-16	3.22492e-14	25.2071
Hnrnpa2b1	0.0656564	8.13654	4.15138e-16	3.22492e-14	25.2013
Vsnl1	0.0879532	8.13191	4.31293e-16	3.31757e-14	25.1637
Rasal1	-0.0505993	-8.12541	4.55017e-16	3.44585e-14	25.111
Mapk4	0.0860017	8.12495	4.56753e-16	3.44585e-14	25.1073
Myh10	0.0725944	8.11493	4.9601e-16	3.70637e-14	25.0261
Pknox2	0.0850355	8.11249	5.0606e-16	3.7458e-14	25.0064
Cdh8	0.105364	8.09516	5.83502e-16	4.27865e-14	24.8663
Arhgef26	-0.042225	-8.08679	6.24952e-16	4.54016e-14	24.7988
Klhl3	-0.0792988	-8.06377	7.5451e-16	5.43109e-14	24.6134
Prkag2	-0.100861	-8.0576	7.93519e-16	5.65995e-14	24.5638
Gm3294	0.0456292	8.05136	8.35015e-16	5.90228e-14	24.5137
Ddx17	0.0708341	8.04828	8.56268e-16	5.99846e-14	24.489
Gria1	-0.103928	-8.02994	9.94315e-16	6.90389e-14	24.3419
Arhgap44	0.0770789	8.02602	1.02657e-15	7.06529e-14	24.3105
Sgcd	-0.125778	-8.0243	1.04106e-15	7.10272e-14	24.2968
Atp6v0a1	-0.0733032	-7.98641	1.41599e-15	9.57745e-14	23.9942
Atg4a	0.0655998	7.95563	1.81597e-15	1.21779e-13	23.7495
Cacna2d1	0.0952359	7.95056	1.89169e-15	1.25781e-13	23.7094
Ube2ql1	0.0472199	7.9364	2.12027e-15	1.39795e-13	23.5972
Tusc3	0.0691128	7.92767	2.27454e-15	1.48717e-13	23.5281
Kcnb2	0.101744	7.89322	2.99894e-15	1.9446e-13	23.2563
Il1rap	0.10552	7.88511	3.19998e-15	2.05796e-13	23.1925
Dock3	0.0759732	7.87869	3.36853e-15	2.14874e-13	23.142
Cpsf6	0.0616604	7.86435	3.7771e-15	2.38993e-13	23.0295
Cry2	0.0630966	7.8517	4.17805e-15	2.62248e-13	22.9303
5530601H04Rik	-0.0435592	-7.85038	4.22204e-15	2.62906e-13	22.92
Crym	-0.0492675	-7.84273	4.48721e-15	2.77217e-13	22.8602
Vgll4	0.063529	7.83706	4.69421e-15	2.87741e-13	22.8158
Anks1b	-0.049998	-7.81653	5.52552e-15	3.36071e-13	22.6556
Chst8	-0.0591545	-7.78063	7.3412e-15	4.4307e-13	22.3763
Syndig1	0.0737992	7.77154	7.88717e-15	4.72387e-13	22.3058
Maml3	0.10684	7.74156	9.98692e-15	5.93617e-13	22.0739
Khdrbs3	-0.124851	-7.72929	1.09971e-14	6.48744e-13	21.9792
Pdzrn3	0.0866074	7.70561	1.3239e-14	7.75171e-13	21.7969
Raver2	-0.0703759	-7.66914	1.7599e-14	1.02283e-12	21.5173
Lingo2	0.137751	7.66327	1.84208e-14	1.06272e-12	21.4724
Adamts2	-0.0385275	-7.63735	2.25311e-14	1.29036e-12	21.2746
Sdcbp	0.0420222	7.63401	2.3121e-14	1.31029e-12	21.2492
Zfp148	0.069143	7.6335	2.32131e-14	1.31029e-12	21.2453
Tenm4	-0.118665	-7.63134	2.36045e-14	1.32286e-12	21.2289
C130071C03Rik	0.0766571	7.62307	2.51659e-14	1.40037e-12	21.166
Nr3c1	0.0650984	7.6154	2.6706e-14	1.4756e-12	21.1077
Gabra4	0.0744783	7.57011	3.78688e-14	2.07775e-12	20.7647
Elfn2	-0.0601151	-7.55755	4.17075e-14	2.27248e-12	20.6699
Chd6	0.0707914	7.54224	4.69041e-14	2.538e-12	20.5546
Arntl	0.0612184	7.53762	4.85951e-14	2.61149e-12	20.5199
Adcy2	0.089868	7.51748	5.66842e-14	3.02547e-12	20.3687
Smyd2	0.0425684	7.48674	7.16558e-14	3.79872e-12	20.1386
Sdk2	-0.0791161	-7.47731	7.69835e-14	4.05377e-12	20.0682
Arhgap21	0.0739824	7.45302	9.25561e-14	4.8413e-12	19.8874
Dscaml1	-0.0952323	-7.45004	9.46688e-14	4.8906e-12	19.8653
Sntg2	0.0523036	7.44994	9.47452e-14	4.8906e-12	19.8645
Nav2	0.064522	7.44662	9.71585e-14	4.98239e-12	19.8398
Kalrn	0.0657304	7.43845	1.03352e-13	5.26558e-12	19.7792
Slc8a1	-0.118173	-7.43493	1.06134e-13	5.37242e-12	19.7531
Igsf21	-0.0661153	-7.43001	1.10152e-13	5.5125e-12	19.7166
Syne1	0.0711421	7.42983	1.10306e-13	5.5125e-12	19.7153
Rnf144a	0.0402268	7.37775	1.63242e-13	8.10631e-12	19.3307
Hcn1	-0.106632	-7.34634	2.06523e-13	1.0191e-11	19.1
Tmtc1	0.0809925	7.33848	2.19007e-13	1.07395e-11	19.0424
Osbpl3	0.0697403	7.3186	2.53967e-13	1.23765e-11	18.8971
Cplane1	0.0677479	7.30453	2.81993e-13	1.36575e-11	18.7945
Npr3	-0.0409461	-7.29671	2.98851e-13	1.43852e-11	18.7375
Elavl3	-0.0698052	-7.28588	3.23854e-13	1.54936e-11	18.6587
Fhod3	0.06721	7.27135	3.60622e-13	1.71481e-11	18.5533
Zfp46	0.0327301	7.23555	4.69661e-13	2.21986e-11	18.2943
Luc7l2	0.0655574	7.23262	4.79903e-13	2.25468e-11	18.2731
Gm49677	-0.034917	-7.18542	6.78494e-13	3.16873e-11	17.9337
Fam163b	0.0630368	7.16227	8.03438e-13	3.73004e-11	17.768
Ptchd4	0.0990548	7.14042	9.41958e-13	4.34742e-11	17.6121
Cstf2	0.0479725	7.13887	9.52565e-13	4.37066e-11	17.6011
Sema6d	0.104165	7.13199	1.00139e-12	4.56799e-11	17.5522
C1ql3	-0.0480951	-7.12435	1.05849e-12	4.80052e-11	17.4978
Mfsd4a	0.0539891	7.11985	1.09358e-12	4.93115e-11	17.4659
Ddx5	0.0639503	7.10617	1.20748e-12	5.41364e-11	17.3688
Map1b	-0.0743007	-7.1042	1.22482e-12	5.4602e-11	17.3548
Adamts3	0.06361	7.10239	1.24099e-12	5.4936e-11	17.342
Tnr	-0.0830046	-7.1018	1.24632e-12	5.4936e-11	17.3378
Dcx	0.0495338	7.09095	1.34787e-12	5.90804e-11	17.261
Prmt8	0.0665649	7.08857	1.37131e-12	5.97738e-11	17.2441
Tmcc3	-0.0570637	-7.08082	1.45016e-12	6.28615e-11	17.1894
Nrp1	-0.087859	-7.06154	1.66615e-12	7.18273e-11	17.0534
Fubp1	0.0604977	7.06009	1.68357e-12	7.21817e-11	17.0432
Asap1	0.0838725	7.04771	1.84019e-12	7.84683e-11	16.956
Prnp	-0.0386199	-7.04562	1.86801e-12	7.88305e-11	16.9413
Unc5d	0.119016	7.04556	1.86878e-12	7.88305e-11	16.9409
Kcnk10	0.0582966	7.03895	1.95949e-12	8.22146e-11	16.8945
Fkbp5	-0.0596323	-7.03462	2.02122e-12	8.43539e-11	16.8641
Igsf11	0.0819318	7.02947	2.0972e-12	8.70613e-11	16.828
Thsd4	-0.0718811	-7.01857	2.26735e-12	9.36296e-11	16.7516
Mgat4c	-0.118948	-7.01528	2.32124e-12	9.53531e-11	16.7286
Pitpnm2	0.088082	6.99102	2.75991e-12	1.1244e-10	16.5591
Sema3e	-0.0698378	-6.99072	2.76586e-12	1.1244e-10	16.557
Akap13	-0.0609736	-6.98347	2.91222e-12	1.1778e-10	16.5065
Phf20	-0.0542273	-6.97714	3.04644e-12	1.22576e-10	16.4624
Adcy9	-0.0742365	-6.96132	3.40859e-12	1.36448e-10	16.3524
Mrtfa	-0.0697405	-6.94427	3.84616e-12	1.53183e-10	16.2342
Nbea	0.0493132	6.93918	3.98722e-12	1.57999e-10	16.1989
Usp19	0.037734	6.92906	4.28273e-12	1.68856e-10	16.1289
Tafa2	0.132437	6.91534	4.71801e-12	1.85088e-10	16.0342
Adcy8	0.0711955	6.90943	4.91886e-12	1.92007e-10	15.9934
Magi1	0.0783308	6.89822	5.32241e-12	2.06731e-10	15.9162
Lrfn2	-0.0755992	-6.88543	5.82296e-12	2.25059e-10	15.8282
Snrnp70	0.0650263	6.87705	6.1756e-12	2.37519e-10	15.7707
Mtus2	0.0724266	6.86841	6.56064e-12	2.50331e-10	15.7115
Hs3st4	-0.132388	-6.86815	6.57254e-12	2.50331e-10	15.7097
Tmod1	0.0503683	6.86134	6.89382e-12	2.61299e-10	15.663
Ylpm1	0.0628347	6.85892	7.01148e-12	2.64481e-10	15.6465
Cd2ap	0.0529213	6.84257	7.85932e-12	2.95044e-10	15.5348
Gm32647	-0.0703124	-6.83699	8.17126e-12	3.05294e-10	15.4967
Kcnc2	-0.108262	-6.82149	9.10276e-12	3.38485e-10	15.3911
Rasgrf2	0.0825698	6.81397	9.59126e-12	3.54967e-10	15.34
Kat6b	0.0647922	6.81169	9.74479e-12	3.58956e-10	15.3244
Plcb1	0.0632651	6.80883	9.93999e-12	3.64435e-10	15.305
Rheb	0.0398653	6.8047	1.02291e-11	3.73291e-10	15.277
Epha7	0.0953264	6.80331	1.03283e-11	3.75166e-10	15.2675
Nrxn2	-0.0653941	-6.79566	1.0891e-11	3.9225e-10	15.2157
Apba1	0.0719679	6.79556	1.08986e-11	3.9225e-10	15.215
Fcho1	0.0355344	6.79107	1.12427e-11	4.02786e-10	15.1846
Zfp407	0.061687	6.77435	1.2622e-11	4.50146e-10	15.0714
Dlg4	-0.0592266	-6.76779	1.32065e-11	4.67211e-10	15.0271
Ptpru	-0.048619	-6.76765	1.32196e-11	4.67211e-10	15.0261
Sntb2	-0.0726193	-6.72282	1.79979e-11	6.33235e-10	14.7244
Atxn2l	0.0494726	6.72206	1.80915e-11	6.33686e-10	14.7194
Srrm2	0.0602797	6.72123	1.81941e-11	6.34448e-10	14.7138
Leng8	0.0592069	6.69629	2.15822e-11	7.49265e-10	14.5469
Snhg14	0.0467324	6.69104	2.23709e-11	7.73224e-10	14.5118
Fstl4	0.0989424	6.68419	2.34418e-11	8.06686e-10	14.4661
Krba1	0.0397907	6.68191	2.38085e-11	8.15726e-10	14.4509
Lin7a	0.061901	6.6696	2.58915e-11	8.83237e-10	14.3689
Ldlrad4	0.0720102	6.65747	2.81186e-11	9.55058e-10	14.2883
Sulf2	-0.0553763	-6.65429	2.87331e-11	9.71723e-10	14.2672
Mkx	0.0634666	6.64732	3.01245e-11	1.01441e-09	14.2209
Ptbp2	0.0557907	6.64488	3.06274e-11	1.02694e-09	14.2048
Bmper	0.0384881	6.64375	3.08645e-11	1.03048e-09	14.1972
Evl	0.0551927	6.63601	3.25255e-11	1.08133e-09	14.146
Lgi2	0.0229095	6.61919	3.64468e-11	1.20659e-09	14.0348
Acsl5	0.0307009	6.61757	3.68477e-11	1.21334e-09	14.0241
Dgkz	0.065885	6.61712	3.69602e-11	1.21334e-09	14.0211
Ppm1l	0.0708656	6.60434	4.02902e-11	1.31229e-09	13.9368
9330159F19Rik	-0.0553015	-6.60428	4.03087e-11	1.31229e-09	13.9364
Ghr	0.0533335	6.58256	4.66559e-11	1.51265e-09	13.7935
Fmr1	0.0356395	6.57867	4.78911e-11	1.54631e-09	13.768
Spns2	-0.0540513	-6.57628	4.86667e-11	1.56491e-09	13.7523
Fam135a	0.0527073	6.57328	4.9657e-11	1.59024e-09	13.7326
Ssh3	0.0263804	6.55708	5.53555e-11	1.76553e-09	13.6265
Slc4a4	0.104612	6.54187	6.12865e-11	1.94678e-09	13.5271
Kcnj9	0.0375878	6.50482	7.84501e-11	2.48193e-09	13.286
Chka	-0.0557422	-6.50222	7.9818e-11	2.51507e-09	13.2691
Golgb1	0.058251	6.49794	8.212e-11	2.57725e-09	13.2414
Cntnap5c	-0.0988116	-6.49027	8.64072e-11	2.701e-09	13.1917
Ccnd3	-0.0291336	-6.48883	8.72357e-11	2.71608e-09	13.1824
Rbm33	0.0567484	6.47388	9.63162e-11	2.98694e-09	13.0857
Asap2	-0.0623299	-6.45284	1.10679e-10	3.40705e-09	12.95
Banf2	-0.0381136	-6.45277	1.10731e-10	3.40705e-09	12.9496
Nrcam	0.0605962	6.44706	1.1498e-10	3.52395e-09	12.9128
Top2b	0.0498702	6.44352	1.17698e-10	3.59321e-09	12.89
Ptn	0.044607	6.44246	1.1852e-10	3.60429e-09	12.8832
Ociad2	-0.0384964	-6.43204	1.26927e-10	3.84505e-09	12.8163
Galnt16	-0.0607809	-6.43033	1.28365e-10	3.87366e-09	12.8053
Kctd6	-0.0235517	-6.41397	1.42921e-10	4.29639e-09	12.7005
Cracdl	0.0837856	6.40672	1.49877e-10	4.48801e-09	12.6542
Cux2	0.0600334	6.40615	1.50439e-10	4.48801e-09	12.6505
Nptx1	-0.0392797	-6.36632	1.95139e-10	5.79948e-09	12.3967
Egfem1	0.1078	6.35425	2.11078e-10	6.2495e-09	12.3201
Cux1	0.0577502	6.35072	2.15973e-10	6.37039e-09	12.2978
Arhgef9	0.0595182	6.33464	2.39724e-10	7.04448e-09	12.196
Sox5	-0.0934765	-6.32847	2.49503e-10	7.30447e-09	12.157
Gm49678	-0.0699336	-6.29992	3.0005e-10	8.75165e-09	11.9771
Nr6a1	-0.0515798	-6.28825	3.23467e-10	9.39971e-09	11.9039
Homer1	0.0588651	6.24839	4.17735e-10	1.20943e-08	11.6545
Emx2os	0.0345486	6.24386	4.3e-10	1.24036e-08	11.6263
9330162G02Rik	-0.0706496	-6.23974	4.41466e-10	1.26877e-08	11.6007
Kcnh5	0.0563365	6.23267	4.61863e-10	1.32255e-08	11.5567
Slc2a13	0.0792385	6.20833	5.39307e-10	1.53869e-08	11.4056
Gda	0.0515754	6.18259	6.34985e-10	1.8028e-08	11.2465
Upp2	-0.064197	-6.18222	6.36471e-10	1.8028e-08	11.2442
Ptpro	0.0581188	6.17945	6.47739e-10	1.82812e-08	11.2271
Mir670hg	0.0396487	6.1695	6.89828e-10	1.93993e-08	11.1658
Tlk1	0.0492051	6.16731	6.99422e-10	1.95988e-08	11.1524
Adgrl1	0.056173	6.15108	7.74847e-10	2.15747e-08	11.0526
Sntg1	0.0597576	6.15096	7.75434e-10	2.15747e-08	11.0519
Purg	-0.0484154	-6.14334	8.13533e-10	2.25547e-08	11.0052
Zfp536	0.0852392	6.14228	8.18989e-10	2.2626e-08	10.9987
Kctd8	-0.0520876	-6.13438	8.60723e-10	2.36956e-08	10.9503
Gabrb3	0.0510348	6.1234	9.22141e-10	2.52976e-08	10.8831
Hdgfl2	0.0362468	6.10176	1.05606e-09	2.88706e-08	10.7511
Arhgap20	0.0607335	6.09842	1.07832e-09	2.93769e-08	10.7308
Robo3	0.0349271	6.09227	1.12059e-09	3.04227e-08	10.6934
Herc3	0.053125	6.09127	1.12761e-09	3.05077e-08	10.6873
Zmat4	0.0811082	6.08942	1.14068e-09	3.06028e-08	10.6761
Cc2d2a	0.0417973	6.0894	1.14082e-09	3.06028e-08	10.676
Slc25a3	0.031857	6.08912	1.14283e-09	3.06028e-08	10.6742
Per1	0.0292974	6.08298	1.18742e-09	3.16887e-08	10.637
Tmem191c	-0.030259	-6.07754	1.22841e-09	3.26716e-08	10.6039
Eepd1	0.035478	6.07027	1.28526e-09	3.40681e-08	10.5599
Cyria	0.0563526	6.06816	1.30226e-09	3.44024e-08	10.5471
Ksr1	-0.067267	-6.06507	1.32752e-09	3.4952e-08	10.5284
Slc8a3	0.062775	6.05576	1.4066e-09	3.69103e-08	10.4721
Arl6ip1	-0.0238635	-6.05188	1.44087e-09	3.76836e-08	10.4487
Grb10	0.0452672	6.04853	1.47115e-09	3.83477e-08	10.4284
Flna	0.0371404	6.04411	1.51195e-09	3.92805e-08	10.4018
Itgbl1	-0.0309047	-6.04172	1.53453e-09	3.97358e-08	10.3874
Csrnp3	0.058722	6.0294	1.6561e-09	4.27427e-08	10.3132
Lrrn2	-0.059043	-6.02185	1.73527e-09	4.46392e-08	10.2678
Galnt13	0.0685963	6.01513	1.80873e-09	4.63769e-08	10.2274
Hspa5	-0.021379	-6.01265	1.83657e-09	4.69371e-08	10.2126
Abr	0.0605235	6.00537	1.92084e-09	4.89316e-08	10.1689
Carmil1	0.0650213	6.0002	1.98303e-09	5.03522e-08	10.1379
Adam22	0.055836	5.9901	2.11012e-09	5.34065e-08	10.0775
Trp53bp1	0.0527529	5.9843	2.18658e-09	5.51637e-08	10.0429
Mrps6	-0.0339139	-5.98267	2.20861e-09	5.55408e-08	10.0331
Rnf144b	0.0315951	5.98192	2.21878e-09	5.56184e-08	10.0287
Scn8a	-0.0541451	-5.97414	2.3272e-09	5.81504e-08	9.98226
Sipa1l3	-0.0717447	-5.96374	2.48027e-09	6.17785e-08	9.92031
Matn2	-0.0478778	-5.95575	2.60442e-09	6.46655e-08	9.87281
Dgkh	0.0869553	5.95202	2.66454e-09	6.59494e-08	9.85062
Ppfia2	0.068269	5.94444	2.7906e-09	6.88523e-08	9.80567
Cacng3	0.060589	5.93928	2.87993e-09	7.08335e-08	9.77504
Srgap2	-0.0589119	-5.93843	2.8949e-09	7.09792e-08	9.77
Fyn	0.0554084	5.9362	2.93447e-09	7.15665e-08	9.7568
Add3	0.0531179	5.93589	2.94007e-09	7.15665e-08	9.75494
Limch1	0.0705318	5.93554	2.94621e-09	7.15665e-08	9.75291
Per2	-0.0355177	-5.9275	3.09402e-09	7.4925e-08	9.70532
Ppp1r2	-0.0308261	-5.92391	3.16229e-09	7.63425e-08	9.6841
Cap2	0.0636744	5.9215	3.20896e-09	7.72315e-08	9.66986
Gm11944	-0.0220439	-5.91888	3.2606e-09	7.82345e-08	9.65434
Zfc3h1	0.0496802	5.91686	3.30075e-09	7.89563e-08	9.64245
Coro7	0.0410329	5.9122	3.39556e-09	8.09773e-08	9.61492
Hpca	-0.0427151	-5.91073	3.4259e-09	8.14533e-08	9.60627
Arsb	0.0614907	5.88757	3.94181e-09	9.34364e-08	9.46993
Satb2	0.0497469	5.87795	4.17763e-09	9.84473e-08	9.41346
Itga8	0.0755176	5.87792	4.1783e-09	9.84473e-08	9.41331
Chn2	0.0420733	5.8739	4.28103e-09	1.00566e-07	9.38971
Arfgef3	0.0547624	5.87318	4.29954e-09	1.00699e-07	9.38551
Pcm1	0.0514423	5.86408	4.54187e-09	1.06058e-07	9.33223
Bcr	-0.0502403	-5.86277	4.57808e-09	1.06586e-07	9.32452
Il6ra	-0.0246406	-5.85938	4.67224e-09	1.08457e-07	9.30474
Hsp90aa1	-0.0252232	-5.84411	5.12157e-09	1.18536e-07	9.21553
Sgsm1	-0.0504416	-5.83967	5.25976e-09	1.21377e-07	9.18966
Cnksr2	0.0672076	5.83393	5.44373e-09	1.25254e-07	9.15626
Diaph2	0.063814	5.83261	5.48699e-09	1.25642e-07	9.14858
Cdh22	-0.0356599	-5.83244	5.49263e-09	1.25642e-07	9.14758
Tle1	0.0551005	5.82643	5.6939e-09	1.29867e-07	9.11262
Dgkb	-0.0808046	-5.82247	5.83058e-09	1.32599e-07	9.08958
Igsf3	0.0322908	5.81501	6.0965e-09	1.38246e-07	9.04626
Vxn	-0.0362807	-5.81339	6.15551e-09	1.39182e-07	9.03691
Serinc2	-0.0214689	-5.81136	6.23077e-09	1.40479e-07	9.0251
Lncppara	0.0486237	5.80801	6.35651e-09	1.42903e-07	9.0057
Sptan1	0.0542766	5.80207	6.5859e-09	1.47637e-07	8.97127
Ttyh1	0.0416544	5.80086	6.63363e-09	1.48283e-07	8.96426
Adamts9	-0.0264073	-5.79949	6.68792e-09	1.49072e-07	8.95634
Tox	0.0716438	5.79848	6.72846e-09	1.49551e-07	8.95047
Sh3rf1	-0.0626559	-5.79056	7.05315e-09	1.56325e-07	8.90471
A930015D03Rik	-0.0422036	-5.78891	7.12263e-09	1.5742e-07	8.89519
Gm20646	0.0328931	5.78247	7.40091e-09	1.63111e-07	8.85798
Nptxr	-0.0356567	-5.78004	7.50838e-09	1.65016e-07	8.84398
Srrt	0.0458708	5.77913	7.54925e-09	1.65451e-07	8.83871
Tspan9	-0.0319856	-5.77142	7.90242e-09	1.72709e-07	8.79432
Chrm1	-0.046902	-5.76522	8.19851e-09	1.782e-07	8.75861
Catspere2	-0.0497567	-5.76521	8.19913e-09	1.782e-07	8.75854
Tesc	-0.026615	-5.76114	8.39929e-09	1.82046e-07	8.73512
Dot1l	0.0477046	5.76042	8.43502e-09	1.82317e-07	8.731
Mtcl1	0.05203	5.75889	8.51163e-09	1.83468e-07	8.72222
Unc13a	0.0558347	5.75768	8.5727e-09	1.84278e-07	8.71528
Thsd7b	-0.0800693	-5.74984	8.97989e-09	1.9227e-07	8.67024
Dgkg	-0.0734912	-5.74958	8.9935e-09	1.9227e-07	8.66877
Smc5	0.0434691	5.74877	9.03697e-09	1.92674e-07	8.66409
Hook1	0.0439113	5.73717	9.67744e-09	2.0577e-07	8.59763
Epb41	0.0499305	5.73313	9.91074e-09	2.10161e-07	8.57451
9530026P05Rik	-0.0491145	-5.73032	1.00762e-08	2.12738e-07	8.55844
Pam	0.0689422	5.73015	1.00865e-08	2.12738e-07	8.55745
Fnbp1l	0.0457549	5.7238	1.04709e-08	2.20255e-07	8.52115
Susd4	0.0579341	5.72167	1.0603e-08	2.22283e-07	8.50899
Ntf3	0.0357403	5.72133	1.0624e-08	2.22283e-07	8.50706
Zfhx4	0.046244	5.71221	1.12092e-08	2.33903e-07	8.45503
Agap1	0.0607676	5.71053	1.13202e-08	2.35041e-07	8.44547
Prkacb	0.042249	5.71048	1.13237e-08	2.35041e-07	8.44517
Cpeb4	0.0514693	5.70911	1.14149e-08	2.36309e-07	8.43739
Slc30a3	0.0247441	5.70744	1.15273e-08	2.38008e-07	8.42789
Cntn1	0.0539465	5.70696	1.15602e-08	2.38062e-07	8.42511
Nsmaf	0.0391715	5.70278	1.18468e-08	2.43325e-07	8.40136
Dcc	-0.0931136	-5.68912	1.28338e-08	2.62908e-07	8.32372
Ywhaz	0.0441043	5.6859	1.30778e-08	2.6721e-07	8.30545
Atp1a1	0.0377999	5.68186	1.33909e-08	2.72896e-07	8.2825
Frmd6	0.0407987	5.68124	1.34396e-08	2.73178e-07	8.27898
Tmem131	0.0505218	5.66598	1.46911e-08	2.97846e-07	8.19261
Scn3a	0.0540266	5.66362	1.48951e-08	3.00608e-07	8.17924
Rbfox3	0.052162	5.66351	1.4904e-08	3.00608e-07	8.17866
Nsd1	0.0516406	5.65476	1.56838e-08	3.15527e-07	8.1292
Celf4	-0.0614413	-5.64836	1.62781e-08	3.26644e-07	8.09313
Abcc5	0.0500774	5.6459	1.65122e-08	3.30497e-07	8.07928
Kcna4	0.0261809	5.64099	1.69906e-08	3.39207e-07	8.05159
Slc22a14	-0.019085	-5.63991	1.70971e-08	3.40466e-07	8.04553
Btbd3	0.0446663	5.63396	1.76975e-08	3.51531e-07	8.01206
Neto2	-0.0412039	-5.62385	1.87648e-08	3.71789e-07	7.95529
Itgb8	0.0296874	5.62332	1.8823e-08	3.72002e-07	7.95229
Snta1	-0.0329437	-5.6224	1.89229e-08	3.73037e-07	7.94715
Bsn	-0.056181	-5.60236	2.12455e-08	4.17774e-07	7.83493
Trim2	-0.0618369	-5.60104	2.14077e-08	4.19913e-07	7.82755
Septin11	0.0465673	5.60044	2.14825e-08	4.20329e-07	7.82417
Scaper	0.053268	5.59469	2.22057e-08	4.33397e-07	7.79208
Osbpl8	0.0481531	5.58652	2.32751e-08	4.53143e-07	7.74649
Rbfox1	-0.0502672	-5.58416	2.35931e-08	4.58197e-07	7.73334
Kcnq3	-0.0640488	-5.58136	2.39763e-08	4.64489e-07	7.71773
Cop1	0.0446804	5.57846	2.43789e-08	4.71124e-07	7.70159
Septin5	0.0273558	5.57626	2.46895e-08	4.75955e-07	7.68932
Ankrd12	-0.0534879	-5.57572	2.47662e-08	4.76264e-07	7.68632
Wscd2	-0.0540589	-5.57325	2.51192e-08	4.8187e-07	7.6726
Rundc3a	0.0339543	5.56869	2.57855e-08	4.93447e-07	7.64723
Megf11	-0.0316841	-5.56207	2.67824e-08	5.11276e-07	7.61048
Slc4a10	0.056243	5.55838	2.73551e-08	5.20942e-07	7.58998
Slc16a7	0.0521954	5.55789	2.74309e-08	5.2112e-07	7.5873
Iqsec1	0.0587189	5.53921	3.05228e-08	5.78459e-07	7.48383
Mast4	0.0677497	5.52456	3.318e-08	6.2686e-07	7.40298
Taok1	-0.0464425	-5.52426	3.32365e-08	6.2686e-07	7.40133
Zrsr2	-0.0213801	-5.52018	3.40178e-08	6.40056e-07	7.37883
Ppp1r14c	0.0419069	5.51617	3.48017e-08	6.52942e-07	7.35676
Nyap2	0.0578772	5.51583	3.48691e-08	6.52942e-07	7.35489
Ccnl1	0.0373299	5.50802	3.64511e-08	6.8094e-07	7.31192
Adora1	-0.0324771	-5.50505	3.70715e-08	6.90886e-07	7.29558
Zfp949	-0.0271124	-5.50161	3.78015e-08	7.02821e-07	7.27669
Peg3	0.0607899	5.49876	3.84172e-08	7.12579e-07	7.26105
Galnt3	-0.019735	-5.49529	3.91783e-08	7.24984e-07	7.24205
Gpr161	-0.0300841	-5.49277	3.9743e-08	7.33703e-07	7.2282
Tra2a	-0.0449547	-5.48676	4.11166e-08	7.5728e-07	7.1953
Klf7	0.0420871	5.48357	4.18646e-08	7.6925e-07	7.17785
Mid1	-0.0331708	-5.48278	4.20522e-08	7.70891e-07	7.17352
Gng4	0.0207494	5.47861	4.30556e-08	7.87445e-07	7.15069
Arid3b	0.0215631	5.4708	4.49941e-08	8.20986e-07	7.10806
Iqsec3	-0.0496691	-5.46931	4.53741e-08	8.25997e-07	7.09992
Banp	-0.0411728	-5.467	4.59697e-08	8.34904e-07	7.08729
Abi2	0.0466356	5.46469	4.65721e-08	8.43891e-07	7.07469
Gm49353	-0.0365758	-5.46022	4.77598e-08	8.63417e-07	7.05032
Nfib	-0.0681606	-5.45819	4.83087e-08	8.71333e-07	7.03926
Wipf2	-0.0379635	-5.45263	4.98434e-08	8.96953e-07	7.00899
Tns3	-0.0325922	-5.45159	5.01359e-08	9.00152e-07	7.00333
Umad1	0.0464594	5.45099	5.03036e-08	9.01101e-07	7.00009
Dapk1	-0.0640046	-5.4456	5.18501e-08	9.26688e-07	6.97079
Zmiz1os1	-0.0490668	-5.44413	5.22805e-08	9.32257e-07	6.96279
Dlg2	0.0277967	5.44116	5.31593e-08	9.45777e-07	6.94666
Ankrd44	0.0346992	5.43584	5.47708e-08	9.72244e-07	6.91776
Gm47728	-0.0177262	-5.4118	6.26553e-08	1.10969e-06	6.78764
Rsrc1	0.0461808	5.39734	6.79137e-08	1.20011e-06	6.70969
Prkd1	0.0622323	5.39238	6.98162e-08	1.23096e-06	6.68296
Cyp51	0.0215132	5.39151	7.01546e-08	1.23415e-06	6.67829
Fgf12	0.0620053	5.38834	7.14013e-08	1.25328e-06	6.66125
Klhl29	0.0565181	5.38468	7.28682e-08	1.27617e-06	6.64158
Nrip3	-0.0261163	-5.38035	7.46418e-08	1.30432e-06	6.61833
Frmd5	0.0753486	5.37501	7.68874e-08	1.34058e-06	6.58966
Runx1t1	-0.0576813	-5.371	7.86159e-08	1.36767e-06	6.56817
Bcl2	-0.0311956	-5.36438	8.15536e-08	1.41564e-06	6.53269
Slc25a23	-0.0410419	-5.36044	8.33531e-08	1.44368e-06	6.51159
Ftx	-0.0497084	-5.36002	8.35484e-08	1.44388e-06	6.50933
Flrt2	0.0560952	5.35576	8.55375e-08	1.475e-06	6.48658
Ppp3ca	0.058361	5.351	8.78194e-08	1.51103e-06	6.46113
Tnxb	0.0331841	5.34947	8.8561e-08	1.52046e-06	6.453
Bicdl1	0.0464323	5.34498	9.07858e-08	1.55525e-06	6.42901
Zfp512b	0.0311374	5.34124	9.26764e-08	1.58418e-06	6.40909
Usp24	0.0455672	5.33923	9.37127e-08	1.5972e-06	6.39834
Pkp2	-0.0450042	-5.33897	9.38449e-08	1.5972e-06	6.39698
Phf12	0.0393113	5.33811	9.42916e-08	1.60133e-06	6.39239
Parp6	0.0342483	5.33757	9.45704e-08	1.60259e-06	6.38954
Noc2l	0.0270112	5.33709	9.48227e-08	1.6034e-06	6.38696
Numbl	-0.0331352	-5.33499	9.59273e-08	1.61859e-06	6.37577
Cald1	0.038326	5.32131	1.03426e-07	1.74138e-06	6.30302
Hlf	-0.0441248	-5.32051	1.03881e-07	1.74529e-06	6.29878
Kif1a	0.0526507	5.31302	1.0824e-07	1.81464e-06	6.25906
Mfsd14b	0.0253342	5.31194	1.08886e-07	1.82158e-06	6.2533
Xkr6	0.0633837	5.31129	1.09275e-07	1.8242e-06	6.24986
Zbtb16	-0.0593615	-5.30163	1.15217e-07	1.91931e-06	6.1987
Dlg5	-0.0380454	-5.30055	1.15897e-07	1.92655e-06	6.19301
Shkbp1	-0.027456	-5.29986	1.16337e-07	1.92977e-06	6.18935
9630014M24Rik	-0.0230186	-5.2936	1.20392e-07	1.99281e-06	6.15625
Rgs7	0.0500408	5.28893	1.23501e-07	2.03997e-06	6.13162
Hebp1	-0.0203121	-5.28642	1.25205e-07	2.06378e-06	6.11838
Htr7	0.0242226	5.28283	1.27684e-07	2.10023e-06	6.09944
Phtf2	0.0372308	5.2815	1.28617e-07	2.11114e-06	6.09241
A830036E02Rik	0.0294012	5.27133	1.35949e-07	2.22684e-06	6.03886
Ndfip2	0.0293151	5.27023	1.36768e-07	2.23558e-06	6.03306
Shfl	0.0309647	5.26914	1.37576e-07	2.24412e-06	6.02737
Sema5a	0.085046	5.26517	1.40582e-07	2.28839e-06	6.0065
Hmbox1	0.0463553	5.26096	1.43838e-07	2.33654e-06	5.98438
Ywhah	-0.0250976	-5.25999	1.44597e-07	2.34402e-06	5.9793
Xpo6	0.0415217	5.2572	1.46809e-07	2.37497e-06	5.96464
Peak1	-0.0476619	-5.25484	1.48702e-07	2.40064e-06	5.95227
Snx7	0.0283277	5.25195	1.51056e-07	2.43338e-06	5.9371
Icam5	-0.0422004	-5.25159	1.5135e-07	2.43338e-06	5.93522
Macrod2	-0.0460051	-5.24652	1.55568e-07	2.49567e-06	5.90868
Tmem65	0.0248727	5.24618	1.5586e-07	2.49567e-06	5.90687
Pgm2l1	-0.0397053	-5.24109	1.60215e-07	2.56018e-06	5.88026
Usp48	0.0431142	5.23548	1.65156e-07	2.63376e-06	5.85094
Cdkal1	0.047351	5.23456	1.65985e-07	2.64161e-06	5.8461
Scn2a	0.0483212	5.23287	1.67507e-07	2.66044e-06	5.83729
Plxna4	0.064303	5.23049	1.69675e-07	2.68943e-06	5.82487
ENSMUSG00000121395	-0.0285011	-5.21626	1.83226e-07	2.89837e-06	5.7507
Parm1	-0.0431839	-5.21267	1.86812e-07	2.94916e-06	5.73199
Itpk1	-0.0369981	-5.2069	1.92707e-07	3.0361e-06	5.70201
Svil	0.0288989	5.20439	1.95333e-07	3.07131e-06	5.68895
Pcdhga10	0.0415297	5.2038	1.95947e-07	3.0748e-06	5.68592
Zmynd8	-0.0539129	-5.20082	1.99119e-07	3.11834e-06	5.67042
Atp2b1	-0.0610873	-5.19864	2.01472e-07	3.1489e-06	5.65909
Napa	0.0315214	5.19223	2.08521e-07	3.2526e-06	5.6259
Rab6a	0.0361015	5.18506	2.16709e-07	3.3736e-06	5.58874
Gprin3	-0.0250997	-5.18211	2.20165e-07	3.42063e-06	5.57347
Car12	-0.0352023	-5.1786	2.24342e-07	3.47863e-06	5.55534
Ide	-0.0384271	-5.17599	2.27506e-07	3.52073e-06	5.54183
Zfp804a	0.0651205	5.1743	2.29568e-07	3.54129e-06	5.53312
Cpeb3	0.0497074	5.17416	2.29737e-07	3.54129e-06	5.53241
Zranb2	0.0465508	5.17126	2.33329e-07	3.58961e-06	5.51744
Celsr3	0.03971	5.16543	2.40717e-07	3.69602e-06	5.48737
Brinp2	-0.0540287	-5.16207	2.4508e-07	3.75567e-06	5.47005
Ppm1b	0.0342695	5.16072	2.46854e-07	3.77382e-06	5.46309
Lrrfip2	0.0388326	5.16044	2.47227e-07	3.77382e-06	5.46163
Vps41	0.0426908	5.15561	2.53684e-07	3.86487e-06	5.43677
Traf3	-0.0430976	-5.15489	2.54661e-07	3.87222e-06	5.43306
Atf7ip	0.0416637	5.1502	2.61108e-07	3.96258e-06	5.40895
Pbdc1	-0.0216471	-5.14941	2.62208e-07	3.97158e-06	5.40489
Acss1	-0.0288416	-5.14502	2.68404e-07	4.0576e-06	5.38237
Huwe1	0.0472116	5.13873	2.77545e-07	4.18773e-06	5.35007
Tcf12	0.0512835	5.13748	2.79401e-07	4.20763e-06	5.34365
Kif16b	0.0400064	5.13612	2.81429e-07	4.23007e-06	5.33667
Chpt1	-0.0308296	-5.13058	2.89836e-07	4.34809e-06	5.30829
Plppr1	0.0493191	5.12508	2.9841e-07	4.46817e-06	5.28018
Kcnd2	0.0607861	5.12047	3.05805e-07	4.57018e-06	5.25658
Ankrd28	0.0416238	5.1154	3.14116e-07	4.68547e-06	5.23073
St6gal1	-0.0264627	-5.11394	3.16569e-07	4.71309e-06	5.22323
Crhr1	0.0212506	5.10756	3.27439e-07	4.86569e-06	5.19069
Tle4	0.049982	5.10553	3.3097e-07	4.90887e-06	5.18035
Hectd2	0.0488445	5.10184	3.37488e-07	4.9961e-06	5.16155
Plekha5	0.0503458	5.08458	3.69645e-07	5.46183e-06	5.07384
Slc2a3	-0.0353677	-5.07659	3.8551e-07	5.68554e-06	5.03334
Nt5dc3	-0.0362673	-5.07344	3.91951e-07	5.7697e-06	5.01738
Stxbp6	0.0764982	5.07227	3.94374e-07	5.79449e-06	5.01144
Fus	-0.0448103	-5.06568	4.08262e-07	5.98734e-06	4.97809
Gpcpd1	0.0385059	5.06203	4.16142e-07	6.09151e-06	4.95968
Hdac7	0.0334239	5.05647	4.28451e-07	6.26001e-06	4.9316
Prrc2a	0.0371247	5.0547	4.32434e-07	6.30647e-06	4.92268
Gdpd5	-0.0248803	-5.05162	4.39475e-07	6.39726e-06	4.90713
Cdh20	0.0469326	5.04967	4.43976e-07	6.45081e-06	4.89731
Exoc6b	-0.0530151	-5.04732	4.49479e-07	6.5187e-06	4.88545
Htra1	-0.0198973	-5.04149	4.63385e-07	6.70796e-06	4.8561
Rbm3	-0.0156935	-5.03646	4.75712e-07	6.87373e-06	4.83082
Ptk7	-0.0215375	-5.02678	5.00357e-07	7.21654e-06	4.78218
Gabrb2	0.0553394	5.01809	5.23491e-07	7.53635e-06	4.73866
Ripor1	-0.029657	-5.01716	5.26035e-07	7.5591e-06	4.73399
Ythdc1	0.0367925	5.01288	5.37867e-07	7.70759e-06	4.71258
Samd4	0.0396214	5.01266	5.38475e-07	7.70759e-06	4.71149
Gas2	0.0303653	5.01236	5.39315e-07	7.70759e-06	4.70999
Commd10	0.041528	5.00524	5.59628e-07	7.98334e-06	4.67439
Adgrl3	0.054014	5.00061	5.73252e-07	8.16286e-06	4.65124
Tcf20	-0.0483979	-4.99952	5.76491e-07	8.19411e-06	4.64582
Epha10	-0.0475204	-4.99895	5.78199e-07	8.20353e-06	4.64297
Mtss1	0.0386528	4.99814	5.80621e-07	8.22302e-06	4.63895
Npas2	0.0538526	4.99459	5.91396e-07	8.36053e-06	4.62125
Slc25a17	0.0235666	4.99002	6.05552e-07	8.54525e-06	4.59848
Kcnt2	0.0600718	4.98539	6.20227e-07	8.72803e-06	4.57544
A930017M01Rik	0.0393639	4.98524	6.20729e-07	8.72803e-06	4.57466
2610316D01Rik	0.0242077	4.96989	6.71901e-07	9.41621e-06	4.49843
Hsp90b1	-0.0297918	-4.96984	6.72072e-07	9.41621e-06	4.49818
Socs2	-0.0236543	-4.96499	6.89081e-07	9.63731e-06	4.47414
Mertk	-0.0205294	-4.95694	7.18235e-07	1.00272e-05	4.43427
Jph1	0.0556175	4.95522	7.24634e-07	1.00985e-05	4.42574
Dennd4a	0.0433224	4.93425	8.06952e-07	1.12258e-05	4.32225
Spock3	0.064071	4.93284	8.12763e-07	1.12866e-05	4.31535
Malat1	0.026394	4.92921	8.28005e-07	1.14675e-05	4.29748
Me1	-0.0288349	-4.92905	8.28714e-07	1.14675e-05	4.29666
Dock9	-0.0551878	-4.92853	8.30922e-07	1.14778e-05	4.2941
Caln1	-0.0606247	-4.91999	8.67997e-07	1.19689e-05	4.25213
Adgrb2	0.0464819	4.91624	8.84759e-07	1.21786e-05	4.23373
Rasa2	0.0357597	4.91565	8.8743e-07	1.21855e-05	4.23084
Gm33228	-0.040365	-4.91539	8.88589e-07	1.21855e-05	4.22958
Gm15564	0.0246593	4.91509	8.89975e-07	1.21855e-05	4.22808
Pxylp1	0.0264504	4.91476	8.91472e-07	1.21855e-05	4.22647
Ptprn	-0.0456317	-4.90804	9.22522e-07	1.2588e-05	4.19355
Tnik	0.0450187	4.90616	9.31421e-07	1.26874e-05	4.18432
Enc1	-0.0222669	-4.90111	9.55668e-07	1.29951e-05	4.15962
Sil1	0.0366819	4.89807	9.7058e-07	1.3175e-05	4.14474
Zfp423	-0.0313971	-4.89772	9.72287e-07	1.31754e-05	4.14305
Babam2	0.0465781	4.89436	9.89054e-07	1.33795e-05	4.12661
Camta1	0.044637	4.89147	1.00367e-06	1.3542e-05	4.11252
Cntfr	-0.0221567	-4.8913	1.00452e-06	1.3542e-05	4.1117
Tmem196	0.0221909	4.88837	1.01961e-06	1.3722e-05	4.09737
Ppfia4	0.0352552	4.88621	1.03084e-06	1.38493e-05	4.08684
Jakmip3	0.0423709	4.88086	1.05919e-06	1.42058e-05	4.06077
Atrnl1	0.0541935	4.87542	1.08882e-06	1.45783e-05	4.03426
Atp9b	0.0439516	4.86993	1.11945e-06	1.49629e-05	4.0076
Fgf13	0.0608017	4.86898	1.12484e-06	1.50094e-05	4.00298
Sp4	0.0336435	4.86566	1.14391e-06	1.52379e-05	3.98683
Rev3l	0.0462328	4.86465	1.14977e-06	1.52845e-05	3.98192
Tmem38a	-0.032685	-4.86438	1.1513e-06	1.52845e-05	3.98064
Bms1	0.0270203	4.86331	1.15758e-06	1.53419e-05	3.97542
Zcchc7	0.0454707	4.86037	1.17487e-06	1.55269e-05	3.96117
Satb1	0.0383746	4.86027	1.1755e-06	1.55269e-05	3.96066
Septin9	-0.0285157	-4.85855	1.18574e-06	1.56358e-05	3.95233
Prpf39	0.0366167	4.8572	1.19381e-06	1.57159e-05	3.94581
Sgip1	0.0436451	4.85682	1.1961e-06	1.57196e-05	3.94398
Atxn10	0.0430011	4.85144	1.22905e-06	1.61257e-05	3.91787
Qser1	-0.029977	-4.8491	1.2436e-06	1.62892e-05	3.90657
Oxct1	0.044397	4.84671	1.25868e-06	1.64593e-05	3.89499
Atxn1	0.0416801	4.84399	1.27601e-06	1.66468e-05	3.88186
Abhd2	0.0378272	4.8438	1.27726e-06	1.66468e-05	3.88092
Septin6	0.026346	4.83848	1.3119e-06	1.70699e-05	3.85521
Map4k5	0.0391934	4.83548	1.3318e-06	1.73002e-05	3.84076
Tbc1d12	0.0340421	4.83492	1.33561e-06	1.7321e-05	3.83801
Cdh18	-0.0642547	-4.83239	1.35264e-06	1.75129e-05	3.82585
Acin1	0.0439997	4.83016	1.36786e-06	1.76808e-05	3.8151
Dync2i1	0.0316351	4.82614	1.39579e-06	1.80121e-05	3.79569
Hnrnpk	0.0247872	4.8235	1.41436e-06	1.82218e-05	3.783
Ice1	0.0409978	4.82284	1.41906e-06	1.82523e-05	3.77982
Rtn4rl1	-0.0475368	-4.82029	1.43733e-06	1.84571e-05	3.76754
Pfkm	0.0292504	4.81381	1.48474e-06	1.90348e-05	3.73637
Gm31698	-0.0201699	-4.81269	1.49308e-06	1.91066e-05	3.731
Akt3	0.0459996	4.8124	1.49521e-06	1.91066e-05	3.72963
Dctn1	0.0367735	4.81192	1.49886e-06	1.9122e-05	3.72729
Gpc5	-0.0611924	-4.81139	1.50283e-06	1.91416e-05	3.72475
Mdga1	-0.0353262	-4.80758	1.53172e-06	1.94779e-05	3.70647
Sh3d19	0.041013	4.80662	1.53909e-06	1.954e-05	3.70186
A230103L15Rik	-0.0429675	-4.80593	1.54441e-06	1.95758e-05	3.69855
Thsd7a	0.0690345	4.80428	1.55716e-06	1.97056e-05	3.69066
Dnajc8	-0.0253688	-4.79843	1.60332e-06	2.02571e-05	3.66262
Sema3c	-0.0289751	-4.79336	1.64439e-06	2.07426e-05	3.63834
Ccnd2	-0.0305299	-4.79094	1.66431e-06	2.09602e-05	3.62679
Ubr3	0.0430476	4.79025	1.67005e-06	2.09987e-05	3.62348
B230219D22Rik	-0.0165303	-4.7891	1.67962e-06	2.10853e-05	3.618
Hdac5	0.030123	4.77067	1.84084e-06	2.30723e-05	3.53005
Gm3764	0.0430671	4.76991	1.84776e-06	2.3122e-05	3.52646
Gypa	-0.0216278	-4.7674	1.87091e-06	2.33744e-05	3.51451
Adarb2	0.1065	4.76686	1.876e-06	2.34008e-05	3.51191
Cdh4	-0.0411725	-4.76646	1.8797e-06	2.34097e-05	3.51002
Lrrtm3	-0.063984	-4.76382	1.90448e-06	2.36808e-05	3.49745
Smpd3	-0.0416423	-4.7629	1.91319e-06	2.37514e-05	3.49307
Gm17494	0.0215553	4.76188	1.92282e-06	2.38333e-05	3.48826
Rnf182	-0.0357247	-4.7603	1.93795e-06	2.39799e-05	3.48074
Myh9	0.0377054	4.76001	1.94077e-06	2.39799e-05	3.47935
Mapk8	0.0349388	4.75761	1.9639e-06	2.42276e-05	3.46798
Ext1	-0.0608964	-4.75311	2.00812e-06	2.47342e-05	3.44662
Kif3a	-0.0344871	-4.75063	2.0329e-06	2.50002e-05	3.43486
B4galnt4	0.026778	4.74851	2.05437e-06	2.52055e-05	3.42478
Scaf4	0.0365857	4.74833	2.0562e-06	2.52055e-05	3.42393
Mon2	0.0381926	4.74803	2.05923e-06	2.52055e-05	3.42252
ENSMUSG00000120081	0.0227586	4.74694	2.0703e-06	2.53016e-05	3.41737
Eif4e3	-0.0183057	-4.74313	2.10965e-06	2.57424e-05	3.39932
Adam23	0.0459817	4.74228	2.11856e-06	2.58109e-05	3.39528
Arid1b	0.0460952	4.73677	2.17695e-06	2.64812e-05	3.3692
Dagla	0.0486103	4.7353	2.19278e-06	2.66324e-05	3.36226
Arhgap39	-0.0515589	-4.73096	2.24013e-06	2.71655e-05	3.34177
Kcna2	-0.0194232	-4.73011	2.24958e-06	2.7238e-05	3.33774
Gm40841	0.0351618	4.72744	2.27928e-06	2.75136e-05	3.32516
Daglb	0.0235928	4.72743	2.27936e-06	2.75136e-05	3.32513
Adss	0.025693	4.72294	2.33033e-06	2.80857e-05	3.30392
Zfp462	-0.0483304	-4.71957	2.36923e-06	2.85107e-05	3.28806
Map7d1	0.0332879	4.71532	2.4192e-06	2.90674e-05	3.26805
Nufip2	-0.0299236	-4.7129	2.44816e-06	2.93705e-05	3.25664
Spock1	-0.0723291	-4.70776	2.51059e-06	3.00734e-05	3.23251
Nipal3	-0.0202289	-4.70487	2.54639e-06	3.04558e-05	3.21893
Pde4dip	0.0427802	4.6989	2.62203e-06	3.13127e-05	3.19088
Ripk2	0.0231681	4.69838	2.62871e-06	3.13448e-05	3.18844
Nova2	0.0377178	4.69802	2.63332e-06	3.1352e-05	3.18676
Asph	0.0359834	4.69643	2.6538e-06	3.15481e-05	3.17934
Tpm1	0.0302914	4.69462	2.67742e-06	3.17807e-05	3.17085
Rtn4	-0.0394921	-4.69307	2.69786e-06	3.1975e-05	3.16356
Rbm5	0.0413304	4.69157	2.71761e-06	3.21604e-05	3.15657
Kcnk2	0.0330923	4.69079	2.72798e-06	3.22345e-05	3.15292
Srrm3	-0.0443095	-4.68565	2.79735e-06	3.30045e-05	3.12886
Plxdc2	0.0502991	4.68252	2.84045e-06	3.34627e-05	3.11421
Acap2	-0.0479494	-4.68088	2.86321e-06	3.36802e-05	3.10657
Rbm39	0.0424017	4.67583	2.93462e-06	3.44686e-05	3.08297
Peli2	0.0328001	4.67446	2.95419e-06	3.46183e-05	3.0766
Ccnh	0.0297379	4.67433	2.95619e-06	3.46183e-05	3.07595
5031425E22Rik	-0.0340232	-4.67077	3.00777e-06	3.51699e-05	3.05938
Stxbp5	0.0444632	4.66827	3.04461e-06	3.55476e-05	3.04772
Greb1l	-0.0393354	-4.66533	3.0885e-06	3.60065e-05	3.03401
St6galnac5	-0.0595124	-4.66488	3.09518e-06	3.60308e-05	3.03194
Slc35f3	-0.0603452	-4.65679	3.21928e-06	3.742e-05	2.99429
Dock7	0.043152	4.65587	3.23362e-06	3.75311e-05	2.99003
PTPRG	-0.0592588	-4.65047	3.31944e-06	3.84702e-05	2.96495
Celf3	0.0396696	4.64894	3.34424e-06	3.87005e-05	2.95782
Ppp2r2c	0.0431105	4.64135	3.46942e-06	4.009e-05	2.92264
Osbpl1a	0.0365552	4.63375	3.59924e-06	4.15289e-05	2.88747
Tmod2	-0.0398014	-4.63327	3.60765e-06	4.15648e-05	2.88524
Tspan7	0.0441983	4.63154	3.63789e-06	4.18518e-05	2.87724
Pdia3	-0.0213676	-4.62138	3.82061e-06	4.38895e-05	2.83034
Ermp1	0.0224446	4.6201	3.84429e-06	4.40669e-05	2.82442
Tbc1d8b	0.0195578	4.61993	3.84729e-06	4.40669e-05	2.82368
Mcf2l	0.0415898	4.61831	3.87748e-06	4.4348e-05	2.8162
Plcxd3	-0.0364845	-4.61726	3.89711e-06	4.45076e-05	2.81136
Dlg1	0.047475	4.61624	3.91638e-06	4.46626e-05	2.80664
Mdn1	0.039859	4.61206	3.99584e-06	4.55027e-05	2.78742
Tbkbp1	-0.0224549	-4.61144	4.00793e-06	4.55742e-05	2.78453
Fbn1	0.0362327	4.60319	4.16997e-06	4.73481e-05	2.7466
Golim4	-0.0221536	-4.60217	4.1904e-06	4.74674e-05	2.74193
Slc25a51	-0.0191977	-4.60206	4.19257e-06	4.74674e-05	2.74143
Kat6a	0.0339095	4.60063	4.22155e-06	4.77266e-05	2.73484
Cert1	0.0347708	4.59786	4.278e-06	4.82952e-05	2.72213
Ogt	0.0405048	4.59531	4.33067e-06	4.88196e-05	2.71042
Gm38666	-0.0448295	-4.59198	4.40037e-06	4.95342e-05	2.69515
Abcc8	0.0339634	4.58654	4.51646e-06	5.07514e-05	2.67024
Cdc40	0.0394484	4.58631	4.52144e-06	5.07514e-05	2.66919
Nhsl2	-0.0479289	-4.58017	4.65617e-06	5.2189e-05	2.6411
Glrx2	-0.0190424	-4.57434	4.78766e-06	5.35862e-05	2.61447
Bicral	-0.0408854	-4.57214	4.83807e-06	5.40733e-05	2.60445
Shprh	0.0377734	4.56878	4.91629e-06	5.48694e-05	2.58911
Gm11508	-0.0160271	-4.56725	4.9524e-06	5.51939e-05	2.58212
Unc80	0.0416362	4.56314	5.05018e-06	5.62038e-05	2.56342
Plcg1	0.0306494	4.55147	5.33868e-06	5.93305e-05	2.51031
Cpd	0.0322903	4.55021	5.37073e-06	5.96022e-05	2.50459
Trmt1l	-0.028686	-4.5491	5.39905e-06	5.98319e-05	2.49956
Cntnap4	-0.055932	-4.54603	5.47843e-06	6.06038e-05	2.48561
Fam76b	0.0247681	4.54581	5.48416e-06	6.06038e-05	2.48461
Ddx3x	-0.0231699	-4.54325	5.55097e-06	6.12558e-05	2.47303
Zfp207	0.0370293	4.541	5.61065e-06	6.18275e-05	2.46281
Pard3	0.053168	4.53602	5.74465e-06	6.32153e-05	2.44025
Slc9a9	0.052489	4.53222	5.84904e-06	6.42739e-05	2.42304
Spata7	0.0321917	4.5274	5.98395e-06	6.56645e-05	2.40125
Agrp	-0.0281853	-4.5199	6.19971e-06	6.78713e-05	2.36741
Phf21b	0.0191738	4.51981	6.20236e-06	6.78713e-05	2.367
Ptpn21	0.0148661	4.51389	6.37797e-06	6.96958e-05	2.34032
Cdk5r1	-0.0160595	-4.51169	6.44471e-06	7.03271e-05	2.33038
Lrrc4	0.0350242	4.51102	6.465e-06	7.04505e-05	2.32738
Nwd2	0.0421077	4.5083	6.54827e-06	7.12589e-05	2.31515
Evc2	-0.0248303	-4.50445	6.6681e-06	7.24625e-05	2.29783
Myef2	0.0369377	4.50292	6.7162e-06	7.28842e-05	2.29096
Kdm1a	0.0320406	4.50188	6.74937e-06	7.31431e-05	2.28626
Prkar2b	0.0287322	4.49847	6.85841e-06	7.42222e-05	2.27095
Pacsin2	0.0288715	4.49733	6.89511e-06	7.45166e-05	2.26585
Ewsr1	0.0377653	4.49538	6.95858e-06	7.5099e-05	2.2571
Hecw1	0.0489681	4.49393	7.00634e-06	7.55106e-05	2.25057
Wwc1	-0.0397231	-4.49314	7.03229e-06	7.56864e-05	2.24704
Ano8	0.017369	4.4925	7.05339e-06	7.58094e-05	2.24418
Slc45a1	-0.0243853	-4.4846	7.31987e-06	7.8566e-05	2.20877
Gm13832	-0.015374	-4.48054	7.46046e-06	7.99655e-05	2.1906
Hace1	0.037398	4.47928	7.50462e-06	8.03292e-05	2.18497
Nr4a1	0.0220601	4.47009	7.83434e-06	8.3686e-05	2.14392
Blmh	0.0244348	4.46994	7.83957e-06	8.3686e-05	2.14328
Szt2	0.0272888	4.46819	7.90409e-06	8.42602e-05	2.13546
Arhgap23	-0.036782	-4.45588	8.37158e-06	8.91227e-05	2.08061
Rb1	0.0380241	4.45074	8.57438e-06	9.10577e-05	2.05777
Smarca2	-0.0461222	-4.4505	8.58392e-06	9.10577e-05	2.05671
Mpc2	-0.021862	-4.45039	8.58816e-06	9.10577e-05	2.05624
Cacng2	-0.0440661	-4.44918	8.63664e-06	9.14482e-05	2.05087
Pkib	0.0171621	4.44795	8.68615e-06	9.18484e-05	2.04541
Homer3	-0.0154305	-4.44552	8.78488e-06	9.27674e-05	2.03463
Numa1	0.0348918	4.44237	8.91479e-06	9.40127e-05	2.02062
Timp2	-0.018461	-4.44126	8.96078e-06	9.42579e-05	2.01571
Robo2	0.0536789	4.44123	8.96207e-06	9.42579e-05	2.01558
Pabpc4	-0.0189969	-4.44051	8.99212e-06	9.44473e-05	2.01238
Pcdhgb2	0.0345292	4.43857	9.07329e-06	9.51725e-05	2.00381
Thra	-0.0391895	-4.43782	9.10525e-06	9.53803e-05	2.00045
Hip1r	0.0198318	4.43683	9.14692e-06	9.56889e-05	1.9961
Faf1	0.040108	4.43278	9.32036e-06	9.73736e-05	1.97818
Flywch1	-0.0299807	-4.42998	9.44253e-06	9.85188e-05	1.96576
Slc12a5	0.0387543	4.42936	9.46963e-06	9.86703e-05	1.96302
Arap2	0.0423701	4.42154	9.81883e-06	0.000102173	1.92848
Dram1	-0.0148485	-4.41757	1.00008e-05	0.000103928	1.91097
Mtmr2	0.0251493	4.41398	1.01682e-05	0.000105529	1.89514
Ust	0.0513253	4.40932	1.03893e-05	0.000107586	1.87462
St8sia5	-0.0344065	-4.40922	1.03938e-05	0.000107586	1.87421
Gm19951	-0.019826	-4.40773	1.04655e-05	0.000108185	1.86766
Rprd1a	0.0332029	4.40429	1.06329e-05	0.000109771	1.85253
Mbtps1	0.0276878	4.39671	1.10111e-05	0.000113526	1.81921
Wls	0.016801	4.39516	1.10897e-05	0.000114186	1.81243
Htr1f	-0.0422596	-4.39482	1.1107e-05	0.000114215	1.81094
Scrn1	0.0260202	4.39342	1.11792e-05	0.000114806	1.80477
A330008L17Rik	0.0423371	4.3928	1.12107e-05	0.00011498	1.80208
Slc26a4	-0.0276852	-4.39127	1.12901e-05	0.000115642	1.79536
Cemip2	0.0246952	4.3891	1.14031e-05	0.000116648	1.78586
Epha4	0.0540134	4.38792	1.14651e-05	0.000117129	1.7807
Dnaaf9	-0.0404582	-4.38709	1.15089e-05	0.000117424	1.77706
Cask	0.0386218	4.37984	1.18985e-05	0.000121241	1.74533
Ate1	0.0198766	4.37685	1.20625e-05	0.000122753	1.73228
Gfod2	-0.0223166	-4.37447	1.21953e-05	0.000123944	1.72185
Arhgap29	0.0149953	4.37316	1.22685e-05	0.000124526	1.71615
Nudt3	0.0274656	4.37279	1.22891e-05	0.000124574	1.71456
Cntn5	0.0783422	4.37218	1.23237e-05	0.000124763	1.71188
Ppp4r4	-0.0397688	-4.35844	1.3123e-05	0.000132684	1.65201
Cpeb2	0.0326163	4.35531	1.33117e-05	0.000134268	1.63841
Ilrun	-0.0309857	-4.35528	1.33138e-05	0.000134268	1.63825
Kcnip2	-0.0355876	-4.35393	1.33957e-05	0.000134781	1.63242
Phyhipl	0.0275625	4.35385	1.34005e-05	0.000134781	1.63207
Slc12a6	0.0357846	4.35358	1.34174e-05	0.000134781	1.63087
Neurod2	-0.026396	-4.35301	1.34521e-05	0.000134781	1.62841
Naf1	0.0181508	4.3528	1.34652e-05	0.000134781	1.62748
Iws1	0.0295468	4.35276	1.34678e-05	0.000134781	1.6273
Prpf8	0.0225251	4.35137	1.3553e-05	0.000135263	1.6213
Tiparp	0.0139023	4.35129	1.35582e-05	0.000135263	1.62093
Ctnna3	-0.0282874	-4.35114	1.35677e-05	0.000135263	1.62026
Lmbrd1	0.0333122	4.34964	1.36604e-05	0.000136015	1.61377
Gad1	0.0372057	4.34544	1.39245e-05	0.000138468	1.59554
Col26a1	0.0224044	4.34372	1.40339e-05	0.00013938	1.58809
H3f3a	-0.0172232	-4.34189	1.41514e-05	0.000140369	1.58014
Amer2	-0.0158317	-4.33316	1.47242e-05	0.000145866	1.54236
Pld3	0.02947	4.33073	1.4888e-05	0.000147303	1.53183
Gm2115	-0.0364292	-4.32415	1.53386e-05	0.000151571	1.50344
Pmepa1	0.0199376	4.31818	1.57598e-05	0.000155537	1.47766
Denn2b	-0.0381239	-4.31557	1.59466e-05	0.000157182	1.46645
Psip1	-0.0345056	-4.31277	1.61504e-05	0.000158991	1.45436
Glcci1	0.0279847	4.31247	1.61723e-05	0.000159007	1.45307
Sf3b1	0.037385	4.31049	1.63177e-05	0.000160236	1.44455
Eps15	-0.0273625	-4.30957	1.63853e-05	0.000160699	1.44062
Ctsb	-0.0161987	-4.30744	1.6544e-05	0.000162053	1.43144
Kif5c	0.0399186	4.30538	1.66985e-05	0.000163362	1.4226
Oip5os1	-0.0185242	-4.30051	1.70696e-05	0.000166785	1.40168
Guf1	0.0254557	4.2994	1.71559e-05	0.000167419	1.39689
Edil3	0.0541189	4.29559	1.74524e-05	0.000170102	1.38058
Sort1	-0.0403668	-4.29298	1.76594e-05	0.000171905	1.36936
Wnk2	-0.039616	-4.29221	1.77209e-05	0.00017229	1.36606
B230217O12Rik	0.02169	4.29036	1.78687e-05	0.000173512	1.35816
Tom1l2	-0.0404302	-4.28759	1.80928e-05	0.000175471	1.3463
Zfp869	0.0155545	4.28135	1.86075e-05	0.00018024	1.31962
Fam118b	-0.0263017	-4.28008	1.87143e-05	0.000181051	1.31418
Sytl2	0.0173351	4.27635	1.90298e-05	0.000183855	1.29828
Sbf1	0.0303386	4.27611	1.9051e-05	0.000183855	1.29722
Shisa7	-0.0351712	-4.27167	1.94337e-05	0.000187318	1.2783
Acsf3	0.0178171	4.26725	1.98231e-05	0.000190652	1.25944
Msl2	0.0205284	4.26719	1.98282e-05	0.000190652	1.25919
Tmem135	0.0378667	4.26523	2.00025e-05	0.000192092	1.25087
Cdc27	-0.0302027	-4.26402	2.01119e-05	0.000192907	1.24568
Il34	-0.0132167	-4.26275	2.0226e-05	0.000193764	1.24031
Bmp1	0.0254775	4.25733	2.07229e-05	0.000198043	1.21723
Cacng8	-0.0394842	-4.25732	2.0723e-05	0.000198043	1.21723
AU040320	0.0318749	4.25625	2.08231e-05	0.000198756	1.21265
Fam168a	-0.0392247	-4.25217	2.1206e-05	0.000202166	1.19532
Lrrcc1	0.0275606	4.25162	2.12575e-05	0.000202411	1.19302
Etv1	-0.0285894	-4.24855	2.15511e-05	0.000204865	1.17998
Gm32442	-0.0191552	-4.24838	2.15675e-05	0.000204865	1.17926
Gm10754	-0.0403129	-4.24722	2.16797e-05	0.000205682	1.17433
Dgkd	0.0372758	4.24534	2.18614e-05	0.000207156	1.16639
Uba6	0.0250093	4.24241	2.2149e-05	0.000209627	1.15397
Csde1	0.0290984	4.24198	2.21915e-05	0.000209776	1.15215
Ecpas	0.0380665	4.24132	2.22574e-05	0.000210146	1.14933
Gatb	0.0228389	4.22996	2.34113e-05	0.000220775	1.10131
Pfkfb4	-0.0196697	-4.2282	2.35952e-05	0.000222242	1.09387
Cemip	0.0485002	4.22469	2.39653e-05	0.000225455	1.07909
Cmip	-0.0397937	-4.22442	2.39937e-05	0.000225455	1.07796
Ints6l	0.0317801	4.22327	2.41169e-05	0.000226342	1.07309
Morc2a	0.0253969	4.21984	2.44869e-05	0.000229539	1.05863
Kcnn3	-0.0347574	-4.21713	2.47827e-05	0.000232035	1.04723
A230006K03Rik	-0.0532686	-4.21534	2.49799e-05	0.000233482	1.0397
ENSMUSG00000120303	-0.0202933	-4.21519	2.49968e-05	0.000233482	1.03906
Arhgef2	0.0355514	4.2129	2.52508e-05	0.000235574	1.02945
Birc6	0.0378563	4.21198	2.53547e-05	0.000236174	1.02555
Rcc2	0.0155848	4.21179	2.53753e-05	0.000236174	1.02478
Fem1b	-0.0190849	-4.19776	2.69991e-05	0.000250989	0.965882
Rgs6	0.0550536	4.1968	2.71141e-05	0.00025176	0.961845
Epn2	-0.0370085	-4.18467	2.86027e-05	0.000265268	0.911107
Brwd1	0.0374611	4.18002	2.91937e-05	0.000270146	0.891696
Rhou	-0.0146058	-4.17999	2.91975e-05	0.000270146	0.891573
Psd	0.0239038	4.17952	2.92569e-05	0.000270343	0.889645
Tpr	0.0345658	4.17929	2.92877e-05	0.000270343	0.888645
Atg16l1	0.0281296	4.17524	2.98124e-05	0.000274863	0.871793
Cyp4x1	0.0155469	4.17465	2.989e-05	0.000275255	0.869326
Capn7	0.0250234	4.17305	3.01012e-05	0.000276875	0.862645
Mrtfb	0.043966	4.17036	3.04584e-05	0.000279832	0.851451
Mmp24	-0.0266569	-4.17009	3.04942e-05	0.000279833	0.850337
Gucy1a1	0.0155107	4.16855	3.07005e-05	0.000281397	0.843939
Zfp939	0.0133996	4.16803	3.07709e-05	0.000281714	0.841765
Ints13	0.0204535	4.16689	3.09255e-05	0.000282799	0.83701
Pdzd4	-0.0331842	-4.16608	3.10348e-05	0.000283468	0.833663
Sptbn1	0.0367963	4.16503	3.11791e-05	0.000284455	0.829261
Ephb2	0.0366411	4.16301	3.14551e-05	0.000286325	0.820899
Vamp4	0.0219071	4.163	3.14571e-05	0.000286325	0.820841
Gprasp1	-0.0382802	-4.15951	3.1942e-05	0.000290402	0.806328
Camk2a	-0.0462978	-4.1549	3.25916e-05	0.000295965	0.787231
Mettl7a1	-0.0177587	-4.15075	3.31891e-05	0.000301042	0.769998
Bscl2	-0.0198109	-4.14263	3.43851e-05	0.000311531	0.736422
Rgs7bp	0.0432034	4.13947	3.48619e-05	0.000315486	0.723365
Zmiz1	-0.0368333	-4.13679	3.52725e-05	0.000318834	0.712261
Fam91a1	0.0185241	4.13583	3.54199e-05	0.000319799	0.708306
Daam2	-0.0198619	-4.13467	3.55992e-05	0.000321048	0.70352
Cdh12	0.0619289	4.13114	3.61504e-05	0.000325526	0.688952
Ccdc138	-0.0153365	-4.13096	3.61787e-05	0.000325526	0.68821
Mir99ahg	0.0439598	4.13053	3.62455e-05	0.000325753	0.68646
Polb	-0.0328532	-4.12868	3.65387e-05	0.000328012	0.678824
Chd8	-0.0340317	-4.12761	3.67094e-05	0.000329168	0.674404
Gng12	-0.0259503	-4.12705	3.67989e-05	0.000329594	0.672097
Apbb2	0.0390725	4.12634	3.69124e-05	0.000330234	0.669177
Erbin	0.0277605	4.126	3.69669e-05	0.000330345	0.667778
Stk25	0.0259404	4.12453	3.7203e-05	0.000332075	0.661745
Mamld1	0.0346594	4.12378	3.73247e-05	0.000332784	0.658648
Pck2	-0.0154312	-4.12343	3.73817e-05	0.000332914	0.657201
Scn2b	-0.0132954	-4.11217	3.92521e-05	0.000349174	0.610928
Atg7	0.0279098	4.10459	4.0561e-05	0.00036041	0.579844
Usp7	0.0320223	4.10135	4.11334e-05	0.000365082	0.566569
Brd9	-0.0328781	-4.09929	4.1502e-05	0.000367938	0.558115
1700087I21Rik	0.0309217	4.09755	4.1814e-05	0.000370208	0.551021
Ift172	0.0261221	4.09734	4.18525e-05	0.000370208	0.55015
Iqgap2	-0.0597474	-4.09637	4.20283e-05	0.000371344	0.546179
Tecr	0.0265529	4.09571	4.21484e-05	0.000371987	0.543474
Stag1	0.0391957	4.0934	4.25697e-05	0.000375283	0.534052
B130024G19Rik	-0.0224637	-4.09163	4.28962e-05	0.000377737	0.526815
Cachd1	-0.0303761	-4.08972	4.32507e-05	0.000379862	0.519019
Lurap1l	-0.0318581	-4.08967	4.32605e-05	0.000379862	0.518805
Raly	0.0216527	4.08955	4.32828e-05	0.000379862	0.518317
Lyzl4	-0.0237905	-4.08756	4.3655e-05	0.000382701	0.510207
Ctdsp2	0.0239976	4.08467	4.42016e-05	0.000386752	0.498423
Ttc17	0.0351171	4.0846	4.42157e-05	0.000386752	0.49812
Cbfa2t3	-0.0227063	-4.081	4.4905e-05	0.000392344	0.483471
Syt14	0.0374019	4.07871	4.53503e-05	0.000395793	0.474127
Nrbp2	0.0234127	4.07588	4.59042e-05	0.000400183	0.462632
Ptk2b	-0.0504721	-4.07514	4.60518e-05	0.000400683	0.459592
Zbtb7a	-0.0178205	-4.07508	4.60637e-05	0.000400683	0.459347
Prag1	-0.0145293	-4.06419	4.82666e-05	0.000419379	0.415122
Golga4	0.0363911	4.06189	4.87446e-05	0.000423065	0.405792
Wdr1	0.0207723	4.06084	4.89633e-05	0.000424493	0.401555
Npnt	0.0222681	4.05662	4.98567e-05	0.000431503	0.38444
Chic2	0.0231562	4.0565	4.98819e-05	0.000431503	0.383963
Tmem178b	0.0533886	4.05602	4.99838e-05	0.000431909	0.382031
Btf3l4	0.0160606	4.05185	5.08836e-05	0.0004392	0.365145
Hnrnpdl	0.0297597	4.05105	5.10575e-05	0.000440217	0.361918
Dhx9	0.0272978	4.0499	5.13094e-05	0.000441903	0.357261
Nfe2l1	-0.0160357	-4.04942	5.1416e-05	0.000442335	0.355297
Map3k4	0.0357011	4.04848	5.16209e-05	0.000443171	0.351533
Frmpd1	0.0173364	4.04846	5.16261e-05	0.000443171	0.351438
Ninl	0.0184202	4.04715	5.19152e-05	0.000445166	0.346152
Hic2	0.0156934	4.04459	5.24866e-05	0.000449574	0.335795
Gm16835	0.018525	4.04427	5.25584e-05	0.000449698	0.334502
Fmn2	0.0376399	4.04057	5.33945e-05	0.000456354	0.319571
Sidt1	0.0419541	4.03968	5.35973e-05	0.000457589	0.315984
Vta1	0.0214817	4.0393	5.36838e-05	0.00045783	0.314457
Tmsb4x	-0.013939	-4.03777	5.4034e-05	0.000460316	0.308306
Cry1	0.0139961	4.03196	5.5388e-05	0.000471339	0.284894
Rfx3	0.0662874	4.0258	5.68567e-05	0.000483312	0.260142
Tut4	0.0345325	4.02541	5.69513e-05	0.000483593	0.258569
Ubn2	-0.0368848	-4.02068	5.81078e-05	0.000492879	0.239559
Nap1l1	0.0270442	4.01938	5.84284e-05	0.000494786	0.234355
5830417I10Rik	-0.017237	-4.01926	5.84586e-05	0.000494786	0.233865
Napb	-0.026466	-4.01787	5.88054e-05	0.000497184	0.228274
Tpp2	0.0265225	4.01699	5.90242e-05	0.000498497	0.224761
Gm37928	-0.0195907	-4.01563	5.93662e-05	0.000500846	0.219299
Nectin3	-0.0251784	-4.01517	5.94809e-05	0.000501276	0.217473
Plod2	0.0170575	4.01478	5.95787e-05	0.000501561	0.21592
Nceh1	-0.0248233	-4.01154	6.04035e-05	0.000507508	0.202921
Syt7	0.0462155	4.0115	6.04146e-05	0.000507508	0.202748
Snhg11	-0.0628329	-4.01057	6.06517e-05	0.000508322	0.199044
App	-0.0383733	-4.01057	6.0653e-05	0.000508322	0.199025
Tspan18	-0.0381627	-4.01036	6.07059e-05	0.000508322	0.198201
Zfp871	-0.021859	-4.00706	6.15604e-05	0.000514928	0.184986
Calm1	-0.0303771	-4.00661	6.1678e-05	0.000515363	0.183181
Trim26	0.0145962	4.00443	6.22492e-05	0.000519582	0.174467
Setbp1	0.0357175	4.00259	6.27343e-05	0.000523074	0.167131
Plk5	0.0194135	4.00106	6.31427e-05	0.000525921	0.160997
Schip1	-0.0554307	-3.99976	6.34887e-05	0.000528242	0.155831
Kif21a	0.0372483	3.99932	6.36069e-05	0.000528665	0.154073
Arhgap32	0.0362434	3.99835	6.38689e-05	0.000530281	0.150189
Zfp317	0.0168183	3.99711	6.42047e-05	0.000532505	0.145233
Ptpn23	0.020915	3.99552	6.46356e-05	0.000535513	0.138911
Rims3	0.0151839	3.99344	6.5207e-05	0.000539678	0.130593
Exoc4	0.0352392	3.99232	6.55144e-05	0.000541518	0.126149
Ablim1	0.0460347	3.99213	6.55675e-05	0.000541518	0.125383
Hipk3	0.0249439	3.9896	6.62694e-05	0.00054674	0.115322
Gm44511	-0.0142738	-3.98804	6.67076e-05	0.000549777	0.109094
Atg10	0.0297079	3.98108	6.86919e-05	0.000565052	0.0813991
Zfp385b	-0.0531612	-3.98103	6.8705e-05	0.000565052	0.0812193
Arl5b	0.0141683	3.97437	7.06558e-05	0.000580487	0.0547714
Fat4	0.0335473	3.97145	7.1528e-05	0.000587038	0.0431825
Tor1b	-0.0133243	-3.96586	7.32232e-05	0.000599846	0.0210615
Sertad2	0.026187	3.9658	7.32414e-05	0.000599846	0.0208257
Sorbs2	0.0410487	3.96137	7.46151e-05	0.000610459	0.00327911
Tbc1d9b	-0.0265686	-3.95907	7.53363e-05	0.000615717	-0.00580367
Dkk3	-0.0324675	-3.95759	7.5804e-05	0.000618895	-0.011647
Tasor	0.031318	3.9528	7.73376e-05	0.00063076	-0.0305576
Asphd2	-0.0182822	-3.94943	7.84357e-05	0.000639052	-0.0438671
Rspry1	-0.0242894	-3.9477	7.9003e-05	0.000642802	-0.0506696
Cacna1d	0.0375795	3.94747	7.90791e-05	0.000642802	-0.051578
Stim2	-0.0368813	-3.94728	7.91418e-05	0.000642802	-0.0523261
Cacna1g	-0.0276284	-3.9458	7.96331e-05	0.000646124	-0.0581683
Castor2	-0.0250819	-3.94259	8.07057e-05	0.00065415	-0.0707963
Gabra1	0.0309173	3.941	8.12435e-05	0.000657645	-0.0770648
Bahcc1	0.0171712	3.94082	8.13045e-05	0.000657645	-0.0777729
Fndc5	-0.0122136	-3.93578	8.30282e-05	0.000670895	-0.0975707
Slc25a22	0.0125602	3.9352	8.32279e-05	0.000671817	-0.0998374
2900026A02Rik	-0.0341772	-3.93277	8.40739e-05	0.000677949	-0.109381
Kcnn2	-0.0451149	-3.9323	8.4239e-05	0.000678583	-0.111232
Mlh1	0.015091	3.93021	8.49749e-05	0.000683808	-0.119439
Mink1	0.0340736	3.92887	8.54502e-05	0.000686928	-0.124701
Wdr19	0.0208442	3.9283	8.56525e-05	0.00068785	-0.126932
Gm40437	0.0148757	3.92499	8.68386e-05	0.000696662	-0.139907
Hpcal4	-0.0130526	-3.92291	8.75931e-05	0.000700703	-0.148069
N4bp2l1	-0.0269356	-3.92286	8.76093e-05	0.000700703	-0.148243
Frmpd4	-0.0482285	-3.92286	8.76102e-05	0.000700703	-0.148253
Ring1	0.013718	3.92249	8.77429e-05	0.00070105	-0.149681
Dph6	0.0276488	3.9206	8.84355e-05	0.000705864	-0.157097
Dnajc13	0.0322634	3.9171	8.97291e-05	0.000715462	-0.170794
Mga	0.0316002	3.91532	9.03946e-05	0.000719374	-0.177764
Ldlrad3	0.028069	3.91529	9.04031e-05	0.000719374	-0.177852
Adcy1	0.0449036	3.91435	9.07567e-05	0.000721456	-0.181535
Setd5	0.0352326	3.91351	9.10736e-05	0.000723243	-0.184822
Slc9a2	-0.018507	-3.90952	9.25888e-05	0.000734532	-0.200383
Fbxl17	0.0354777	3.90192	9.55458e-05	0.000757224	-0.230025
Epg5	0.0275617	3.9013	9.57893e-05	0.000758388	-0.232425
Gpr137c	0.0304765	3.89337	9.89757e-05	0.000782826	-0.263274
Drosha	0.029296	3.88992	0.000100396	0.000793261	-0.276705
Tfrc	0.0185485	3.8891	0.000100735	0.00079514	-0.279884
Pcnx2	-0.0370625	-3.888	0.000101193	0.000797948	-0.284155
Ndrg4	0.0346285	3.8852	0.000102366	0.000806386	-0.295014
Celsr2	-0.0242697	-3.88312	0.000103244	0.000812493	-0.303071
Mocs2	-0.0123368	-3.88228	0.000103603	0.000814501	-0.306341
Airn	-0.0239783	-3.88202	0.000103713	0.000814545	-0.307336
Atp2b4	-0.0281753	-3.87991	0.000104615	0.000820811	-0.3155
Ip6k2	-0.0272529	-3.87915	0.000104944	0.000822567	-0.318456
Ndst1	-0.0214214	-3.87815	0.000105374	0.000825118	-0.322314
Frmd4a	0.0331023	3.87783	0.000105513	0.000825376	-0.323549
Nxpe4	0.0380431	3.87449	0.00010697	0.00083594	-0.33647
Dis3l2	0.0359007	3.87158	0.000108257	0.000845159	-0.347741
Neto1	-0.0478711	-3.86888	0.000109464	0.000853732	-0.358186
Cplx1	-0.0205508	-3.86749	0.000110088	0.000857747	-0.363541
Parn	0.0234126	3.86291	0.000112171	0.000873105	-0.381192
Otud7b	0.0298304	3.86153	0.000112809	0.000877204	-0.386537
Yes1	0.0172644	3.86126	0.00011293	0.000877279	-0.38755
Itga4	-0.0203368	-3.85931	0.000113839	0.000883463	-0.395098
Ldb2	-0.0524769	-3.85838	0.00011427	0.000885813	-0.398654
Syt11	-0.0266277	-3.85817	0.000114368	0.000885813	-0.39946
Kndc1	-0.029716	-3.85669	0.000115064	0.000890324	-0.405174
Gpatch2	0.0282355	3.85299	0.000116817	0.000902977	-0.419416
Kdm2b	-0.0262219	-3.85275	0.000116929	0.000902977	-0.420318
Inpp4a	-0.0344042	-3.85168	0.000117442	0.000906047	-0.424439
Pygo1	-0.0192293	-3.85013	0.00011819	0.00091092	-0.430415
Stxbp5l	0.0372457	3.84908	0.000118695	0.000913917	-0.434432
Chrna7	0.0376194	3.8476	0.000119416	0.000917485	-0.440133
Dmtn	0.0326059	3.84752	0.000119455	0.000917485	-0.440445
Pten	0.0312905	3.8474	0.00011951	0.000917485	-0.440878
9330179D12Rik	0.0173101	3.84717	0.000119626	0.000917485	-0.441789
Grk2	0.0165907	3.84426	0.000121055	0.000927536	-0.452966
Eif2b3	-0.0183204	-3.84388	0.000121239	0.000928039	-0.454395
Vti1a	0.0364779	3.84343	0.000121463	0.000928851	-0.456137
Pcdh11x	0.0312391	3.84307	0.000121643	0.000929301	-0.457531
Rai2	0.0196828	3.84283	0.000121759	0.000929301	-0.458426
Recql5	0.0223906	3.84206	0.000122141	0.00093131	-0.461374
Agap3	-0.02973	-3.84133	0.000122505	0.000933176	-0.464172
Plec	0.0321642	3.83481	0.0001258	0.000957346	-0.489154
Errfi1	-0.0130139	-3.83391	0.000126262	0.000959936	-0.492609
Crtc1	0.0329925	3.83308	0.000126689	0.000962249	-0.495785
Nipa1	-0.027405	-3.83095	0.000127792	0.000969684	-0.503939
Dlgap4	-0.0369029	-3.8277	0.000129487	0.000981597	-0.516339
Trpc6	0.0481545	3.82722	0.00012974	0.000982565	-0.518175
Fam220a	-0.0180637	-3.82664	0.00013005	0.00098302	-0.520425
Brinp3	0.0509679	3.82663	0.00013005	0.00098302	-0.520426
Car7	0.0177732	3.82526	0.000130779	0.000987575	-0.525682
Rpgr	0.0266813	3.82339	0.000131777	0.000994154	-0.532834
Nucks1	-0.0203715	-3.8228	0.00013209	0.000995561	-0.535069
Ash2l	0.0186443	3.82251	0.000132245	0.000995772	-0.536172
Gm37728	-0.0175112	-3.82202	0.00013251	0.000996808	-0.538053
Ppp2r2a	0.0280607	3.82066	0.00013324	0.00100134	-0.543223
Mpnd	0.0122684	3.8202	0.000133488	0.00100225	-0.544976
Tcaf1	-0.0317361	-3.81736	0.000135033	0.00101288	-0.555798
Cnot6	0.0187403	3.81522	0.00013621	0.0010196	-0.563963
Gm11767	0.0144488	3.81519	0.000136227	0.0010196	-0.564081
Dpy19l1	0.0253883	3.81498	0.000136342	0.0010196	-0.564872
Rreb1	0.0373899	3.81479	0.000136449	0.0010196	-0.565614
Ubn1	-0.0256843	-3.81119	0.000138448	0.00103355	-0.57929
Gm9801	0.0328415	3.80788	0.000140316	0.0010465	-0.591895
Nln	0.0222394	3.80363	0.000142743	0.00106359	-0.608022
Tro	-0.0285914	-3.80335	0.000142907	0.00106381	-0.609104
Myo5a	0.0359007	3.80275	0.000143254	0.00106537	-0.611382
Prkcsh	0.0163816	3.79968	0.000145037	0.00107762	-0.623016
Mapt	-0.0356448	-3.79773	0.000146184	0.00108511	-0.630421
Ifrd1	0.0175733	3.79638	0.000146983	0.00109	-0.635541
Auts2	0.0416065	3.79426	0.000148241	0.0010983	-0.643554
Mtmr10	-0.0188311	-3.79397	0.000148417	0.00109856	-0.64467
Ufl1	0.0182959	3.79319	0.000148881	0.00110096	-0.647608
Tacc2	0.0281694	3.78998	0.000150817	0.00111355	-0.659752
Sephs1	0.0138304	3.7899	0.000150867	0.00111355	-0.660064
Tango2	-0.0296054	-3.78772	0.000152195	0.0011223	-0.668304
Vcpip1	-0.0168405	-3.78526	0.000153711	0.00113241	-0.677617
Fmnl1	0.0236033	3.78451	0.000154174	0.00113475	-0.680442
Setx	-0.0284817	-3.78404	0.000154468	0.00113585	-0.682233
Gls	0.035025	3.78292	0.000155165	0.00113991	-0.686462
Snn	-0.0116389	-3.77931	0.000157432	0.00115548	-0.700097
Brms1l	0.0212558	3.77198	0.000162125	0.00118854	-0.727695
B3galt1	0.0388386	3.77181	0.000162239	0.00118854	-0.728357
Chn1	0.0375608	3.77072	0.000162946	0.00119261	-0.732442
Fan1	0.0134362	3.76927	0.000163897	0.00119845	-0.737908
Znrf2	-0.0222505	-3.76616	0.00016595	0.00121233	-0.7496
Slc25a4	-0.0139276	-3.76554	0.000166364	0.00121422	-0.751942
Slc16a14	-0.0122774	-3.76494	0.000166763	0.001216	-0.754191
Stk40	0.018895	3.76271	0.000168258	0.00122577	-0.762575
Plekha7	0.0272138	3.75622	0.000172678	0.0012568	-0.786926
Src	0.0286269	3.75374	0.000174396	0.00126813	-0.796223
Exosc10	0.0227013	3.75342	0.000174617	0.00126856	-0.797412
Senp5	-0.027707	-3.75018	0.000176888	0.00128387	-0.809548
Grk3	-0.033534	-3.74818	0.000178306	0.00129297	-0.817044
Mrps28	0.0201513	3.74651	0.000179497	0.0013004	-0.823292
Kdm7a	-0.0309421	-3.74453	0.000180917	0.00130948	-0.830691
Siah3	-0.0186124	-3.74386	0.000181398	0.00131175	-0.833186
Ssbp3	-0.0336285	-3.74223	0.000182577	0.0013189	-0.839267
Filip1	0.0245657	3.74203	0.000182723	0.0013189	-0.840015
Myt1	0.0236543	3.7377	0.000185902	0.00134061	-0.856206
Pura	-0.0258158	-3.73199	0.000190166	0.0013701	-0.877488
Gucy1b1	0.0234878	3.73016	0.000191548	0.0013788	-0.884286
Acvr1	0.0330232	3.72941	0.000192119	0.00138164	-0.887077
Gm28175	0.0215091	3.72785	0.000193314	0.00138896	-0.892896
Phka2	0.0281428	3.72758	0.000193521	0.00138917	-0.8939
Zyg11b	-0.0279939	-3.72434	0.000196018	0.00140581	-0.90593
Slc45a4	-0.0183727	-3.72226	0.000197647	0.0014162	-0.913692
Mcc	0.0337031	3.71596	0.000202634	0.00145061	-0.937068
Ep400	0.0310009	3.71521	0.000203238	0.00145361	-0.93986
Rdx	0.0233087	3.7143	0.000203969	0.00145751	-0.943229
Skp1	-0.014325	-3.71298	0.000205037	0.0014638	-0.948124
Twf2	-0.0142512	-3.71191	0.000205904	0.00146866	-0.952084
Lypd1	-0.0200398	-3.71137	0.000206341	0.00147044	-0.954073
Pde7a	0.0285215	3.7092	0.000208115	0.00148165	-0.962102
Slc44a1	0.0333542	3.70899	0.000208293	0.00148165	-0.962901
Wbp1l	-0.0210274	-3.70664	0.000210234	0.00149411	-0.971601
Stum	-0.03278	-3.70291	0.00021335	0.00151488	-0.985398
Smad3	-0.038462	-3.70011	0.000215713	0.00153006	-0.995724
Susd6	-0.0324088	-3.69992	0.000215877	0.00153006	-0.996436
Gm37240	0.0206005	3.69615	0.000219104	0.00155153	-1.01035
Tmem175	-0.0225834	-3.69494	0.000220154	0.00155707	-1.01483
Ogfrl1	-0.0179261	-3.69479	0.000220284	0.00155707	-1.01538
Kdm4c	0.0314652	3.6938	0.000221139	0.00156171	-1.01901
Ryr1	0.0257707	3.69297	0.000221865	0.00156542	-1.02208
Gm37606	0.0114305	3.69237	0.000222389	0.00156771	-1.0243
Tbl1x	0.0287216	3.68923	0.000225147	0.00158483	-1.03585
Fbxo8	0.0198975	3.68915	0.000225221	0.00158483	-1.03615
Otulinl	-0.0132153	-3.68727	0.000226888	0.00159513	-1.04307
Glrb	0.0261511	3.68646	0.000227617	0.00159882	-1.04608
Lztr1	-0.0189498	-3.68599	0.000228037	0.00160034	-1.0478
Parp8	-0.0338369	-3.68521	0.000228734	0.00160379	-1.05066
Slc22a23	0.0322636	3.68401	0.000229812	0.00160992	-1.05507
Armcx5	0.0123941	3.68296	0.000230763	0.00161513	-1.05894
Smim4	-0.0136505	-3.68217	0.000231475	0.00161867	-1.06182
Josd1	-0.0116234	-3.68086	0.000232669	0.00162557	-1.06664
Zfp655	0.0132475	3.67628	0.000236881	0.00165353	-1.08346
Lrp6	0.0285615	3.6719	0.000240984	0.00168068	-1.09954
Smad1	-0.0209185	-3.67156	0.000241304	0.00168142	-1.10079
Urb1	0.015696	3.66981	0.00024296	0.00169145	-1.10719
Eya1	0.020179	3.6687	0.000244018	0.00169731	-1.11126
Trim3	-0.0222214	-3.66427	0.000248276	0.00172524	-1.12746
Pikfyve	0.0242469	3.66407	0.000248473	0.00172524	-1.12821
Snapc4	0.0230755	3.66367	0.000248862	0.00172641	-1.12967
Dgcr2	0.0231796	3.66111	0.000251359	0.00174219	-1.13902
Gmeb2	0.0185463	3.66004	0.000252415	0.00174797	-1.14295
Dtd1	0.0331224	3.65849	0.000253939	0.00175697	-1.14858
Arid5b	0.0345617	3.65609	0.000256326	0.00177192	-1.15734
Setd1a	0.0223356	3.65498	0.000257437	0.00177804	-1.16139
Cxxc5	0.0166493	3.65411	0.000258311	0.0017825	-1.16457
Msh3	0.0235027	3.65264	0.000259798	0.00179119	-1.16994
Trim17	-0.0140708	-3.65171	0.000260738	0.00179609	-1.17332
Vps16	0.0181449	3.65138	0.000261074	0.00179683	-1.17453
Slc39a11	0.029801	3.64931	0.00026319	0.00180981	-1.18208
Svop	-0.0342524	-3.64746	0.000265091	0.00182128	-1.18882
Lmo7	0.0386268	3.64668	0.000265899	0.00182523	-1.19167
Spaca6	0.0316888	3.64642	0.000266163	0.00182545	-1.1926
Fbxo33	0.014735	3.64601	0.000266584	0.00182588	-1.19408
Kremen1	-0.0135691	-3.64591	0.00026669	0.00182588	-1.19445
Arhgap31	-0.0150678	-3.64369	0.000269001	0.00184009	-1.20253
Man1a	0.0430097	3.64294	0.000269791	0.00184388	-1.20527
Cnih3	0.0360803	3.64211	0.000270663	0.00184824	-1.20829
Cspg5	0.0146916	3.64076	0.000272087	0.001856	-1.2132
Trpm3	0.0774417	3.64058	0.000272274	0.001856	-1.21384
Spata6l	0.014039	3.63875	0.000274211	0.00186759	-1.22048
Ranbp10	-0.0219094	-3.63194	0.000281548	0.0019159	-1.24519
Mdh1	0.014825	3.63149	0.000282047	0.00191763	-1.24684
Hmgcll1	0.0312938	3.63059	0.000283035	0.00192268	-1.25011
Rccd1	0.0158642	3.62948	0.000284248	0.00192868	-1.25411
ENSMUSG00000120166	0.0153501	3.62933	0.00028441	0.00192868	-1.25465
Spock2	-0.0288088	-3.62811	0.000285759	0.00193615	-1.25907
Arl3	-0.0246291	-3.62749	0.00028645	0.00193916	-1.26133
St8sia3	-0.0156597	-3.62708	0.000286902	0.00194055	-1.26281
Scai	0.0333904	3.62641	0.000287652	0.00194394	-1.26525
B230303A05Rik	-0.0499691	-3.62577	0.000288364	0.00194708	-1.26756
Sun1	0.0229408	3.62462	0.000289649	0.00195407	-1.27172
Gnaz	-0.0198491	-3.62423	0.000290085	0.00195533	-1.27313
Jakmip2	0.0337933	3.62148	0.000293189	0.00197456	-1.28308
Hs2st1	0.0319843	3.62091	0.000293833	0.0019772	-1.28514
Numb	0.0302465	3.61369	0.000302134	0.00203131	-1.31119
Vac14	0.020714	3.61035	0.000306059	0.00205594	-1.32326
Hnrnph1	0.0251413	3.60957	0.000306973	0.00206032	-1.32605
Ocrl	0.0277386	3.6076	0.000309315	0.00207426	-1.33315
Prox1	0.0396673	3.60591	0.000311338	0.00208605	-1.33925
Nphp3	0.0136912	3.60508	0.000312336	0.00209095	-1.34224
Atrx	0.0332465	3.60154	0.000316612	0.00211776	-1.35495
Cdc42bpb	0.0268181	3.5998	0.000318738	0.00213017	-1.3612
Zcchc2	0.0174742	3.59946	0.000319163	0.00213053	-1.36245
Ezh2	0.0165954	3.59932	0.000319334	0.00213053	-1.36295
Tubgcp5	0.021168	3.59893	0.000319809	0.00213188	-1.36434
Blcap	-0.0186015	-3.59685	0.000322371	0.00214713	-1.37179
Prcp	0.0130013	3.59593	0.000323523	0.00215235	-1.37513
Pdlim7	0.0164241	3.59578	0.000323703	0.00215235	-1.37565
Fhit	-0.0360177	-3.59547	0.000324084	0.00215306	-1.37675
Slc17a5	-0.0212862	-3.59241	0.000327914	0.00217666	-1.38773
Fndc3a	0.0304521	3.59007	0.00033088	0.00219449	-1.39614
Fam126b	-0.0285327	-3.58961	0.000331466	0.00219621	-1.39779
Phkg2	-0.0147839	-3.58929	0.000331871	0.00219621	-1.39893
Ercc6l2	0.0239717	3.5892	0.000331978	0.00219621	-1.39924
Fam219a	0.0311792	3.58626	0.00033574	0.00221922	-1.40976
Fstl5	-0.0359211	-3.58254	0.000340561	0.00224919	-1.42308
Rbm26	0.0306392	3.58172	0.00034163	0.00225436	-1.42601
Brms1	-0.0126732	-3.58069	0.000342984	0.00226054	-1.4297
Trim44	0.0303126	3.58057	0.000343144	0.00226054	-1.43014
Mindy3	0.0271936	3.57839	0.000346019	0.00227757	-1.43793
Nsun2	0.0283766	3.57025	0.000356947	0.00234753	-1.46697
Pip5k1c	0.0240535	3.56985	0.000357493	0.00234916	-1.4684
Tbc1d5	0.0337947	3.56792	0.000360137	0.00236455	-1.47528
Sec14l1	0.0285638	3.56479	0.000364454	0.00239089	-1.4864
Plxna2	0.0355461	3.56358	0.000366146	0.00239724	-1.49073
Sirpa	-0.0239494	-3.56349	0.000366261	0.00239724	-1.49102
Gria4	0.0528269	3.56344	0.000366339	0.00239724	-1.49122
Zfp451	0.0231078	3.56156	0.000368973	0.00241247	-1.49791
Tlk2	0.0278327	3.56033	0.000370705	0.00242178	-1.50228
Micu3	0.0287677	3.55981	0.000371439	0.00242362	-1.50412
Cyth1	0.0318458	3.55969	0.000371606	0.00242362	-1.50454
Ndufs2	0.0122744	3.55506	0.000378207	0.00246463	-1.52098
Atp6v0b	-0.0182075	-3.55248	0.000381937	0.00248687	-1.53014
Slc6a15	0.0230982	3.55159	0.000383233	0.00249324	-1.5333
Snx12	-0.0184471	-3.55113	0.000383906	0.00249555	-1.53494
Fxyd6	-0.0139666	-3.54856	0.00038766	0.00251787	-1.54402
Avl9	0.0182945	3.54774	0.000388876	0.00252367	-1.54694
Pkd1l3	-0.0122823	-3.54523	0.000392589	0.00254566	-1.5558
Smarcc2	0.0294819	3.54455	0.000393603	0.00255013	-1.55821
Plekhm3	0.0290592	3.54311	0.000395758	0.00256005	-1.56331
Med12	0.0190629	3.5431	0.000395787	0.00256005	-1.56337
Clk3	0.016359	3.54275	0.000396309	0.00256132	-1.5646
Rps6kc1	0.0289348	3.54156	0.000398095	0.00257074	-1.5688
Gtdc1	0.0347335	3.53295	0.000411287	0.00265375	-1.5992
Bri3bp	-0.0145264	-3.53273	0.000411631	0.00265379	-1.59999
Zfp335	0.0182471	3.53043	0.00041523	0.00267479	-1.6081
Aff1	-0.0181142	-3.52896	0.000417543	0.00268748	-1.61328
Vapa	0.0221766	3.52749	0.000419865	0.00270021	-1.61845
Ptpn2	-0.0215436	-3.52549	0.000423035	0.00271838	-1.62547
Glt8d2	-0.0136093	-3.52321	0.000426702	0.00273969	-1.63352
Rae1	-0.0185437	-3.52221	0.000428307	0.00274775	-1.63701
Cramp1	0.0227039	3.52015	0.000431656	0.00276513	-1.64427
Tox4	-0.0159208	-3.52011	0.00043172	0.00276513	-1.64441
Trpc3	0.0168336	3.519	0.000433525	0.00277442	-1.6483
Ntm	-0.0685461	-3.51842	0.000434474	0.00277823	-1.65034
Scaf8	0.0304249	3.51745	0.000436067	0.00278614	-1.65375
Akap9	0.0331078	3.51684	0.000437072	0.00278701	-1.6559
Sox11	-0.0123689	-3.51675	0.000437221	0.00278701	-1.65622
Mb21d2	0.0242136	3.51672	0.000437268	0.00278701	-1.65632
Cbarp	0.0150378	3.51584	0.000438721	0.002794	-1.65941
Tmem117	0.0353759	3.51347	0.000442643	0.00281669	-1.6677
Ap2a2	-0.026845	-3.51133	0.000446224	0.00283717	-1.67521
Ncam1	0.0331648	3.51102	0.000446745	0.00283819	-1.6763
Zfhx3	0.0275381	3.5092	0.000449821	0.00285541	-1.68269
Disp3	-0.0239283	-3.50792	0.000451982	0.00286682	-1.68716
Tmem200a	-0.0287633	-3.50593	0.000455377	0.00288602	-1.69413
Usp8	0.0242834	3.50539	0.000456299	0.002888	-1.69602
Oscp1	0.0181889	3.50532	0.000456427	0.002888	-1.69628
Calr	-0.0167895	-3.505	0.000456978	0.00288916	-1.6974
Pde1c	-0.0217774	-3.50145	0.000463092	0.00292546	-1.70979
Nckap5	-0.0292449	-3.4993	0.000466851	0.00294672	-1.71732
Suclg2	0.0122328	3.4991	0.000467209	0.00294672	-1.71803
Chd3	0.0311701	3.49664	0.000471528	0.00296776	-1.7266
Zpr1	0.0114812	3.49658	0.000471638	0.00296776	-1.72682
Gm32014	-0.0178082	-3.49655	0.000471679	0.00296776	-1.7269
Mfhas1	-0.0256474	-3.49319	0.000477658	0.00300297	-1.73863
Tbc1d19	0.0262279	3.49205	0.000479705	0.00301342	-1.74261
C230057M02Rik	-0.0267268	-3.49174	0.000480259	0.00301449	-1.74369
Gpr22	-0.0150765	-3.49092	0.00048174	0.00302137	-1.74656
Ago1	0.0236479	3.48974	0.000483862	0.00303225	-1.75065
Btbd9	0.0434718	3.48866	0.000485833	0.00304218	-1.75444
Epm2a	0.0207414	3.48774	0.000487507	0.00305023	-1.75764
Sh3kbp1	0.0324911	3.4852	0.000492159	0.00307688	-1.76648
Srrm4	-0.0391781	-3.48326	0.000495722	0.00309668	-1.7732
Ccl25	-0.0239414	-3.48181	0.00049842	0.00311106	-1.77825
Hmgcs1	0.0106883	3.48131	0.000499361	0.00311446	-1.78001
Taf1b	0.0247406	3.47814	0.000505286	0.00314891	-1.79099
Ccdc148	-0.0303133	-3.47521	0.000510849	0.00318105	-1.80118
Mcm3ap	0.0200928	3.47464	0.000511927	0.00318523	-1.80314
Stk32c	0.0257079	3.47405	0.000513068	0.0031898	-1.80521
Inpp4b	0.0458771	3.47333	0.000514432	0.00319575	-1.80768
Ccny	0.0297903	3.46489	0.000530858	0.00329519	-1.83693
Syt17	-0.0342884	-3.46426	0.000532094	0.00330024	-1.8391
Ccdc43	-0.0116019	-3.46283	0.000534937	0.0033145	-1.84405
Map4	0.0304807	3.46264	0.00053531	0.0033145	-1.8447
Gm11867	-0.0317244	-3.46246	0.000535659	0.0033145	-1.84531
Ccdc91	0.0182083	3.46154	0.000537503	0.00332172	-1.84851
Gabra5	0.0327389	3.46145	0.000537673	0.00332172	-1.8488
Rusc2	0.0207418	3.45891	0.000542778	0.00335062	-1.85759
Elapor1	-0.0312022	-3.45796	0.000544697	0.00335982	-1.86087
Eif3j1	-0.0159942	-3.45499	0.000550725	0.00339434	-1.87111
Ddx46	0.0273028	3.45191	0.000557049	0.00343062	-1.88173
Nos1	-0.0218154	-3.45005	0.000560897	0.00345161	-1.88813
Tmem184b	-0.0163936	-3.449	0.000563096	0.00346242	-1.89177
Krit1	0.024319	3.44807	0.000565028	0.00347158	-1.89496
Mboat2	0.0311093	3.44658	0.000568159	0.00348809	-1.90009
Ece2	0.0220175	3.44437	0.000572814	0.00351188	-1.90768
Hibch	0.0147324	3.44432	0.00057293	0.00351188	-1.90787
Cdh7	0.0170194	3.44198	0.000577907	0.00353962	-1.91591
Syn3	0.0427275	3.4415	0.000578937	0.00354222	-1.91757
Pid1	-0.0374383	-3.44131	0.000579344	0.00354222	-1.91822
Las1l	0.0203011	3.44115	0.000579685	0.00354222	-1.91877
Gpd1	-0.0165556	-3.44072	0.000580597	0.00354503	-1.92023
Mccc2	0.020845	3.44017	0.000581771	0.00354943	-1.92211
Atp8a1	0.0343225	3.43678	0.000589105	0.00359139	-1.93375
Ift81	0.0224994	3.43632	0.000590104	0.00359468	-1.93533
Fbxl7	-0.0310343	-3.43011	0.000603783	0.00367516	-1.95662
Dele1	0.0148701	3.4279	0.000608721	0.00370234	-1.96419
Pip5k1b	0.046841	3.42717	0.000610346	0.00370935	-1.96667
Rsl1d1	-0.0133103	-3.42688	0.000611	0.00371045	-1.96766
Cntn3	0.0421079	3.42428	0.000616871	0.00374321	-1.97655
Hif1a	0.0180545	3.41958	0.000627636	0.00380559	-1.99262
Sez6l2	-0.0279659	-3.41816	0.000630912	0.0038225	-1.99746
Dsp	0.0209729	3.41589	0.000636193	0.00385152	-2.0052
Fars2	0.0325456	3.41549	0.000637124	0.00385217	-2.00656
Stxbp3	0.0156907	3.41543	0.000637282	0.00385217	-2.00679
Lrp1	-0.0298412	-3.41482	0.000638704	0.00385779	-2.00886
Bmerb1	-0.0316451	-3.41414	0.000640297	0.00386444	-2.01117
Ncoa7	-0.0311181	-3.41071	0.000648404	0.00391036	-2.02286
Tmem39a	0.0132889	3.41028	0.000649431	0.00391354	-2.02433
Dock10	0.0580326	3.40748	0.000656137	0.00394932	-2.03386
Rbck1	0.0148375	3.40729	0.000656577	0.00394932	-2.03449
Cntln	0.0260585	3.40717	0.000656878	0.00394932	-2.03491
Stam2	0.0188795	3.40675	0.000657888	0.00395237	-2.03634
Smc1a	0.0189207	3.40521	0.000661596	0.0039716	-2.04156
Chst9	-0.0392809	-3.40354	0.000665652	0.00399289	-2.04723
Fam184b	0.0173577	3.40274	0.000667616	0.00400049	-2.04997
Eif4a2	0.0191927	3.40242	0.000668404	0.00400049	-2.05106
Ank2	0.0207815	3.4024	0.000668449	0.00400049	-2.05112
2310002F09Rik	-0.0220953	-3.40115	0.000671514	0.00401577	-2.05537
Vps13b	0.0306498	3.39963	0.00067526	0.0040351	-2.06054
Tmem163	-0.01698	-3.3989	0.000677058	0.00404277	-2.063
Crebl2	-0.0136177	-3.39854	0.000677933	0.00404491	-2.0642
Snrnp200	0.0162043	3.39764	0.000680188	0.00405528	-2.06729
Desi2	-0.0249293	-3.39685	0.000682142	0.00406385	-2.06995
4930447C04Rik	-0.0185156	-3.39622	0.000683706	0.00406848	-2.07207
Nrgn	0.0259675	3.39612	0.000683958	0.00406848	-2.07241
Riok2	0.0149779	3.39498	0.000686808	0.00408234	-2.07627
Micos10	0.0188273	3.39448	0.000688072	0.00408677	-2.07798
Mir100hg	-0.041328	-3.39379	0.000689798	0.00409392	-2.08031
Prox1os	0.0193185	3.39242	0.000693278	0.00411146	-2.08498
Grb14	-0.0266254	-3.38995	0.000699542	0.00414547	-2.09332
Elp2	0.0204564	3.38841	0.000703471	0.00416561	-2.09852
Traip	-0.0212032	-3.38579	0.000710226	0.00420244	-2.10739
Mapk14	0.0280205	3.38544	0.000711151	0.00420474	-2.10859
Tbc1d30	0.0227135	3.38363	0.000715843	0.00422929	-2.11469
Fer	0.0307383	3.38327	0.000716772	0.00423025	-2.1159
Sorl1	-0.0351943	-3.38315	0.000717082	0.00423025	-2.1163
Wdr73	-0.0149311	-3.38236	0.000719149	0.00423831	-2.11897
Mapk10	0.0293691	3.3821	0.000719838	0.00423831	-2.11986
Aagab	0.0243157	3.38201	0.00072007	0.00423831	-2.12016
Eif4g2	0.0198645	3.37994	0.000725529	0.00426724	-2.12716
Wwox	0.0416852	3.37795	0.000730778	0.00429148	-2.13385
Amn1	-0.0179828	-3.3779	0.000730924	0.00429148	-2.13403
Ppp1r16b	0.0343745	3.37766	0.000731569	0.00429148	-2.13485
Epc2	0.0236151	3.37756	0.000731838	0.00429148	-2.13519
Gbe1	0.0124643	3.37635	0.000735038	0.00430703	-2.13924
B4galt5	0.0228765	3.37222	0.000746149	0.00436887	-2.15315
Pld5	0.0256917	3.37133	0.000748564	0.00437974	-2.15615
Kdm4a	0.018342	3.37077	0.000750091	0.0043854	-2.15804
Ctdspl	0.0319462	3.36885	0.000755332	0.00441087	-2.16449
Chsy3	0.0475394	3.36877	0.000755572	0.00441087	-2.16479
Nudt21	-0.0124923	-3.36607	0.000762995	0.0044509	-2.17385
Dip2b	-0.0309825	-3.36576	0.000763861	0.00445264	-2.1749
Pik3r1	-0.0209388	-3.36554	0.000764465	0.00445285	-2.17564
Zfp61	0.0108888	3.36449	0.000767367	0.00446644	-2.17915
Tnks	0.0290221	3.36371	0.000769542	0.00447578	-2.18177
Smchd1	0.02596	3.36247	0.000773014	0.00449264	-2.18595
Opcml	-0.0354374	-3.36211	0.00077403	0.00449519	-2.18716
Irs2	0.0166674	3.3619	0.000774598	0.00449519	-2.18784
Fam120c	0.0293479	3.3569	0.000788745	0.0045739	-2.20462
Mia3	0.0229515	3.35599	0.000791344	0.00458559	-2.20767
Nt5dc1	0.0171604	3.35038	0.000807561	0.0046761	-2.22646
Zeb1	0.0351201	3.3487	0.000812471	0.00470107	-2.23208
Myo5b	0.032407	3.34757	0.000815789	0.00471679	-2.23586
Stx1a	0.0156723	3.34656	0.00081877	0.00472712	-2.23924
Dzip1l	0.017431	3.34644	0.000819099	0.00472712	-2.23961
Kansl2	-0.0137797	-3.34617	0.000819903	0.00472712	-2.24052
Mtch2	0.0183041	3.34597	0.000820499	0.00472712	-2.24119
Dvl3	0.0153798	3.34594	0.000820589	0.00472712	-2.24129
Plppr5	0.029496	3.3453	0.000822479	0.00473454	-2.24342
Gnai3	0.017716	3.34438	0.000825229	0.00474688	-2.24651
Map3k7	0.0218956	3.34219	0.000831757	0.00478087	-2.25381
Plppr4	-0.0306115	-3.34199	0.000832356	0.00478087	-2.25448
Dexi	-0.0199526	-3.34166	0.000833334	0.00478284	-2.25557
Kcna1	-0.0170557	-3.34147	0.000833919	0.00478284	-2.25622
Tmem169	-0.0129963	-3.34079	0.000835953	0.004791	-2.25847
Kctd2	0.010147	3.3393	0.000840458	0.00481331	-2.26345
Eprs	0.0235286	3.33811	0.000844076	0.0048305	-2.26743
Cystm1	0.0182258	3.33654	0.000848844	0.00485425	-2.27265
Fem1a	0.0106972	3.33577	0.000851194	0.00486079	-2.27521
Cwc27	0.0279268	3.33563	0.000851611	0.00486079	-2.27566
Fgf9	0.0118739	3.33547	0.000852112	0.00486079	-2.2762
Psmd4	-0.0164055	-3.33536	0.000852467	0.00486079	-2.27659
Stat1	0.0104635	3.33427	0.000855806	0.00487629	-2.28021
Ift74	-0.0185917	-3.3335	0.000858157	0.00488614	-2.28275
Rspo3	-0.0153256	-3.33188	0.000863177	0.00491116	-2.28815
C78859	-0.0197171	-3.33082	0.000866469	0.00492631	-2.29167
Tmem130	-0.0176193	-3.33059	0.000867196	0.00492688	-2.29245
Grem2	0.0117957	3.32825	0.000874506	0.00496481	-2.30022
Tead1	-0.0368675	-3.32619	0.000881008	0.00499811	-2.30708
Ddx10	0.0239913	3.32367	0.000888995	0.00503978	-2.31543
Jmjd1c	0.0315244	3.32329	0.000890218	0.00504307	-2.3167
Ngef	0.0225094	3.31931	0.000902981	0.00511168	-2.32988
Tctn3	0.0103389	3.31729	0.000909546	0.00514392	-2.33658
Dzip3	0.0272384	3.31715	0.000909988	0.00514392	-2.33703
Clta	-0.0160263	-3.31667	0.000911549	0.00514904	-2.33862
Mtif2	-0.0208552	-3.31509	0.000916718	0.00516923	-2.34385
Slc24a2	-0.0362278	-3.31502	0.000916947	0.00516923	-2.34408
Shank1	-0.0352455	-3.31498	0.000917101	0.00516923	-2.34424
Itprid2	0.017477	3.31468	0.000918059	0.00517092	-2.3452
Orc4	0.0232534	3.31191	0.000927225	0.0052188	-2.35439
Ash1l	-0.030399	-3.31167	0.00092799	0.00521936	-2.35516
Hexb	-0.0159261	-3.31059	0.000931595	0.00523588	-2.35874
Dennd1a	0.0297341	3.30994	0.000933769	0.00524434	-2.3609
Scmh1	0.0288171	3.3092	0.000936238	0.00525445	-2.36334
Cacna1c	-0.0395543	-3.30864	0.000938096	0.00526112	-2.36518
Gprasp2	-0.0165622	-3.30712	0.000943221	0.00528608	-2.37022
Mbp	-0.0293589	-3.30676	0.000944409	0.00528896	-2.37138
Pitpnm3	0.0247375	3.30624	0.000946191	0.00529516	-2.37312
Mmd	-0.0240537	-3.30428	0.000952805	0.00532837	-2.37957
Btbd8	0.0211003	3.30396	0.000953914	0.00533077	-2.38064
Usp6nl	0.0123145	3.30312	0.000956757	0.00534286	-2.38339
Fktn	0.0201427	3.3014	0.000962657	0.00537087	-2.38908
Hspa12a	-0.0305424	-3.30126	0.000963142	0.00537087	-2.38955
Apba2	0.0329065	3.30043	0.000965981	0.00538287	-2.39227
Ppm1h	0.0334304	3.2985	0.000972638	0.00541612	-2.39862
Usp15	0.0287468	3.29791	0.000974674	0.00542361	-2.40055
Nol11	-0.0150664	-3.29561	0.00098271	0.00546445	-2.40814
Fndc3b	0.0293468	3.29348	0.000990165	0.0054984	-2.41513
Dnajc3	-0.0142546	-3.29347	0.000990217	0.0054984	-2.41518
Edc4	0.0151709	3.29149	0.000997192	0.00553321	-2.42167
Tfcp2	-0.0188198	-3.28971	0.00100354	0.00556357	-2.42754
Efl1	0.0217618	3.2893	0.00100501	0.00556357	-2.42889
Scn1a	0.0331633	3.28928	0.00100507	0.00556357	-2.42894
Cic	0.015547	3.28916	0.0010055	0.00556357	-2.42933
Dync1i1	-0.0344488	-3.28867	0.00100727	0.00556942	-2.43096
Ganab	-0.0163051	-3.28769	0.00101077	0.00558479	-2.43416
Dync1i2	-0.0304037	-3.28742	0.00101173	0.00558479	-2.43504
Cope	0.0108503	3.2873	0.00101218	0.00558479	-2.43546
Tamalin	0.0160479	3.28638	0.00101549	0.00559909	-2.43847
Gm34907	0.0133568	3.28582	0.00101748	0.00560613	-2.44028
Zfp365	0.0142133	3.28562	0.00101821	0.00560621	-2.44094
Sacs	0.0257156	3.28106	0.00103483	0.00569372	-2.4559
A930007I19Rik	0.0142417	3.28028	0.00103767	0.00570538	-2.45844
Nup54	0.0133811	3.27771	0.00104716	0.00575354	-2.46686
Npcd	0.0137765	3.27617	0.00105289	0.00578095	-2.47189
Wwp1	0.019955	3.27517	0.00105665	0.00579753	-2.47519
Ppp3cc	-0.0226109	-3.26754	0.00108552	0.0059518	-2.50009
Rapgef5	0.0362607	3.26553	0.00109327	0.00599009	-2.50665
Mllt11	-0.0132938	-3.26498	0.00109538	0.00599381	-2.50843
Kmt2a	-0.0302301	-3.26496	0.00109548	0.00599381	-2.50852
Prkar1a	0.0190906	3.26409	0.00109885	0.00600804	-2.51135
Tmem214	-0.0164561	-3.26233	0.00110567	0.00604114	-2.51706
Atm	0.0200552	3.26116	0.00111025	0.00606197	-2.52089
Tmed9	-0.0128665	-3.2571	0.00112625	0.00614504	-2.53409
Tspan5	0.0358822	3.25675	0.00112764	0.00614836	-2.53523
Utp15	0.00996384	3.25125	0.00114967	0.00626411	-2.55309
Flnb	-0.0299023	-3.24692	0.00116733	0.00635591	-2.56715
Ubxn4	-0.0237446	-3.24434	0.00117791	0.00640909	-2.57548
Mta2	0.0120851	3.24381	0.00118012	0.00641662	-2.57721
Fancc	0.016299	3.24308	0.00118314	0.00642862	-2.57957
Pcdhga9	0.0135177	3.24222	0.00118672	0.00644358	-2.58235
Ogdh	0.0250624	3.24029	0.00119478	0.00648286	-2.5886
Chga	-0.0138693	-3.24003	0.00119589	0.00648441	-2.58945
Ecd	-0.0176903	-3.2398	0.00119684	0.00648509	-2.59019
Katnal1	-0.0214287	-3.23901	0.00120016	0.0064986	-2.59275
Ephb1	0.0362475	3.23834	0.00120297	0.00650929	-2.5949
Ubr1	0.0255028	3.23603	0.00121278	0.00655789	-2.60239
Tnfaip8l3	-0.0132351	-3.23378	0.00122234	0.00660501	-2.60963
Atg13	0.0169046	3.2334	0.00122398	0.00660933	-2.61087
Dgcr8	0.0180558	3.22896	0.00124316	0.00670707	-2.6252
Grk5	0.0214726	3.22881	0.00124379	0.00670707	-2.62567
Pip5k1a	-0.0253759	-3.22829	0.00124607	0.00671473	-2.62736
Txlng	-0.0223412	-3.22748	0.00124957	0.00672897	-2.62995
Bod1l	0.0272212	3.22678	0.00125265	0.00674095	-2.63222
Thrap3	0.0231622	3.22586	0.00125666	0.00675764	-2.63516
Kcng1	-0.0142667	-3.22568	0.00125748	0.00675764	-2.63576
Slc35f4	0.0375319	3.22508	0.00126012	0.0067672	-2.6377
Opa1	0.0240974	3.22434	0.00126336	0.00678	-2.64007
Etf1	0.015612	3.224	0.00126488	0.00678347	-2.64117
Fam169a	0.018684	3.22247	0.00127165	0.00681514	-2.6461
Gm45847	0.0150056	3.22116	0.00127745	0.00683936	-2.65029
Vps37b	0.0188197	3.22106	0.00127791	0.00683936	-2.65062
Nmd3	0.0156762	3.21752	0.00129378	0.00691954	-2.66199
Asns	0.0108201	3.21729	0.00129483	0.00692046	-2.66274
2510002D24Rik	-0.0120975	-3.21709	0.00129573	0.00692053	-2.66338
Samd4b	-0.0129388	-3.21586	0.00130127	0.00694542	-2.66732
Zmynd11	0.0292482	3.21551	0.00130289	0.00694936	-2.66847
Rsrp1	-0.0268782	-3.21201	0.00131887	0.00702981	-2.6797
Rc3h1	-0.0227891	-3.21128	0.00132222	0.0070381	-2.68203
Plcl1	0.0503517	3.21115	0.0013228	0.0070381	-2.68244
Smap1	0.0232632	3.21108	0.00132312	0.0070381	-2.68266
Aak1	-0.0292031	-3.21071	0.00132483	0.00704243	-2.68385
Gm46102	0.0172341	3.20757	0.00133938	0.00711495	-2.69391
Arglu1	-0.0289263	-3.20723	0.00134096	0.00711849	-2.695
Ap2b1	-0.028244	-3.20549	0.00134911	0.00715692	-2.70058
Atxn7l2	0.0129842	3.20487	0.00135202	0.00716752	-2.70256
D7Ertd443e	-0.013039	-3.20454	0.00135356	0.00717086	-2.70361
Slc9a4	-0.01206	-3.20353	0.0013583	0.00719113	-2.70684
Ddrgk1	0.0121077	3.19761	0.00138652	0.00733557	-2.72577
Epb41l1	0.0319943	3.19687	0.00139006	0.00734931	-2.72811
Ppp1cb	0.025151	3.19642	0.00139222	0.00735581	-2.72955
S100pbp	-0.0199976	-3.1954	0.00139716	0.00737692	-2.73281
Ammecr1l	-0.0173719	-3.19344	0.00140669	0.00742226	-2.73907
Dcun1d5	0.0159967	3.19282	0.00140972	0.00743324	-2.74105
B230334C09Rik	-0.0221198	-3.19003	0.00142337	0.00750019	-2.74992
Ahcyl1	0.024463	3.18643	0.0014412	0.00758906	-2.76138
Hk1	-0.023624	-3.18491	0.00144882	0.00762402	-2.76623
Spred1	0.0235375	3.18266	0.00146009	0.0076782	-2.77336
Wdr17	-0.02889	-3.18179	0.00146451	0.00769296	-2.77614
Thoc2	0.0287215	3.18172	0.00146486	0.00769296	-2.77636
Ccdc15	0.0106332	3.18063	0.00147038	0.00771445	-2.77982
Fbxw2	-0.0157368	-3.18052	0.00147092	0.00771445	-2.78016
Gnaq	0.0298827	3.17965	0.00147536	0.00773256	-2.78293
Sidt2	0.0135233	3.17894	0.00147897	0.00774631	-2.78518
Mov10	-0.015866	-3.17848	0.00148133	0.00775352	-2.78665
Trhde	0.039347	3.17535	0.00149739	0.00783236	-2.79657
Tent2	0.0203956	3.17483	0.00150005	0.00784012	-2.7982
Onecut2	-0.0165164	-3.17467	0.00150087	0.00784012	-2.79871
Gpld1	0.0147073	3.17443	0.00150216	0.00784163	-2.7995
Ttc26	-0.0163885	-3.17369	0.00150596	0.00785621	-2.80182
Rapgef6	-0.0294125	-3.1734	0.00150748	0.00785893	-2.80275
Prpf31	0.00977429	3.17284	0.00151041	0.00786896	-2.80453
Dpp8	0.0236046	3.17195	0.00151501	0.00788771	-2.80733
Tanc2	0.0283272	3.17175	0.00151605	0.00788789	-2.80796
Megf9	-0.028904	-3.17114	0.00151928	0.00789943	-2.80992
Rasa3	0.0230884	3.1707	0.00152155	0.00790251	-2.81129
Nfat5	-0.0275909	-3.17057	0.00152225	0.00790251	-2.81171
Mgrn1	-0.0231389	-3.17027	0.00152383	0.00790251	-2.81267
Coro6	0.0175221	3.1701	0.00152468	0.00790251	-2.81318
Nrde2	0.0104542	3.17004	0.001525	0.00790251	-2.81337
Inpp5f	0.0210218	3.16987	0.00152591	0.00790251	-2.81392
Senp7	0.0274121	3.1662	0.00154528	0.00799755	-2.82552
Sec23ip	0.0175217	3.16494	0.00155199	0.00802697	-2.82951
Kcnip3	-0.0307689	-3.1622	0.00156669	0.00809472	-2.83817
Zfp260	-0.0134587	-3.16211	0.00156715	0.00809472	-2.83845
Acbd3	-0.0131671	-3.16093	0.00157353	0.0081223	-2.84218
Arf3	-0.0248288	-3.15866	0.00158579	0.00818023	-2.84932
Gm28039	0.0141096	3.15745	0.00159244	0.00820912	-2.85316
Srr	-0.0198537	-3.15465	0.00160777	0.0082827	-2.86197
Zhx3	-0.0249108	-3.15312	0.0016162	0.00832068	-2.86677
Ak4	-0.0102562	-3.15195	0.0016227	0.00834829	-2.87046
Dyrk2	-0.0093598	-3.15177	0.00162369	0.00834829	-2.87102
Dcaf17	0.0172974	3.1496	0.0016358	0.00840506	-2.87785
Ascc3	0.0270771	3.1485	0.00164199	0.00843133	-2.88132
Pdzd2	0.0483053	3.14595	0.00165639	0.00849968	-2.88934
Trpm2	-0.0157688	-3.1445	0.00166461	0.00853628	-2.89389
Ndel1	-0.0135125	-3.1418	0.00168002	0.00860967	-2.90235
Farsa	-0.0151421	-3.14153	0.00168157	0.00861203	-2.9032
Ralgapa1	0.0290951	3.14054	0.00168725	0.00863546	-2.9063
Olfml2b	-0.0173434	-3.13938	0.00169395	0.0086641	-2.90994
Rpl6	-0.0102802	-3.13745	0.00170514	0.00871564	-2.91599
Tmem30a	-0.0144819	-3.13667	0.00170966	0.00873309	-2.91842
Minpp1	0.0142399	3.13409	0.00172478	0.00880456	-2.9265
Tpcn2	-0.0103903	-3.13314	0.00173035	0.00882726	-2.92946
Tomm70a	0.0178862	3.12902	0.00175479	0.00894614	-2.94234
Wdfy3	0.0287429	3.12856	0.00175757	0.00895446	-2.94379
Med23	0.0187046	3.12746	0.00176414	0.00898211	-2.94722
Kctd17	-0.0149673	-3.1265	0.00176994	0.00900583	-2.95023
Ski	0.0276462	3.12547	0.00177615	0.00903152	-2.95344
Copg2	0.0249618	3.12511	0.00177831	0.00903667	-2.95456
Ndufaf2	-0.0180527	-3.1232	0.00178986	0.00908948	-2.9605
Nell1	-0.0474645	-3.12201	0.00179714	0.00912055	-2.96423
Wdr11	0.0175251	3.11961	0.00181182	0.00918912	-2.9717
Tnpo3	0.0224116	3.11865	0.00181773	0.0092131	-2.97468
Zfyve19	-0.0107515	-3.11823	0.00182034	0.00922039	-2.976
Tdrd3	0.0220924	3.11791	0.0018223	0.00922436	-2.97699
Mprip	0.028394	3.11747	0.00182506	0.00923239	-2.97838
Lims1	0.0226963	3.11697	0.00182814	0.0092394	-2.97992
Uri1	0.0236169	3.11686	0.0018288	0.0092394	-2.98026
Dtx3	0.016466	3.11432	0.00184462	0.00931331	-2.98816
Osbpl11	-0.0168764	-3.11345	0.00185008	0.00933486	-2.99087
Ajm1	0.0134125	3.11092	0.00186602	0.00940923	-2.99874
Pde1b	0.0204207	3.11054	0.00186844	0.00941144	-2.99992
Sorcs3	-0.0494512	-3.11047	0.00186885	0.00941144	-3.00013
Plekhh2	0.0192682	3.11018	0.00187068	0.00941459	-3.00102
Fgfr1	-0.0210501	-3.10992	0.0018723	0.00941673	-3.00182
Wdr77	0.0104489	3.10931	0.00187622	0.00943036	-3.00373
Sertm1	-0.0143473	-3.10877	0.00187963	0.00944146	-3.0054
Dlx6os1	0.037566	3.10847	0.00188154	0.00944502	-3.00633
Btrc	0.0278868	3.1069	0.00189155	0.00948918	-3.0112
Amz2	-0.0147498	-3.1054	0.00190121	0.00953156	-3.01587
Cpne6	0.0292072	3.10397	0.00191037	0.00957139	-3.02028
Cdip1	0.0222071	3.10198	0.0019233	0.00962999	-3.02646
Nup88	0.0168547	3.09951	0.00193937	0.00970429	-3.03409
Ndst3	-0.0352191	-3.0993	0.00194076	0.00970502	-3.03475
4933439C10Rik	0.0104846	3.09718	0.00195468	0.00976843	-3.0413
Scarb1	-0.0182581	-3.09581	0.00196377	0.00980758	-3.04555
Ctps	0.0128462	3.09523	0.00196758	0.00982038	-3.04733
Wasf1	0.0321952	3.09482	0.00197028	0.00982762	-3.04859
Tmem132b	0.031616	3.0939	0.00197644	0.00985206	-3.05145
Dgke	0.0190859	3.09341	0.00197966	0.00986187	-3.05294
Podxl2	0.0145782	3.09087	0.00199669	0.00993272	-3.06079
Celf5	-0.0291261	-3.09076	0.00199744	0.00993272	-3.06113
Esrra	-0.013869	-3.09072	0.00199768	0.00993272	-3.06125
Sec24d	-0.02154	-3.08992	0.00200309	0.00994812	-3.06372
Vps13a	-0.0288314	-3.08989	0.00200332	0.00994812	-3.06383
Ap3m2	0.0149621	3.08938	0.00200676	0.00995889	-3.0654
Grip1	-0.0559313	-3.089	0.00200935	0.00996545	-3.06658
Sh3bp5	-0.0295074	-3.08763	0.00201857	0.0100048	-3.07077
Rexo2	-0.012068	-3.08675	0.00202458	0.0100283	-3.0735
Ttc28	0.028684	3.08541	0.00203375	0.0100674	-3.07764
Ep300	-0.0234917	-3.08489	0.00203729	0.0100786	-3.07924
Smg1	0.0275931	3.08402	0.00204323	0.0101016	-3.0819
Psmd7	-0.0113171	-3.08339	0.00204756	0.0101166	-3.08384
Jdp2	0.0210849	3.08111	0.00206335	0.0101882	-3.09088
Gm30382	-0.0278733	-3.08059	0.00206691	0.0101979	-3.09246
6820431F20Rik	0.00921328	3.08045	0.00206791	0.0101979	-3.0929
Gys1	-0.0133513	-3.07791	0.00208563	0.0102788	-3.10072
Lrrc4b	-0.0196172	-3.07678	0.00209349	0.0103111	-3.10416
Mapre2	0.0237074	3.07618	0.00209777	0.0103187	-3.10603
Supt6	0.0241121	3.07595	0.00209937	0.0103187	-3.10673
Kctd4	-0.0113903	-3.07594	0.00209945	0.0103187	-3.10677
Nt5c2	0.0284654	3.07581	0.00210031	0.0103187	-3.10714
3110082I17Rik	0.0211891	3.07463	0.00210867	0.0103478	-3.11077
Tbc1d22b	-0.0186624	-3.0746	0.00210886	0.0103478	-3.11086
Htr4	0.0378244	3.07409	0.00211249	0.0103591	-3.11243
Ano2	0.0178888	3.0721	0.00212659	0.0104217	-3.11852
Ier3ip1	-0.00971486	-3.0708	0.00213591	0.0104598	-3.12253
Trim9	0.0291987	3.07064	0.00213702	0.0104598	-3.12301
Mitf	-0.0243575	-3.07017	0.0021404	0.0104673	-3.12445
Arid4b	0.0272831	3.07006	0.00214121	0.0104673	-3.1248
Eif3a	0.0220923	3.06938	0.00214607	0.0104845	-3.12687
Upf3b	-0.0203619	-3.06768	0.00215835	0.0105356	-3.1321
Ncl	0.019551	3.06755	0.00215923	0.0105356	-3.13247
Antxr1	0.0191231	3.06701	0.00216319	0.0105395	-3.13414
Ccdc6	-0.0209122	-3.06694	0.00216365	0.0105395	-3.13434
Vwa5b2	0.0153429	3.06689	0.00216405	0.0105395	-3.13451
Osbpl6	-0.0324391	-3.06197	0.00219988	0.0107073	-3.14954
Nf1	-0.0285424	-3.06089	0.00220785	0.010738	-3.15285
Tctn1	0.0118654	3.06059	0.00221004	0.010738	-3.15376
Ccnk	0.0144488	3.06056	0.00221028	0.010738	-3.15386
Pnpla7	-0.0108403	-3.06007	0.00221394	0.0107491	-3.15537
Miat	0.031648	3.05917	0.00222061	0.0107748	-3.15812
Ywhaq	0.017108	3.05897	0.00222203	0.0107751	-3.15871
Camk2n1	-0.0165828	-3.05798	0.00222945	0.0108044	-3.16176
Fmn1	0.0300321	3.05599	0.00224426	0.0108694	-3.16782
Rai1	0.0274836	3.05577	0.00224593	0.0108708	-3.1685
Cars	0.01687	3.05127	0.00227985	0.0110282	-3.18221
Tbc1d24	-0.017433	-3.05092	0.00228248	0.0110341	-3.18326
Xylt1	-0.0364521	-3.05065	0.00228454	0.0110373	-3.18409
Fbxl5	0.0209274	3.04988	0.00229041	0.0110588	-3.18644
Tbc1d32	0.0219945	3.0497	0.00229181	0.0110588	-3.18699
Lhfpl4	-0.0212674	-3.04768	0.00230722	0.0111263	-3.19312
Inpp1	-0.0130767	-3.04737	0.00230965	0.0111312	-3.19409
Prkab2	-0.0128993	-3.04367	0.00233824	0.011262	-3.20533
Ccdc93	-0.0182112	-3.04311	0.00234261	0.0112761	-3.20704
Xpr1	0.0291009	3.04068	0.00236152	0.0113545	-3.21439
Frrs1l	-0.0222486	-3.04065	0.00236177	0.0113545	-3.21449
Kat5	0.010592	3.04027	0.00236479	0.011362	-3.21566
Gm20045	-0.0113865	-3.03652	0.0023944	0.0114936	-3.22703
Gdpd1	-0.0194191	-3.03643	0.0023951	0.0114936	-3.2273
Galntl6	-0.0689987	-3.03457	0.00240994	0.0115527	-3.23295
Mex3c	-0.00992919	-3.03451	0.00241036	0.0115527	-3.23311
Cntn2	-0.0146505	-3.03274	0.00242458	0.0116137	-3.23848
Ipmk	-0.0141989	-3.03058	0.00244202	0.0116901	-3.24503
Gm43175	-0.0137987	-3.03029	0.00244433	0.011694	-3.24589
Dlc1	-0.0362569	-3.02859	0.00245811	0.0117528	-3.25103
Nav1	0.0302126	3.02789	0.00246385	0.011773	-3.25316
Gm20431	0.0108393	3.02755	0.00246657	0.0117752	-3.25417
Irf2	-0.024529	-3.02746	0.00246731	0.0117752	-3.25444
Bcar1	-0.0142705	-3.02644	0.00247562	0.0118077	-3.25752
Nlk	0.0291835	3.02596	0.00247956	0.0118193	-3.25897
Aplp2	0.0221674	3.02568	0.00248187	0.0118232	-3.25982
Ccnt1	-0.017538	-3.02397	0.00249596	0.0118831	-3.26499
Kmt2e	0.0275138	3.0231	0.00250318	0.0119038	-3.26763
Sorcs1	0.0391681	3.02308	0.00250335	0.0119038	-3.26769
Cd99l2	0.0173688	3.02211	0.00251137	0.0119347	-3.27061
St3gal4	-0.0117223	-3.01976	0.0025309	0.0120203	-3.27769
Ofd1	0.0148365	3.01867	0.00254007	0.0120565	-3.28099
Inpp5j	0.0186664	3.01715	0.00255281	0.0121097	-3.28556
Ergic1	0.0237809	3.01675	0.00255613	0.0121181	-3.28675
Gm6999	0.0205861	3.01598	0.00256266	0.0121417	-3.28908
Swt1	-0.0177155	-3.01408	0.00257878	0.0122107	-3.2948
5330406M23Rik	-0.0127075	-3.01234	0.0025936	0.0122734	-3.30003
Sumo2	-0.0125557	-3.00994	0.00261418	0.0123634	-3.30725
Ube2r2	-0.02125	-3.0081	0.00263007	0.0124301	-3.31278
Efna5	0.0338404	3.00794	0.00263146	0.0124301	-3.31326
Gm14827	-0.0100555	-3.00656	0.0026434	0.012479	-3.31739
Sncaip	0.0160122	3.00403	0.00266549	0.0125757	-3.32499
Lifr	-0.0165895	-3.001	0.00269212	0.0126937	-3.33406
Sgk3	-0.0154536	-2.99844	0.00271483	0.0127931	-3.34172
Aspscr1	0.00946838	2.99743	0.00272383	0.0128278	-3.34474
Septin8	-0.0211926	-2.99709	0.00272687	0.0128345	-3.34576
Smyd3	0.0332146	2.99488	0.00274679	0.0129204	-3.3524
Nhlrc2	0.0185665	2.99404	0.00275431	0.0129481	-3.35489
Thoc5	0.01522	2.99267	0.00276671	0.0129986	-3.35899
Mast2	-0.0282322	-2.99036	0.00278772	0.0130894	-3.36589
Stambpl1	0.0160472	2.98893	0.00280078	0.0131429	-3.37015
Ndrg3	0.0241056	2.98704	0.00281817	0.0132066	-3.3758
Nipbl	0.026823	2.98699	0.00281859	0.0132066	-3.37593
Slc20a1	-0.0159556	-2.9869	0.00281942	0.0132066	-3.3762
Elmod1	0.0299957	2.98608	0.00282707	0.0132346	-3.37867
Zfp598	0.0117574	2.98441	0.00284255	0.0132991	-3.38365
Dusp11	-0.0175746	-2.98312	0.00285449	0.013347	-3.38747
St6gal2	0.0177651	2.98049	0.00287909	0.013454	-3.39529
Snhg20	0.0100193	2.97874	0.00289559	0.0135231	-3.4005
Gfra2	0.0222216	2.97842	0.00289865	0.0135293	-3.40146
Rtel1	0.0123218	2.97674	0.00291456	0.0135955	-3.40645
Hmgb1	-0.024405	-2.97	0.00297931	0.0138893	-3.42647
Jazf1	0.0291908	2.96932	0.00298588	0.0139117	-3.42848
Atg5	-0.0159808	-2.9688	0.00299091	0.0139268	-3.43001
Lrmda	-0.0132967	-2.96774	0.00300126	0.0139667	-3.43316
Katnbl1	0.0158076	2.96659	0.00301254	0.0140109	-3.43657
Plekhb2	-0.0141	-2.96565	0.00302174	0.0140454	-3.43935
Ncoa2	0.0280817	2.96545	0.00302373	0.0140463	-3.43995
Nav3	0.0279332	2.96398	0.00303817	0.014105	-3.44429
Gse1	0.0327142	2.96353	0.00304259	0.0141172	-3.44561
Ralgapa2	0.0313488	2.96277	0.00305012	0.0141431	-3.44787
Lgi1	0.0307562	2.96243	0.00305352	0.0141431	-3.44888
Mn1	0.0128663	2.96237	0.0030541	0.0141431	-3.44905
Exosc1	0.0106505	2.96224	0.00305538	0.0141431	-3.44944
Wdr12	-0.0130393	-2.9619	0.00305875	0.0141503	-3.45044
Plbd2	0.0139756	2.96123	0.00306545	0.014173	-3.45243
Dcp1b	0.0200452	2.96047	0.00307303	0.0141996	-3.45468
Map1a	0.022835	2.95864	0.00309127	0.014261	-3.46007
Orc3	0.0196356	2.95862	0.00309154	0.014261	-3.46015
Vps50	0.0203586	2.95859	0.00309177	0.014261	-3.46021
Cep135	0.0156847	2.95819	0.00309588	0.0142716	-3.46142
Gca	0.00948821	2.95753	0.00310242	0.0142934	-3.46335
ENSMUSG00000116933	-0.00963122	-2.95557	0.00312219	0.014376	-3.46913
Uckl1	0.0103095	2.95522	0.00312578	0.0143841	-3.47017
Nr2f1	-0.00999816	-2.95488	0.00312927	0.0143917	-3.47119
Ybx3	0.0152851	2.95235	0.00315494	0.0145013	-3.47863
Lhfpl3	0.0330458	2.9518	0.00316063	0.0145189	-3.48027
Slc29a4	0.0174597	2.94882	0.00319129	0.0146512	-3.48905
Rora	0.0352902	2.94565	0.0032241	0.0147932	-3.49836
Fam120a	0.0247669	2.94452	0.00323589	0.0148386	-3.50168
Slc35a1	0.0122395	2.94434	0.0032378	0.0148387	-3.50222
Rabgef1	-0.0153648	-2.94334	0.00324826	0.0148779	-3.50515
Ccm2	-0.0146934	-2.94254	0.00325665	0.0149076	-3.5075
Mpzl1	0.0153215	2.94217	0.00326057	0.0149169	-3.50859
Apc	0.0277641	2.93934	0.00329051	0.0150451	-3.51691
Zfp142	0.0128829	2.93748	0.00331028	0.0151259	-3.52235
Ppfibp1	0.0147321	2.93732	0.00331204	0.0151259	-3.52284
Lonrf2	0.0211307	2.93651	0.0033207	0.0151566	-3.52521
Lmo3	-0.0290019	-2.93608	0.00332523	0.0151685	-3.52645
Mier1	0.0192707	2.93472	0.00333985	0.0152263	-3.53044
Gtf3c3	0.0158627	2.93436	0.0033437	0.015235	-3.53149
Whrn	0.0154054	2.93349	0.00335311	0.0152603	-3.53404
Myo19	-0.0119256	-2.93349	0.00335315	0.0152603	-3.53406
Ryr3	-0.0453882	-2.93308	0.00335755	0.0152715	-3.53525
Mcoln1	0.0134864	2.93207	0.00336853	0.0153126	-3.53822
Gm48623	0.0124753	2.93166	0.00337291	0.0153236	-3.5394
Nkain3	-0.0408255	-2.93086	0.0033816	0.0153542	-3.54174
Galnt11	0.018324	2.92964	0.00339497	0.015406	-3.54532
Atg16l2	0.0142305	2.92925	0.00339921	0.0154163	-3.54646
Minar2	0.0118215	2.92875	0.00340469	0.0154322	-3.54792
Tipin	0.00936223	2.92719	0.00342182	0.0155009	-3.55249
Slc36a1	-0.0100718	-2.92597	0.00343519	0.0155525	-3.55603
Tbc1d2	-0.00987045	-2.92547	0.00344082	0.015569	-3.55752
Sbno1	-0.0238632	-2.92519	0.00344391	0.0155714	-3.55833
Smim14	-0.0224281	-2.92506	0.00344531	0.0155714	-3.5587
Slc39a14	-0.0178688	-2.92425	0.00345423	0.0156027	-3.56105
Usp33	-0.0231239	-2.92384	0.00345881	0.0156144	-3.56226
Zfp608	0.0307669	2.92161	0.00348364	0.0157174	-3.56876
Gm4221	0.0124021	2.91893	0.00351372	0.015844	-3.57657
Atp2b3	-0.0264057	-2.9163	0.00354349	0.0159691	-3.58423
Polr3a	0.015491	2.91546	0.00355305	0.0159968	-3.58668
Mtf2	0.0246604	2.9154	0.00355372	0.0159968	-3.58685
Slc25a25	0.0179647	2.91472	0.00356156	0.0160229	-3.58885
Mvb12b	0.0238884	2.91366	0.00357365	0.0160681	-3.59193
Meis3	0.0108243	2.91294	0.00358187	0.0160959	-3.59402
Crk	-0.0155223	-2.91233	0.00358885	0.016118	-3.59579
Gucy1a2	0.0286996	2.91192	0.00359361	0.0161266	-3.59699
Fto	0.026628	2.91181	0.00359487	0.0161266	-3.59731
Pkn1	-0.0185454	-2.91079	0.00360655	0.0161697	-3.60026
Cdr1os	-0.02738	-2.91036	0.0036116	0.0161741	-3.60153
Htr2a	-0.0137254	-2.91024	0.00361299	0.0161741	-3.60188
Slitrk1	0.0120836	2.91017	0.00361371	0.0161741	-3.60206
Gfod1	0.0305755	2.90924	0.0036245	0.0162131	-3.60476
Sesn3	0.0188644	2.9071	0.00364943	0.0163154	-3.61099
Mturn	-0.00990967	-2.90585	0.00366407	0.0163715	-3.61462
Gm15246	0.010066	2.90552	0.00366788	0.0163792	-3.61557
Dpysl3	-0.0146823	-2.90388	0.0036871	0.0164556	-3.62031
Eif4g3	0.0263238	2.90371	0.00368918	0.0164556	-3.62082
Arrb1	0.0209856	2.90211	0.003708	0.0165301	-3.62544
Slc7a6	-0.0200517	-2.9012	0.00371878	0.0165559	-3.62808
Zfp91	-0.0199677	-2.90119	0.00371897	0.0165559	-3.62813
Syngap1	-0.0279465	-2.901	0.00372117	0.0165559	-3.62866
Phip	0.0277717	2.90089	0.00372253	0.0165559	-3.62899
Mthfsl	-0.0116399	-2.90074	0.00372434	0.0165559	-3.62943
Far1	0.0229899	2.90029	0.00372963	0.01657	-3.63072
Fbxo42	-0.0193591	-2.89881	0.00374724	0.0166389	-3.635
Prkdc	0.0202781	2.89726	0.00376588	0.0167121	-3.6395
Gpt2	-0.0153587	-2.89542	0.00378799	0.0168003	-3.64481
Hivep2	-0.0262784	-2.89525	0.00379002	0.0168003	-3.6453
Akap11	0.0225949	2.89431	0.00380141	0.0168412	-3.64802
Stat5b	0.0124228	2.89325	0.00381428	0.0168882	-3.65109
Rgl2	-0.0113612	-2.89308	0.0038163	0.0168882	-3.65157
Scn9a	-0.0134662	-2.89238	0.00382488	0.0169166	-3.65361
Zbtb2	-0.0110498	-2.8895	0.00386001	0.0170623	-3.6619
Fam135b	0.0318397	2.88861	0.00387095	0.0171011	-3.66447
Mettl25	0.0146165	2.88713	0.00388923	0.0171721	-3.66874
Wipf3	-0.034967	-2.88648	0.00389724	0.0171978	-3.67061
Rgs20	-0.0167317	-2.88588	0.00390471	0.0172211	-3.67234
Supt3	0.024515	2.88531	0.00391181	0.0172427	-3.67399
Ptbp1	0.0105297	2.88386	0.00392987	0.0173126	-3.67817
Gm16083	-0.0151678	-2.88153	0.00395906	0.0174314	-3.68488
Relch	0.0231737	2.88094	0.00396646	0.0174542	-3.68657
Rims2	0.0313315	2.87968	0.00398236	0.0175144	-3.6902
Tyw1	-0.0145289	-2.87683	0.00401852	0.0176635	-3.69839
Strn3	0.0254634	2.8762	0.00402644	0.0176884	-3.70018
Ly6h	-0.0109112	-2.87584	0.00403113	0.0176991	-3.70123
Pum2	0.0208579	2.87325	0.00406432	0.0178348	-3.70866
Usp4	-0.0198098	-2.87124	0.00409027	0.0179386	-3.71443
Pepd	-0.0147994	-2.87086	0.00409506	0.0179497	-3.71549
Zfp740	0.0136123	2.86865	0.00412385	0.0180657	-3.72184
Fam120b	-0.0202873	-2.86599	0.00415866	0.0182041	-3.72946
Plxnc1	-0.0211732	-2.86588	0.00416008	0.0182041	-3.72976
Rab30	0.0240112	2.86406	0.00418407	0.0182989	-3.73497
D630045J12Rik	-0.0236617	-2.86355	0.00419086	0.0183184	-3.73644
Tubb4a	-0.00920897	-2.86279	0.00420082	0.0183472	-3.73859
Arpp21	0.0389875	2.86269	0.00420214	0.0183472	-3.73888
Stx18	0.0207526	2.8614	0.00421929	0.0184119	-3.74257
Gk	0.0155633	2.86117	0.0042224	0.0184152	-3.74323
Anapc4	0.0170497	2.85987	0.0042397	0.0184717	-3.74694
Sbf2	0.0264903	2.85981	0.00424059	0.0184717	-3.74713
Mical2	-0.0297616	-2.85967	0.00424241	0.0184717	-3.74752
Zzz3	0.0214559	2.85932	0.00424708	0.0184753	-3.74851
Golm1	-0.0196743	-2.85926	0.00424795	0.0184753	-3.7487
Poldip2	0.00981228	2.85832	0.00426057	0.0185199	-3.75138
Prkaa2	0.0195246	2.85803	0.00426442	0.0185208	-3.7522
Gm42791	0.0119208	2.85795	0.0042655	0.0185208	-3.75243
Xrcc6	0.0120834	2.85715	0.00427622	0.0185476	-3.7547
Fam207a	0.00989388	2.85705	0.00427764	0.0185476	-3.755
Rab5c	-0.01011	-2.85696	0.00427875	0.0185476	-3.75524
Gpi1	-0.0245166	-2.8566	0.00428372	0.0185588	-3.75629
Nop56	-0.0182228	-2.85599	0.0042919	0.018584	-3.75802
Elp1	0.0181382	2.85581	0.00429427	0.018584	-3.75852
Gpc6	0.0436932	2.85556	0.00429773	0.0185887	-3.75924
Hsf5	-0.008607	-2.85476	0.0043086	0.0186255	-3.76153
Bmp2k	0.0110588	2.85347	0.00432601	0.0186905	-3.76518
Abl2	-0.0259556	-2.85104	0.00435931	0.018824	-3.77212
Sv2a	-0.0182453	-2.85054	0.00436615	0.0188432	-3.77354
Sez6	-0.0216006	-2.84957	0.0043795	0.0188894	-3.77631
Strbp	0.0276948	2.84941	0.00438169	0.0188894	-3.77676
Oxr1	-0.0362557	-2.84794	0.00440198	0.0189665	-3.78094
Pde11a	-0.0255258	-2.84764	0.00440606	0.0189736	-3.78178
Acsl1	0.017959	2.84532	0.00443832	0.0191021	-3.78838
Mlec	-0.0104742	-2.84415	0.00445468	0.019162	-3.79171
Unc79	-0.0253256	-2.84324	0.00446734	0.0192059	-3.79428
Zfp710	-0.0145011	-2.84261	0.00447618	0.0192334	-3.79607
Mrps9	0.0198673	2.84085	0.00450094	0.0193292	-3.80105
Fam98a	0.010737	2.83921	0.00452425	0.0194186	-3.80573
Mapk8ip3	0.0239961	2.83873	0.00453095	0.0194367	-3.80707
Itfg1	0.0215585	2.83672	0.00455959	0.0195489	-3.81277
Got1	0.0144931	2.83613	0.0045681	0.0195747	-3.81445
Igf1r	-0.0286062	-2.8357	0.00457414	0.0195899	-3.81565
Car4	-0.0104303	-2.83518	0.0045817	0.0196116	-3.81714
Hid1	0.0134663	2.83342	0.0046069	0.0196988	-3.8221
Rab3gap2	0.0223689	2.83341	0.0046071	0.0196988	-3.82214
Cnr1	-0.0178758	-2.83294	0.00461393	0.0197173	-3.82348
Pi4k2a	-0.0145486	-2.83241	0.00462149	0.0197388	-3.82496
Slc24a4	0.030817	2.83181	0.00463019	0.0197652	-3.82666
Tbcel	0.0214333	2.83143	0.00463573	0.0197781	-3.82774
Inpp5b	0.0209714	2.83047	0.0046496	0.0198265	-3.83044
Pdzrn4	-0.0324063	-2.82974	0.00466024	0.0198611	-3.83251
Phkb	-0.0209495	-2.82881	0.00467376	0.0199047	-3.83513
Efcab5	-0.0133776	-2.82869	0.00467556	0.0199047	-3.83548
Mpped1	-0.0273293	-2.82714	0.00469833	0.0199909	-3.83987
Map6	-0.0236534	-2.82694	0.0047012	0.0199922	-3.84042
Mtrex	0.0163994	2.82647	0.00470805	0.0200105	-3.84173
Hsph1	-0.0144286	-2.82371	0.00474885	0.020173	-3.84953
Actn2	-0.0148804	-2.82336	0.00475409	0.0201843	-3.85053
Trir	0.00965038	2.82201	0.00477404	0.020258	-3.85431
Dnaja3	-0.011428	-2.82156	0.00478071	0.0202754	-3.85558
Csmd3	0.0295013	2.82135	0.00478385	0.0202777	-3.85617
Fbxo3	0.0141875	2.81971	0.00480841	0.0203645	-3.8608
Cpne9	0.0122339	2.81964	0.0048095	0.0203645	-3.861
Traf3ip1	0.0131839	2.81923	0.00481555	0.0203791	-3.86214
Btbd10	0.0198213	2.81806	0.00483314	0.0204425	-3.86543
Camk1d	-0.0291155	-2.81783	0.00483673	0.0204467	-3.8661
Dcaf8	0.0205543	2.81531	0.00487477	0.0205963	-3.87318
Eea1	0.0217708	2.81392	0.00489584	0.0206642	-3.87707
Serpine2	-0.0102117	-2.8139	0.00489619	0.0206642	-3.87714
Sfi1	0.0153676	2.81373	0.00489872	0.0206642	-3.87761
Ubl7	0.0117079	2.81337	0.00490425	0.0206764	-3.87862
Abcd4	-0.0113179	-2.81174	0.0049292	0.0207704	-3.88321
Lancl2	0.0108562	2.81012	0.00495408	0.020864	-3.88775
Mrpl37	0.0108231	2.80828	0.00498237	0.0209467	-3.8929
Fam149b	0.0183631	2.80827	0.00498258	0.0209467	-3.89293
Vwa3b	0.0168326	2.80821	0.0049835	0.0209467	-3.8931
Gm48693	0.0100388	2.80815	0.00498438	0.0209467	-3.89326
Ankrd46	0.0110776	2.80776	0.00499047	0.020961	-3.89436
Taf6	-0.0095992	-2.80734	0.00499697	0.0209711	-3.89554
Prkn	-0.0284775	-2.80724	0.0049985	0.0209711	-3.89581
Eps15l1	0.0231362	2.80709	0.00500087	0.0209711	-3.89624
Adamts17	0.0351646	2.80676	0.00500594	0.0209811	-3.89716
Ncoa1	-0.0266966	-2.80615	0.00501549	0.0210099	-3.89888
Ptpn4	0.0247597	2.80417	0.00504643	0.0211208	-3.90443
Zfp618	0.0131533	2.80411	0.00504734	0.0211208	-3.90459
Ssx2ip	0.0139284	2.80255	0.00507184	0.021212	-3.90896
Scml4	-0.0107774	-2.79948	0.0051203	0.0214032	-3.91754
Polr3f	0.0109367	2.79883	0.00513065	0.0214351	-3.91937
Cap1	0.0180367	2.79732	0.00515457	0.0215235	-3.92356
Lzts1	0.0218751	2.79713	0.00515774	0.0215254	-3.92412
Rasl10b	0.0091107	2.79633	0.0051704	0.0215667	-3.92633
Xrn2	0.0201735	2.79572	0.00518015	0.0215959	-3.92803
Myo9a	0.0257592	2.79458	0.00519854	0.021661	-3.93123
Meis2	-0.0316092	-2.79403	0.00520734	0.0216862	-3.93275
Dipk1a	-0.0195451	-2.79264	0.00522975	0.0217651	-3.93663
Rap2b	-0.00864159	-2.79251	0.00523184	0.0217651	-3.93699
Car11	0.0123428	2.79107	0.0052552	0.0218507	-3.94101
Dzank1	-0.0208207	-2.7903	0.00526779	0.0218915	-3.94317
Map2k7	0.0148744	2.78991	0.00527404	0.0219058	-3.94424
Cul4b	0.0108875	2.78957	0.00527955	0.0219171	-3.94518
Pnkp	-0.0112656	-2.78849	0.00529718	0.0219787	-3.94818
Ildr2	0.0241524	2.78579	0.00534163	0.0221514	-3.95572
Angel2	0.0145907	2.78553	0.00534579	0.0221569	-3.95642
Usp47	0.0235258	2.78506	0.00535361	0.0221682	-3.95774
Cep170b	0.0116876	2.78503	0.00535416	0.0221682	-3.95783
Med13	0.0234281	2.78455	0.0053621	0.0221894	-3.95917
Senp1	0.0155144	2.78299	0.00538789	0.0222844	-3.96349
Pclo	-0.0261944	-2.78278	0.00539129	0.0222866	-3.96406
Rtn3	-0.0255921	-2.78222	0.00540074	0.0223139	-3.96564
Nvl	0.0213556	2.78081	0.00542423	0.0223992	-3.96955
Pgap1	0.0168272	2.7802	0.00543442	0.0224295	-3.97125
Pak6	0.0155039	2.77967	0.00544333	0.0224545	-3.97272
Rab11fip2	-0.019215	-2.77914	0.00545209	0.0224788	-3.97417
Adcy3	-0.0164258	-2.77865	0.00546043	0.0225013	-3.97555
3300002I08Rik	-0.0113231	-2.7774	0.00548145	0.0225485	-3.97901
Bzw2	-0.0193053	-2.77717	0.00548528	0.0225485	-3.97964
Rnf111	-0.02021	-2.77717	0.0054853	0.0225485	-3.97964
ENSMUSG00000120976	-0.00880762	-2.77716	0.00548554	0.0225485	-3.97968
Phactr3	0.0261225	2.77711	0.00548625	0.0225485	-3.9798
ENSMUSG00000120237	-0.0177409	-2.77605	0.00550427	0.0226107	-3.98276
Mfap3l	0.0141859	2.77506	0.00552101	0.0226676	-3.98549
Agps	0.0174388	2.77248	0.00556497	0.0228362	-3.99264
Fam171b	0.0211678	2.77196	0.00557386	0.0228607	-3.99408
Npy1r	0.00994675	2.77072	0.00559507	0.0229274	-3.9975
Ktn1	0.0242016	2.77067	0.00559597	0.0229274	-3.99764
Lig3	0.0114981	2.76839	0.00563523	0.0230762	-4.00394
Nsg1	-0.0124876	-2.76802	0.00564177	0.0230909	-4.00499
Actr3	0.0213215	2.76775	0.00564644	0.023098	-4.00573
Limk1	-0.0105929	-2.76695	0.0056603	0.0231407	-4.00794
Inka2	-0.0162588	-2.7668	0.00566279	0.0231407	-4.00833
Ubr7	-0.00862053	-2.7649	0.00569585	0.0232588	-4.01358
Olfm2	0.0194702	2.7648	0.00569761	0.0232588	-4.01386
Rian	-0.0351401	-2.76456	0.00570185	0.023264	-4.01453
Plxnb2	0.0112319	2.76278	0.00573297	0.0233789	-4.01943
Arpc1a	-0.0162574	-2.76242	0.00573929	0.0233833	-4.02042
Chrm3	-0.0495584	-2.76238	0.00574002	0.0233833	-4.02053
Chid1	-0.0151024	-2.75969	0.00578753	0.0235628	-4.02796
Ccdc39	0.0165243	2.75955	0.00579009	0.0235628	-4.02835
Rims4	0.0152612	2.75693	0.00583654	0.0237395	-4.03555
Thap2	-0.0105666	-2.75621	0.00584942	0.0237796	-4.03753
Ubac2	-0.0235655	-2.75558	0.00586078	0.0238134	-4.03928
Slc37a1	0.0103118	2.75192	0.0059266	0.0240645	-4.04933
Tbca	0.0134546	2.7518	0.00592872	0.0240645	-4.04965
Plekhg5	0.0313413	2.75144	0.00593529	0.0240733	-4.05065
Cyhr1	-0.0114054	-2.75135	0.00593702	0.0240733	-4.05091
Chd4	0.0250429	2.75041	0.00595403	0.0241175	-4.05348
Ankrd45	0.0145955	2.75041	0.00595407	0.0241175	-4.05349
Arfgap2	0.00992576	2.74882	0.00598288	0.0242217	-4.05783
Myo6	0.0206217	2.74566	0.00604081	0.0244436	-4.0665
Palm	0.0191658	2.7443	0.0060659	0.0245325	-4.07023
Trip11	0.0220302	2.74411	0.00606948	0.0245343	-4.07076
Gm16066	-0.00915411	-2.74386	0.00607409	0.0245403	-4.07144
Snupn	-0.00920864	-2.74218	0.00610528	0.0246536	-4.07605
Dlat	-0.0172357	-2.74168	0.00611462	0.0246787	-4.07742
Lct	0.0128173	2.73919	0.006161	0.0248531	-4.08422
Txndc16	0.0191722	2.73809	0.00618176	0.024924	-4.08724
Shisal1	0.0170264	2.73526	0.00623501	0.0251258	-4.09495
Htt	0.0241138	2.73288	0.00628033	0.0252905	-4.10146
Zfp976	-0.0128998	-2.73277	0.00628234	0.0252905	-4.10175
Gcfc2	0.0145464	2.73257	0.00628633	0.0252936	-4.10232
Ccnt2	0.0212814	2.73008	0.00633389	0.0254719	-4.10909
Mok	-0.0112323	-2.72916	0.00635166	0.0255193	-4.11161
Gnai2	0.00907799	2.72912	0.00635228	0.0255193	-4.1117
Vav3	0.0294897	2.72896	0.00635544	0.0255193	-4.11215
Zdhhc21	0.0186432	2.72758	0.00638219	0.0256088	-4.11592
Grk6	0.012265	2.72747	0.00638424	0.0256088	-4.11621
Ssb	0.01646	2.72702	0.00639299	0.0256307	-4.11744
Eef1a1	-0.0110389	-2.72679	0.00639744	0.0256355	-4.11806
Fam172a	0.0254534	2.72629	0.00640701	0.0256607	-4.11941
Brdt	-0.0188835	-2.7248	0.006436	0.0257539	-4.12346
Ccar2	0.0114929	2.72476	0.00643683	0.0257539	-4.12358
Cnot1	0.0225209	2.72455	0.00644089	0.025757	-4.12415
Egln1	-0.0142211	-2.72424	0.00644706	0.0257686	-4.12501
Anxa6	0.0185266	2.72333	0.0064648	0.0258263	-4.12747
Otud4	0.0186888	2.71864	0.00655708	0.0261816	-4.1402
Gprin1	-0.0101169	-2.71838	0.0065623	0.0261891	-4.14092
Psmd12	0.0124943	2.71735	0.00658274	0.0262573	-4.14371
Slc23a2	0.0216179	2.71522	0.00662529	0.0264136	-4.14949
Spopl	0.0177181	2.71441	0.00664153	0.0264625	-4.15169
Pianp	-0.0102779	-2.71427	0.00664428	0.0264625	-4.15206
Mbd6	0.0110668	2.71299	0.00667007	0.0265517	-4.15554
Dido1	0.020154	2.71105	0.00670905	0.0266933	-4.16077
Zfp64	-0.0139194	-2.7084	0.00676301	0.0268944	-4.16796
Tmem165	0.0119852	2.70794	0.00677223	0.0269174	-4.16918
Utp6	0.0102638	2.70645	0.00680274	0.027025	-4.17322
Fibcd1	-0.01052	-2.70616	0.00680867	0.0270348	-4.174
Terf1	0.0147662	2.70542	0.00682383	0.0270813	-4.17599
Chd1	0.0184668	2.701	0.00691533	0.0274306	-4.18794
Crppa	0.0197851	2.70023	0.00693134	0.0274802	-4.19002
Gm12258	0.0102793	2.69925	0.00695168	0.0275469	-4.19265
Prmt3	0.0166065	2.69729	0.00699268	0.0276954	-4.19792
Psmd1	-0.0183921	-2.69671	0.00700495	0.02773	-4.19949
Rnf216	-0.0221959	-2.69606	0.00701858	0.0277699	-4.20123
Maco1	0.0212197	2.69546	0.00703124	0.027806	-4.20285
Sec11c	-0.00907665	-2.69473	0.00704661	0.0278528	-4.20481
Pou2f1	0.0224393	2.6924	0.00709615	0.0280344	-4.21109
Rab40b	0.0200043	2.69159	0.00711336	0.0280883	-4.21326
Dpysl5	-0.0179919	-2.69134	0.00711873	0.0280934	-4.21394
Brk1	-0.0148236	-2.69119	0.00712182	0.0280934	-4.21433
Usp11	0.0165804	2.69043	0.00713812	0.0281435	-4.21637
Slc7a1	0.012549	2.69025	0.00714199	0.0281447	-4.21686
Gm42617	-0.0106334	-2.68768	0.00719709	0.0283476	-4.22375
Pcmtd1	-0.0210227	-2.68628	0.00722735	0.0284421	-4.22751
Nol8	-0.0116971	-2.68624	0.00722833	0.0284421	-4.22763
Gm10419	0.0186136	2.6859	0.00723563	0.0284428	-4.22853
Trnp1	-0.0101676	-2.68589	0.00723575	0.0284428	-4.22855
Wasf3	0.0216989	2.68486	0.00725818	0.0285166	-4.23132
Ube2b	-0.0198339	-2.68364	0.00728462	0.0286062	-4.23458
[truncated: 434 more rows]

## Sheet: Supplementary Data 5
Supplementary Data 5. Complete list of overrepresented KEGG pathways differing between males and females in endothelial cells of WT mice.
KEGG Pathway	Adjusted p value	Direction
Pathways in cancer	1.4024e-07	enriched
Adherens junction	4.9277e-06	enriched
PI3K-Akt signaling pathway	5.37602e-05	enriched
Synaptic vesicle cycle	0.000153527	enriched
Transcriptional misregulation in cancer	0.000189076	enriched
Rap1 signaling pathway	0.000338509	enriched
Ras signaling pathway	0.000437727	enriched
Endocytosis	0.000671655	enriched
MAPK signaling pathway	0.000981511	enriched
Wnt signaling pathway	0.000994618	enriched
Focal adhesion	0.00198357	enriched
GABAergic synapse	0.00254191	enriched
AGE-RAGE signaling pathway in diabetic complications	0.00320058	enriched
Aldosterone-regulated sodium reabsorption	0.0084753	enriched
Phospholipase D signaling pathway	0.0084753	enriched
Hippo signaling pathway	0.00874185	enriched
Hepatitis B	0.00952063	enriched
Hepatocellular carcinoma	0.010325	enriched
Endocrine and other factor-regulated calcium reabsorption	0.0135669	enriched
Inflammatory bowel disease (IBD)	0.0135669	enriched
Lysine degradation	0.0135669	enriched
Long-term potentiation	0.0147161	enriched
Central carbon metabolism in cancer	0.0147665	enriched
Non-small cell lung cancer	0.0147665	enriched
Acute myeloid leukemia	0.0154524	enriched
Gastric acid secretion	0.0161341	enriched
EGFR tyrosine kinase inhibitor resistance	0.0172466	enriched
Viral myocarditis	0.0174845	enriched
Gap junction	0.0192496	enriched
PD-L1 expression and PD-1 checkpoint pathway in cancer	0.0192496	enriched
Morphine addiction	0.0207827	enriched
Melanogenesis	0.0216522	enriched
Phosphatidylinositol signaling system	0.0216522	enriched
Prostate cancer	0.0216522	enriched
TGF-beta signaling pathway	0.0216522	enriched
Amoebiasis	0.0231774	enriched
Insulin resistance	0.0231774	enriched
Metabolic pathways	0.0231774	enriched
NF-kappa B signaling pathway	0.0231774	enriched
Parathyroid hormone synthesis, secretion and action	0.0231774	enriched
Cell cycle	0.0283808	enriched
Human papillomavirus infection	0.0311863	enriched
Signaling pathways regulating pluripotency of stem cells	0.0311863	enriched
Ubiquitin mediated proteolysis	0.0311863	enriched
Vascular smooth muscle contraction	0.0311863	enriched
Measles	0.0334823	enriched
Gastric cancer	0.033622	enriched
mTOR signaling pathway	0.0363459	enriched
Cell adhesion molecules (CAMs)	0.0386488	enriched
Influenza A	0.0388477	enriched
Jak-STAT signaling pathway	0.0388477	enriched
Phagosome	0.0393815	enriched
Axon guidance	0.0404379	enriched
Cellular senescence	0.0404379	enriched
Calcium signaling pathway	0.0457011	enriched
Proteoglycans in cancer	0.0488377	enriched

## Sheet: Supplementary Data 6
Supplementary Data 6. Complete list of overrepresented KEGG pathways differing between males and females in microglial cells of WT mice.
KEGG Pathway	Adjusted p value	Direction
Estrogen signaling pathway	0.00155714	enriched
PI3K-Akt signaling pathway	0.0053177	enriched
Pathways in cancer	0.00796646	enriched
Metabolic pathways	0.0419106	enriched

## Sheet: Supplementary Data 7
Supplementary Data 7. Complete list of overrepresented KEGG pathways differing between males and females in astrocytes of WT mice.
KEGG Pathway	Adjusted p value	Direction
Glutamatergic synapse	1.91396e-27	enriched
Calcium signaling pathway	1.16893e-24	enriched
Circadian entrainment	3.63619e-23	enriched
Adrenergic signaling in cardiomyocytes	2.51977e-21	enriched
cAMP signaling pathway	2.10867e-19	enriched
Dopaminergic synapse	2.70436e-18	enriched
Metabolic pathways	7.04421e-18	enriched
Insulin secretion	2.31555e-17	enriched
Pathways in cancer	2.45007e-17	enriched
Phospholipase D signaling pathway	2.6256e-17	enriched
Cholinergic synapse	1.5571e-16	enriched
Aldosterone synthesis and secretion	2.60334e-16	enriched
Oxytocin signaling pathway	2.60334e-16	enriched
GABAergic synapse	5.11796e-16	enriched
Long-term potentiation	5.11796e-16	enriched
Salivary secretion	9.80207e-15	enriched
MAPK signaling pathway	1.01843e-14	enriched
Ras signaling pathway	2.41359e-14	enriched
Axon guidance	4.52731e-14	enriched
Morphine addiction	8.35371e-14	enriched
Dilated cardiomyopathy (DCM)	1.30994e-13	enriched
Retrograde endocannabinoid signaling	1.34285e-13	enriched
Amphetamine addiction	1.70681e-13	enriched
Gastric acid secretion	5.26589e-13	enriched
Rap1 signaling pathway	1.43832e-12	enriched
cGMP-PKG signaling pathway	1.70451e-12	enriched
Focal adhesion	2.15128e-12	enriched
Thyroid hormone signaling pathway	2.91463e-11	enriched
GnRH signaling pathway	7.67808e-11	enriched
Arrhythmogenic right ventricular cardiomyopathy (ARVC)	1.45142e-10	enriched
Choline metabolism in cancer	2.39324e-10	enriched
Transcriptional misregulation in cancer	2.39324e-10	enriched
Nicotine addiction	3.76576e-10	enriched
Inflammatory mediator regulation of TRP channels	6.40731e-10	enriched
Parathyroid hormone synthesis, secretion and action	6.73425e-10	enriched
Pancreatic secretion	7.37326e-10	enriched
Long-term depression	8.25435e-10	enriched
Proteoglycans in cancer	8.25435e-10	enriched
Hypertrophic cardiomyopathy (HCM)	8.26478e-10	enriched
Estrogen signaling pathway	1.13219e-09	enriched
EGFR tyrosine kinase inhibitor resistance	1.24082e-09	enriched
GnRH secretion	1.24082e-09	enriched
Synaptic vesicle cycle	1.3842e-09	enriched
Wnt signaling pathway	1.39208e-09	enriched
Endocytosis	1.46876e-09	enriched
Vascular smooth muscle contraction	1.46876e-09	enriched
Amyotrophic lateral sclerosis (ALS)	3.1096e-09	enriched
Gap junction	3.22741e-09	enriched
Apelin signaling pathway	9.09002e-09	enriched
PI3K-Akt signaling pathway	9.09002e-09	enriched
Melanogenesis	1.64842e-08	enriched
ErbB signaling pathway	2.10287e-08	enriched
Human papillomavirus infection	3.19303e-08	enriched
Serotonergic synapse	3.76951e-08	enriched
Cushing syndrome	5.0203e-08	enriched
Thyroid hormone synthesis	5.64054e-08	enriched
Regulation of actin cytoskeleton	5.80912e-08	enriched
MicroRNAs in cancer	6.52035e-08	enriched
Glioma	6.81599e-08	enriched
Human cytomegalovirus infection	6.81599e-08	enriched
Growth hormone synthesis, secretion and action	7.17465e-08	enriched
Endocrine and other factor-regulated calcium reabsorption	1.07422e-07	enriched
Phosphatidylinositol signaling system	1.07422e-07	enriched
Neurotrophin signaling pathway	1.08938e-07	enriched
AGE-RAGE signaling pathway in diabetic complications	1.27876e-07	enriched
Glucagon signaling pathway	1.87558e-07	enriched
Cortisol synthesis and secretion	2.9484e-07	enriched
Neuroactive ligand-receptor interaction	5.3211e-07	enriched
Cardiac muscle contraction	1.73975e-06	enriched
Cell adhesion molecules (CAMs)	2.35571e-06	enriched
Fc gamma R-mediated phagocytosis	2.76016e-06	enriched
Fluid shear stress and atherosclerosis	3.87534e-06	enriched
Endocrine resistance	3.89155e-06	enriched
Bile secretion	4.55138e-06	enriched
Bacterial invasion of epithelial cells	4.98471e-06	enriched
Sphingolipid signaling pathway	5.20513e-06	enriched
Prostate cancer	5.25873e-06	enriched
Hepatitis B	1.14562e-05	enriched
Fatty acid metabolism	1.18507e-05	enriched
Human immunodeficiency virus 1 infection	1.49073e-05	enriched
Longevity regulating pathway	1.88347e-05	enriched
HIF-1 signaling pathway	1.89717e-05	enriched
Cocaine addiction	2.14051e-05	enriched
Oocyte meiosis	2.46103e-05	enriched
Yersinia infection	2.79228e-05	enriched
Adherens junction	3.02027e-05	enriched
Relaxin signaling pathway	4.62305e-05	enriched
Chemokine signaling pathway	6.33771e-05	enriched
Aldosterone-regulated sodium reabsorption	6.70719e-05	enriched
Toxoplasmosis	6.73831e-05	enriched
Autophagy - animal	7.66058e-05	enriched
Hepatocellular carcinoma	7.99359e-05	enriched
Longevity regulating pathway - multiple species	8.07098e-05	enriched
ECM-receptor interaction	0.000106732	enriched
Leukocyte transendothelial migration	0.000108671	enriched
Small cell lung cancer	0.000150908	enriched
Hippo signaling pathway	0.000164662	enriched
Thermogenesis	0.000249608	enriched
Glyoxylate and dicarboxylate metabolism	0.000264764	enriched
Alcoholism	0.000285753	enriched
Mineral absorption	0.000289171	enriched
Human T-cell leukemia virus 1 infection	0.000302508	enriched
Propanoate metabolism	0.000331433	enriched
Selenocompound metabolism	0.000353534	enriched
Alzheimer disease	0.000358609	enriched
Insulin signaling pathway	0.000358609	enriched
Kaposi sarcoma-associated herpesvirus infection	0.000358609	enriched
Regulation of lipolysis in adipocytes	0.000358609	enriched
Insulin resistance	0.000399369	enriched
Cellular senescence	0.000416587	enriched
Steroid biosynthesis	0.000479774	enriched
Taste transduction	0.000541082	enriched
Platelet activation	0.00067393	enriched
Progesterone-mediated oocyte maturation	0.000688469	enriched
Central carbon metabolism in cancer	0.000829792	enriched
Renal cell carcinoma	0.000829792	enriched
Glycosaminoglycan biosynthesis - heparan sulfate / heparin	0.000864632	enriched
Glycerophospholipid metabolism	0.00101503	enriched
Hedgehog signaling pathway	0.00116357	enriched
Purine metabolism	0.0012154	enriched
Type II diabetes mellitus	0.00125226	enriched
Signaling pathways regulating pluripotency of stem cells	0.00131223	enriched
NOD-like receptor signaling pathway	0.00142406	enriched
Amoebiasis	0.00142532	enriched
C-type lectin receptor signaling pathway	0.00174239	enriched
Circadian rhythm	0.00196956	enriched
Notch signaling pathway	0.00196956	enriched
Gastric cancer	0.00202943	enriched
Biosynthesis of unsaturated fatty acids	0.00239308	enriched
Peroxisome	0.00239899	enriched
VEGF signaling pathway	0.00239899	enriched
Ovarian steroidogenesis	0.00256148	enriched
mTOR signaling pathway	0.00270197	enriched
Carbon metabolism	0.0027624	enriched
AMPK signaling pathway	0.00313675	enriched
Basal cell carcinoma	0.00348751	enriched
Mitophagy - animal	0.00348751	enriched
Alanine, aspartate and glutamate metabolism	0.00393324	enriched
Pyruvate metabolism	0.00393324	enriched
Tight junction	0.00393324	enriched
Non-small cell lung cancer	0.00410982	enriched
Bladder cancer	0.00460521	enriched
Fatty acid biosynthesis	0.00492271	enriched
Ferroptosis	0.00493218	enriched
Necroptosis	0.00547363	enriched
Glycosaminoglycan biosynthesis - chondroitin sulfate / dermatan sulfate	0.00549008	enriched
Vasopressin-regulated water reabsorption	0.00566368	enriched
Inositol phosphate metabolism	0.00592263	enriched
Carbohydrate digestion and absorption	0.0064567	enriched
Measles	0.0064567	enriched
Pancreatic cancer	0.0064567	enriched
Renin secretion	0.0064567	enriched
Other types of O-glycan biosynthesis	0.00662698	enriched
Proximal tubule bicarbonate reclamation	0.00662698	enriched
Biosynthesis of amino acids	0.00702151	enriched
Terpenoid backbone biosynthesis	0.0073225	enriched
TNF signaling pathway	0.00804579	enriched
Natural killer cell mediated cytotoxicity	0.00866006	enriched
Cysteine and methionine metabolism	0.0098124	enriched
Hepatitis C	0.0102195	enriched
Mucin type O-glycan biosynthesis	0.0116754	enriched
Influenza A	0.0121674	enriched
Endometrial cancer	0.012188	enriched
mRNA surveillance pathway	0.0123495	enriched
Fatty acid elongation	0.0124476	enriched
Epstein-Barr virus infection	0.0150254	enriched
TGF-beta signaling pathway	0.0150254	enriched
Tuberculosis	0.0152768	enriched
Apoptosis - multiple species	0.0155702	enriched
Viral carcinogenesis	0.0162939	enriched
Apoptosis	0.0163467	enriched
Starch and sucrose metabolism	0.0165262	enriched
Synthesis and degradation of ketone bodies	0.0169363	enriched
Thyroid cancer	0.0203035	enriched
Breast cancer	0.0211042	enriched
African trypanosomiasis	0.0214888	enriched
Melanoma	0.0238047	enriched
p53 signaling pathway	0.0238047	enriched
Glycine, serine and threonine metabolism	0.0256284	enriched
Chronic myeloid leukemia	0.0279209	enriched
B cell receptor signaling pathway	0.0289279	enriched
Platinum drug resistance	0.0299528	enriched
Jak-STAT signaling pathway	0.0338975	enriched
Ether lipid metabolism	0.036986	enriched
Osteoclast differentiation	0.0377066	enriched
Sphingolipid metabolism	0.0382933	enriched
Tryptophan metabolism	0.0382933	enriched
Arginine biosynthesis	0.0389836	enriched
PD-L1 expression and PD-1 checkpoint pathway in cancer	0.0389836	enriched
Colorectal cancer	0.0401676	enriched
Fatty acid degradation	0.0411523	enriched
PPAR signaling pathway	0.0411523	enriched
Olfactory transduction	0.0421024	depleted
FoxO signaling pathway	0.042493	enriched

## Sheet: Supplementary Data 8
Supplementary Data 8. Complete list of overrepresented KEGG pathways differing between males and females in neurons of WT mice.
KEGG Pathway	Adjusted p value	Direction
Metabolic pathways	5.41158e-33	enriched
Oxytocin signaling pathway	2.08226e-27	enriched
Axon guidance	8.89093e-26	enriched
Endocytosis	1.73399e-24	enriched
Calcium signaling pathway	4.75289e-23	enriched
Circadian entrainment	5.24395e-22	enriched
MAPK signaling pathway	5.24395e-22	enriched
Pathways in cancer	6.25073e-22	enriched
Phosphatidylinositol signaling system	6.72538e-22	enriched
Morphine addiction	7.06674e-22	enriched
Growth hormone synthesis, secretion and action	7.58314e-22	enriched
Glutamatergic synapse	1.25332e-20	enriched
Adrenergic signaling in cardiomyocytes	1.42511e-20	enriched
Cholinergic synapse	1.42511e-20	enriched
cAMP signaling pathway	4.6057e-20	enriched
Retrograde endocannabinoid signaling	8.6017e-20	enriched
Regulation of actin cytoskeleton	9.51083e-19	enriched
Rap1 signaling pathway	1.05321e-18	enriched
Dopaminergic synapse	4.69837e-18	enriched
Choline metabolism in cancer	1.16076e-17	enriched
Aldosterone synthesis and secretion	1.79627e-17	enriched
Human cytomegalovirus infection	7.17567e-17	enriched
Ras signaling pathway	3.80419e-16	enriched
GnRH signaling pathway	5.05728e-16	enriched
Apelin signaling pathway	5.1991e-16	enriched
GABAergic synapse	5.95057e-16	enriched
PI3K-Akt signaling pathway	6.80287e-16	enriched
cGMP-PKG signaling pathway	9.55496e-16	enriched
Human T-cell leukemia virus 1 infection	2.53333e-15	enriched
Chemokine signaling pathway	6.38735e-15	enriched
FoxO signaling pathway	7.90803e-15	enriched
Estrogen signaling pathway	1.09978e-14	enriched
Salivary secretion	1.17873e-14	enriched
Cushing syndrome	1.48957e-14	enriched
Gastric acid secretion	2.4466e-14	enriched
Oocyte meiosis	2.4466e-14	enriched
Dilated cardiomyopathy (DCM)	5.51211e-14	enriched
Insulin secretion	5.51211e-14	enriched
Phospholipase D signaling pathway	9.73999e-14	enriched
Autophagy - animal	1.05394e-13	enriched
Thyroid hormone signaling pathway	1.11675e-13	enriched
Focal adhesion	1.14529e-13	enriched
Insulin signaling pathway	1.14529e-13	enriched
Longevity regulating pathway	1.14529e-13	enriched
Adherens junction	1.21442e-13	enriched
Inositol phosphate metabolism	1.52023e-13	enriched
Progesterone-mediated oocyte maturation	1.65029e-13	enriched
Cortisol synthesis and secretion	3.32709e-13	enriched
Transcriptional misregulation in cancer	3.70849e-13	enriched
Wnt signaling pathway	4.17033e-13	enriched
Tight junction	1.13015e-12	enriched
Human immunodeficiency virus 1 infection	1.13257e-12	enriched
Endocrine resistance	1.51559e-12	enriched
Gap junction	1.96709e-12	enriched
Arrhythmogenic right ventricular cardiomyopathy (ARVC)	2.39208e-12	enriched
Inflammatory mediator regulation of TRP channels	2.39208e-12	enriched
Hepatitis B	2.51242e-12	enriched
MicroRNAs in cancer	2.51242e-12	enriched
Longevity regulating pathway - multiple species	2.9648e-12	enriched
Parathyroid hormone synthesis, secretion and action	2.96908e-12	enriched
Relaxin signaling pathway	2.98969e-12	enriched
Serotonergic synapse	3.45406e-12	enriched
Fc gamma R-mediated phagocytosis	3.8312e-12	enriched
Melanogenesis	4.00982e-12	enriched
Yersinia infection	4.34107e-12	enriched
Long-term potentiation	5.59657e-12	enriched
ErbB signaling pathway	5.86287e-12	enriched
Glucagon signaling pathway	9.40281e-12	enriched
Proteoglycans in cancer	1.12115e-11	enriched
GnRH secretion	1.9827e-11	enriched
Platelet activation	2.26836e-11	enriched
Hypertrophic cardiomyopathy (HCM)	3.22393e-11	enriched
Hedgehog signaling pathway	3.35261e-11	enriched
Renin secretion	5.89812e-11	enriched
Long-term depression	6.95937e-11	enriched
Thermogenesis	7.58856e-11	enriched
Human papillomavirus infection	8.81442e-11	enriched
Prostate cancer	8.81442e-11	enriched
Fluid shear stress and atherosclerosis	9.97313e-11	enriched
Viral carcinogenesis	1.28209e-10	enriched
Ubiquitin mediated proteolysis	2.14265e-10	enriched
Bacterial invasion of epithelial cells	2.9514e-10	enriched
Protein processing in endoplasmic reticulum	2.99149e-10	enriched
Regulation of lipolysis in adipocytes	2.99149e-10	enriched
Neurotrophin signaling pathway	5.59656e-10	enriched
Purine metabolism	6.71821e-10	enriched
Endocrine and other factor-regulated calcium reabsorption	7.1662e-10	enriched
Vascular smooth muscle contraction	1.12038e-09	enriched
Thyroid hormone synthesis	1.21684e-09	enriched
Circadian rhythm	1.60111e-09	enriched
Pancreatic secretion	2.51508e-09	enriched
Sphingolipid signaling pathway	3.06189e-09	enriched
Insulin resistance	3.29877e-09	enriched
AMPK signaling pathway	3.93298e-09	enriched
T cell receptor signaling pathway	4.54373e-09	enriched
Kaposi sarcoma-associated herpesvirus infection	5.53519e-09	enriched
HIF-1 signaling pathway	5.58449e-09	enriched
RNA transport	7.19709e-09	enriched
Epstein-Barr virus infection	1.67392e-08	enriched
EGFR tyrosine kinase inhibitor resistance	1.68439e-08	enriched
Amphetamine addiction	1.73424e-08	enriched
Cell cycle	2.00432e-08	enriched
Glioma	5.8273e-08	enriched
Cellular senescence	6.43733e-08	enriched
Th17 cell differentiation	9.69585e-08	enriched
Hippo signaling pathway	1.09824e-07	enriched
mTOR signaling pathway	1.34045e-07	enriched
Prolactin signaling pathway	2.31812e-07	enriched
Tuberculosis	2.39116e-07	enriched
Bile secretion	2.66912e-07	enriched
Jak-STAT signaling pathway	3.49871e-07	enriched
Colorectal cancer	3.89855e-07	enriched
Fc epsilon RI signaling pathway	4.81911e-07	enriched
Hepatocellular carcinoma	4.97003e-07	enriched
Chagas disease (American trypanosomiasis)	5.58982e-07	enriched
Leukocyte transendothelial migration	5.76956e-07	enriched
VEGF signaling pathway	6.01293e-07	enriched
Ribosome biogenesis in eukaryotes	7.12768e-07	enriched
Adipocytokine signaling pathway	1.16896e-06	enriched
C-type lectin receptor signaling pathway	1.24137e-06	enriched
PD-L1 expression and PD-1 checkpoint pathway in cancer	1.58385e-06	enriched
Taste transduction	1.79063e-06	enriched
AGE-RAGE signaling pathway in diabetic complications	1.89925e-06	enriched
Synaptic vesicle cycle	2.63873e-06	enriched
Renal cell carcinoma	2.85839e-06	enriched
NOD-like receptor signaling pathway	3.5788e-06	enriched
Cardiac muscle contraction	5.60026e-06	enriched
Th1 and Th2 cell differentiation	5.60026e-06	enriched
Various types of N-glycan biosynthesis	6.15574e-06	enriched
Osteoclast differentiation	6.28675e-06	enriched
Glycerophospholipid metabolism	6.33829e-06	enriched
Alzheimer disease	6.73634e-06	enriched
Salmonella infection	7.20358e-06	enriched
Pancreatic cancer	8.16125e-06	enriched
Spliceosome	8.8928e-06	enriched
Chronic myeloid leukemia	9.16053e-06	enriched
Cell adhesion molecules (CAMs)	1.08263e-05	enriched
Notch signaling pathway	1.08726e-05	enriched
Non-small cell lung cancer	1.17627e-05	enriched
Central carbon metabolism in cancer	1.34028e-05	enriched
RNA degradation	1.85705e-05	enriched
Ovarian steroidogenesis	1.93851e-05	enriched
Type II diabetes mellitus	2.31435e-05	enriched
Melanoma	2.50935e-05	enriched
Breast cancer	3.36123e-05	enriched
Nicotine addiction	3.53635e-05	enriched
Mitophagy - animal	3.75726e-05	enriched
mRNA surveillance pathway	4.3399e-05	enriched
Ferroptosis	4.88831e-05	enriched
Carbon metabolism	4.97915e-05	enriched
Signaling pathways regulating pluripotency of stem cells	4.97915e-05	enriched
Huntington disease	6.25431e-05	enriched
Vasopressin-regulated water reabsorption	6.60147e-05	enriched
Endometrial cancer	8.09499e-05	enriched
Acute myeloid leukemia	8.55874e-05	enriched
Carbohydrate digestion and absorption	8.83815e-05	enriched
Hepatitis C	9.06632e-05	enriched
Measles	9.70322e-05	enriched
Toll-like receptor signaling pathway	0.000109357	enriched
Gastric cancer	0.000111389	enriched
Lysine degradation	0.000114447	enriched
Cocaine addiction	0.000114507	enriched
Natural killer cell mediated cytotoxicity	0.000119001	enriched
Influenza A	0.000132314	enriched
Glycerolipid metabolism	0.000143149	enriched
Non-alcoholic fatty liver disease (NAFLD)	0.000143928	enriched
Phagosome	0.0001592	enriched
B cell receptor signaling pathway	0.000171219	enriched
Mucin type O-glycan biosynthesis	0.000171219	enriched
Olfactory transduction	0.000181507	depleted
Amyotrophic lateral sclerosis (ALS)	0.000187732	enriched
Platinum drug resistance	0.000187732	enriched
Toxoplasmosis	0.000188115	enriched
Lysosome	0.000197597	enriched
Small cell lung cancer	0.0001994	enriched
TGF-beta signaling pathway	0.000238124	enriched
Necroptosis	0.000252159	enriched
Autophagy - other	0.000277457	enriched
Citrate cycle (TCA cycle)	0.000277457	enriched
Neuroactive ligand-receptor interaction	0.000284323	enriched
RIG-I-like receptor signaling pathway	0.000290728	enriched
Glycosaminoglycan biosynthesis - heparan sulfate / heparin	0.000409185	enriched
ECM-receptor interaction	0.000460015	enriched
Apoptosis	0.000487024	enriched
Glycosphingolipid biosynthesis - ganglio series	0.000519956	enriched
N-Glycan biosynthesis	0.000659095	enriched
Alanine, aspartate and glutamate metabolism	0.000786385	enriched
Mineral absorption	0.000928108	enriched
p53 signaling pathway	0.0015178	enriched
Amoebiasis	0.00172312	enriched
Parkinson disease	0.00193387	enriched
Alcoholism	0.00202729	enriched
IL-17 signaling pathway	0.00214492	enriched
Proximal tubule bicarbonate reclamation	0.00214492	enriched
TNF signaling pathway	0.00308135	enriched
Leishmaniasis	0.00325084	enriched
Glycolysis / Gluconeogenesis	0.00352665	enriched
Herpes simplex virus 1 infection	0.00399336	enriched
Bladder cancer	0.00465464	enriched
Valine, leucine and isoleucine degradation	0.0054589	enriched
Aminoacyl-tRNA biosynthesis	0.0070203	enriched
SNARE interactions in vesicular transport	0.00759225	enriched
Arginine biosynthesis	0.00781292	enriched
Fatty acid metabolism	0.00817825	enriched
Proteasome	0.00835764	enriched
Apoptosis - multiple species	0.00838568	enriched
Viral myocarditis	0.00846521	enriched
Glycosaminoglycan biosynthesis - chondroitin sulfate / dermatan sulfate	0.00892208	enriched
Starch and sucrose metabolism	0.00927196	enriched
Prion diseases	0.0103119	enriched
Cholesterol metabolism	0.0106695	enriched
Synthesis and degradation of ketone bodies	0.0120488	enriched
Peroxisome	0.0122249	enriched
Aldosterone-regulated sodium reabsorption	0.0151721	enriched
Pyruvate metabolism	0.0151721	enriched
NF-kappa B signaling pathway	0.0167301	enriched
Hippo signaling pathway - multiple species	0.0168571	enriched
Butanoate metabolism	0.0211441	enriched
Basal transcription factors	0.0252544	enriched
Antigen processing and presentation	0.028853	enriched
Ether lipid metabolism	0.0315665	enriched
2-Oxocarboxylic acid metabolism	0.0356385	enriched
PPAR signaling pathway	0.0390531	enriched
Fatty acid biosynthesis	0.03995	enriched
Thyroid cancer	0.0475771	enriched
Mismatch repair	0.049665	enriched

## Sheet: Supplementary Data 9
Supplementary Data 9. Cell type percent composition of sequenced nuclei.
	Female		Male		Female WT vs ob/ob statistics				Male WT vs ob/ob statistics				WT male vs female				ob/ob male vs female				Female source data								Male source data
Cell type	WT (mean ± standard deviation)	ob/ob (mean ± standard deviation)	WT (mean ± standard deviation)	ob/ob (mean ± standard deviation)	Test used	Test statistic (t / U)	Degrees of freedom	p value	Test used	Test statistic (t / U)	Degrees of freedom	p value	Test used	Test statistic (t / U)	Degrees of freedom	p value	Test used	Test statistic (t / U)	Degrees of freedom	p value	WT 1	WT 2	WT 3	WT 4	ob/ob 1	ob/ob 2	ob/ob 3	ob/ob 4	WT 1	WT 2	WT 3	WT 4	ob/ob 1	ob/ob 2	ob/ob 3	ob/ob 4
Astrocytes	10.0 ±3.1	9.3 ±2.0#	11.9 ±1.2	12.9 ±0.7	Student's t	0.3777	6	0.718671	Student's t	1.441	6	0.199796	Student's t	1.112	6	0.308798	Student's t	3.296	6	0.016485	12.0654	9.65163	12.6365	5.76847	10.1445	7.05368	8.38868	11.7195	10.9522	13.2484	12.4894	10.8513	13.2397	13.5769	12.5932	12.0497
Classical Monocytes	2.2 ±1.5	3.0 ±0.6	2.0 ±1.1	2.7 ±0.3	Student's t	1.028	6	0.343471	Student's t	1.151	6	0.293362	Student's t	0.1929	6	0.853415	Student's t	1.084	6	0.32015	2.71702	3.48372	2.62009	0	3.05427	3.77653	2.33702	3.00501	3.17415	2.06369	2.33249	0.525486	2.66071	3.08277	2.33873	2.65431
Endothelial	1.0 ±0.5	1.2 ±0.5	1.7 ±0.4	1.5 ±1.0	Student's t	0.5497	6	0.602355	Mann- Whitney	5	NA	0.485714	Mann- Whitney	1	NA	0.057143	Mann- Whitney	5	NA	0.485714	1.74994	0.542547	0.791485	0.790202	1.06354	0.998752	0.738007	1.86978	1.14384	1.85987	1.88719	1.81293	1.14943	0.82348	2.95554	1.09543
Macrophages	1.7 ±0.9	1.7 ±0.7	2.0 ±0.6	2.2 ±0.4	Mann- Whitney	7	NA	0.885714	Student's t	0.537	6	0.610563	Student's t	0.5133	6	0.626062	Mann- Whitney	3	NA	0.2	2.41768	1.94175	2.01965	0.434611	2.72702	1.37328	1.37761	1.30217	1.28682	2.6242	2.37489	1.62901	1.93699	2.80828	2.13313	1.8538
Mast cells	1.6 ±1.1	1.4 ±0.5	1.0 ±0.7	1.7 ±0.5	Mann- Whitney	4	NA	0.342857	Mann- Whitney	3	NA	0.2	Mann- Whitney	3.5	NA	0.228571	Mann- Whitney	6	NA	0.685714	2.34861	1.94175	2.01965	0	1.5544	1.74782	0.590406	1.70284	1.45839	1.32484	1.22986	0	1.25585	1.9848	1.43922	2.31725
Microglial cells	1.8 ±0.5	1.6 ±0.5	1.7 ±0.3	1.6 ±0.5	Student's t	0.4732	6	0.652787	Student's t	0.6201	6	0.557997	Student's t	0.1148	6	0.912359	Student's t	0.06255	6	0.952155	2.41768	1.3992	1.93777	1.26432	0.818107	1.68539	1.77122	2.03673	2.03031	1.42675	1.82358	1.60273	1.23457	1.18243	2.18453	1.62208
Neural Progenitor cells	1.1 ±1.2	1.9 ±2.0	0.9 ±0.8	1.6 ±1.1	Student's t	0.704	6	0.507823	Student's t	0.9985	6	0.356576	Student's t	0.2624	6	0.801823	Student's t	0.2796	6	0.789164	1.31246	0.399772	2.78384	0	2.53613	0.187266	0.565806	4.50751	1.83014	0.407643	1.37829	0.105097	0.383142	1.35135	3.13544	1.64314
Neural stem cells	0.5 ±0.4	0.8 ±0.5	0.7 ±0.6	0.6 ±0.1	Student's t	1.188	6	0.279802	t test with Welch's correction	0.2181	3.379	0.839848	Student's t	0.7045	6	0.507558	Student's t	0.7327	6	0.491354	0.575639	0.171331	0.95524	0.11853	0.927188	0.873908	0.172202	1.30217	0.743494	0.509554	1.48431	0.0788229	0.446999	0.696791	0.79671	0.610912
Neuroblasts	0.4 ±0.3	0.9 ±0.7	0.7 ±0.5	0.7 ±0.4	Student's t	1.198	6	0.275928	Student's t	0.05549	6	0.957552	Student's t	0.8822	6	0.411633	Student's t	0.4756	6	0.651179	0.644716	0.399772	0.627729	0	1.88165	0.780275	0.196802	0.66778	1.14384	0.636943	0.91179	0	0.574713	0.506757	0.436906	1.24289
Neurons	64.0 ±6.7	64.2 ±4.9#	55.8 ±3.3	56.6 ±3.3	Student's t	0.05178	6	0.960382	Student's t	0.3306	6	0.752163	Student's t	2.205	6	0.069645	Student's t	2.579	6	0.041839	58.2777	67.9326	58.4334	71.3947	60.9763	66.417	70.0369	59.4658	60.6234	53.4268	54.9194	54.2827	60.132	56.9046	52.0689	57.2361
Non myelinating Schwann cellsa	0.7 ±0.1	0.3 ±0.1*#	0.5 ±0.4	0.7 ±0.1	Student's t	6.063	6	0.000913	Student's t	0.8061	6	0.450954	t test with Welch's correction	0.6736	3.189	0.546184	Student's t	4.941	6	0.002603	0.713792	0.628212	0.573144	0.711181	0.299973	0.405743	0.418204	0.267112	0.0285959	0.968153	0.551315	0.55176	0.617284	0.570101	0.822411	0.737308
Oligodendrocyte precursor cells	8.6 ±6.2	4.2 ±0.9	9.6 ±8.7	4.6 ±0.9	Mann- Whitney	1	NA	0.057143	Mann- Whitney	4	NA	0.342857	Mann- Whitney	7	NA	0.885714	Student's t	0.7012	6	0.50945	5.59521	5.2827	5.56769	17.8981	3.8451	5.36829	3.34563	4.20701	5.03289	4.63694	6.00085	22.6484	3.29928	5.27872	4.96016	4.97156
Oligodendrocytes	3.9 ±2.3#	3.5 ±1.5#	9.3 ±3.0	8.7 ±0.9	Student's t	0.2862	6	0.784341	Student's t	0.4235	6	0.686694	Student's t	2.842	6	0.029485	Student's t	5.768	6	0.001185	6.40111	2.42718	5.29476	1.61991	3.68148	2.49688	2.31242	5.67613	8.52159	13.2229	9.73282	5.88544	9.36569	7.64358	9.43202	8.23678
Tanycytes	2.6 ±1.8	5.8 ±2.4	2.1 ±1.6	3.9 ±0.5	Student's t	2.162	6	0.073917	Mann- Whitney	1	NA	0.057143	Student's t	0.3625	6	0.729383	Mann- Whitney	4	NA	0.342857	2.76307	3.79783	3.73908	0	6.49032	6.83521	7.74908	2.27045	2.03031	3.64331	2.8838	0.0262743	3.7037	3.58953	4.70316	3.72867
n=4 samples per group; *p<0.05 compared to WT of the same sex; #p<0.05 compared to males of the same genotype (WT or ob/ob) aAlthough generally thought of as a cell located in the peripheral nervous system, Schwaan cells have been identified in the central nervous system, see reference below: Chen CZ, Neumann B, Förster S, Franklin RJM. Schwann cell remyelination of the central nervous system: wh…

## Sheet: Supplementary Data 10
Supplementary Data 10. Average expression for each NVU cell type in each sample from ob/ob and WT female mice.
	Endothelial cells								Microglial cells								Astrocytes								Neurons
	WT 1	WT 2	WT 3	WT 4	ob/ob 1	ob/ob 2	ob/ob 3	ob/ob 4	WT 1	WT 2	WT 3	WT 4	ob/ob 1	ob/ob 2	ob/ob 3	ob/ob 4	WT 1	WT 2	WT 3	WT 4	ob/ob 1	ob/ob 2	ob/ob 3	ob/ob 4	WT 1	WT 2	WT 3	WT 4	ob/ob 1	ob/ob 2	ob/ob 3	ob/ob 4
0610005C13Rik	0	0	0	0	0	0	0.0993542	0	0.00205007	0	0.0105676	0.015871	0	0	0.0351439	0	0	0.0546109	0	0	0.0129738	0	0.0187984	0.00166113	0.00143407	0.00335027	0.00300744	0	0.00078631	0.00095722	0.00241983	0.00139344
0610006L08Rik	0	0	0	0	0	0	0	0	0.00205007	0	0	0	0	0	0	0.00645843	0.0113365	0	0.00432744	0	0	0.0269639	0	0.00913611	0.00109121	0.00736564	0.00245985	0.00315474	0.00388917	0.00221038	0.00248494	0.000409224
0610009B22Rik	0	0	0	0	0	0	0	0	0.0054091	0	0	0	0	0	0	0.0282694	0.00377228	0	0.0109024	0	0	0.0110316	0.0209318	0.0140515	0.00696439	0.00949084	0.00717284	0.00749091	0.00394944	0.00504651	0.00535518	0.00893478
0610009E02Rik	0.154127	0.0318275	0.179879	0.0377672	0	0.0274315	0	0.0339124	0.0393182	0.337828	0.0402688	0.131055	0.21162	0.138467	0.0899554	0.0575242	0.0692532	0.0811169	0.069674	0.0234887	0.130164	0.0704241	0.120831	0.0486282	0.0832237	0.072345	0.0736189	0.0617891	0.0560432	0.0731892	0.0651292	0.067561
0610009L18Rik	0.00559672	0	0	0.156201	0	0	0	0	0.00327088	0.122657	0	0.0341717	0	0	0.0568751	0	0.0206743	0.00137743	0.0238134	0	0.014532	0.0526881	0.0260554	0	0.00955645	0.012467	0.0127007	0.00692126	0.0143257	0.00906376	0.0112792	0.0109928
0610010K14Rik	0	0.126945	0.127525	0	0	0	0.0962011	0.0328891	0.0142223	0.033276	0.0116748	0	0	0	0.0323617	0.0127506	0.00901309	0.0220625	0	0	0.0276109	0.0197107	0.0423197	0.0202516	0.00748682	0.0156845	0.00703071	0.00586259	0.0094254	0.0100646	0.0114323	0.00667335
0610012D04Rik	0	0	0	0	0	0	0	0	0	0	0	0	0	0	0	0	0	0	0	0	0	0	0	0	0.000277634	0	0	0	0	0	0	0
0610012G03Rik	0.00317647	0	0	0	0	0	0.252143	0	0	0	0	0.0275015	0	0	0	0.0357293	0.0133661	0.0341422	0.0191999	0	0.0188776	0.0034105	0.0289492	0.0146228	0.00692963	0.00876006	0.0138788	0.0102219	0.0156697	0.0086895	0.00944989	0.00583032
0610025J13Rik	0	0	0	0	0	0	0	0	0.0123461	0	0	0	0	0	0	0	0	0	0.0078283	0	0	0	0	0	0.000517515	0	0	0	0.000180123	0	0.00105258	0
0610030E20Rik	0.243316	0.085789	0.169841	0.161194	0.188997	0.0835375	0.056343	0.361195	0.0513043	0.0697909	0.103897	0.154549	0.382616	0.144701	0.34143	0.0870327	0.130972	0.0587123	0.150021	0.103763	0.130489	0.0844746	0.134001	0.0877336	0.0920076	0.109939	0.0927606	0.0998573	0.138813	0.0785672	0.0999774	0.0873225
0610031O16Rik	0	0	0	0	0	0	0	0	0	0	0	0	0	0	0	0	0	0	0	0	0	0	0	0	0	0	0	0	0	0	0	0
0610033M10Rik	0	0	0	0	0	0	0	0	0	0	0	0	0	0	0	0	0	0	0	0	0	0	0	0	0	0	0	0	0	0	0	0
0610038B21Rik	0.0573079	0	0.0273239	0	0	0	0	0	0.0142893	0	0	0	0	0	0	0.00566816	0	0.00704927	0.00109853	0	0	0	0	0.00664103	0.0026032	0.000309737	0.00380241	0.00303792	0.00115489	0.00189243	0	0.00234143
0610039K10Rik	0	0	0	0	0	0	0	0	0	0	0	0	0	0	0	0	0	0	0	0	0	0	0	0	0	0	0	0	0	0	0	0
0610040B10Rik	0	0	0	0	0.0143599	0.126878	0	0	0.0143962	0	0.0130497	0	0	0.156386	0.015403	0.00952387	0.00788412	0.0154576	0.0286352	0.0126633	0.00355249	0.0448355	0.0273304	0.00255631	0.0154695	0.0274609	0.0188474	0.0185403	0.0232439	0.0291451	0.00586529	0.0155706
0610040F04Rik	0.0175649	0	0	0.0377672	0	0.0201392	0	0.0283699	0.0755241	0	0.0116793	0.11271	0.0746213	0.0662163	0.0331159	0.0524289	0.0675406	0.083786	0.0852091	0.0157311	0.0474834	0.0213792	0.0768463	0.0654862	0.100436	0.0828465	0.0921829	0.18592	0.104449	0.094621	0.0837112	0.0906839
0610040J01Rik	0.0194717	0.0473562	0.0550667	0.113956	0.545018	0	0.465141	0.105026	1.96245	1.6775	1.36647	2.25798	1.92807	1.40089	1.98885	1.69356	0.416361	0.465486	0.589185	0.65381	0.447498	0.306101	0.477231	0.500794	0.0395929	0.0427609	0.0364977	0.164239	0.0568893	0.0500432	0.0344699	0.0336227
0610043K17Rik	0.351078	0.209252	0.66454	0.333472	0.409736	0.437346	0.12419	0.365975	0.118016	0.236639	0.101724	0.290185	0.150395	0.138645	0.165409	0.111697	0.290539	0.372581	0.428782	0.564545	0.141581	0.323019	0.41359	0.354182	0.113325	0.142999	0.121248	0.137741	0.131391	0.115738	0.195296	0.123849
0710001A04Rik	0	0	0	0.156201	0	0	0	0	0	0	0	0	0	0	0	0	0	0	0.00105229	0	0	0	0.00310685	0	0.00309313	0.0038862	0.00244485	0.00430173	0.00305634	0.00256817	0.00172044	0.00839705
1010001B22Rik	0	0	0	0	0	0	0	0	0	0	0	0	0	0	0	0	0.00455791	0	0	0	0.016292	0	0	0.00242365	0	0	0	0	0	0.00228545	0.000957859	0
1100001I12Rik	0	0	0	0	0	0	0	0	0	0	0	0	0	0	0	0	0	0	0	0	0	0	0	0	0	0	0.000101374	0.000997951	0	0	0	0.00040844
1110002E22Rik	0	0	0	0	0	0	0	0.0296384	0.00246182	0.06867	0	0	0.037508	0.0300158	0.0289956	0.0281825	0	0.00595978	0.00291431	0.0334439	0.00796912	0.0161844	0	0.0057272	0.0202147	0.0462835	0.0355461	0.0260789	0.0314399	0.015429	0.0308232	0.0233322
1110002J07Rik	0.0464287	0	0	0	0	0.0136356	0	0.00706067	0	0	0.020514	0.0139329	0	0	0	0	0.0180025	0.0145815	0.0233455	0	0.0201512	0.0592798	0.023091	0.0271789	0.00461019	0.0109377	0.00839622	0.0117397	0.00277671	0.00481947	0.00497026	0.00532154
1110002L01Rik	0.294235	0.355127	0.0523179	0	0.183446	0.0398652	0.127389	0.0758968	0.180279	0.283557	0.30135	0.0928751	0	0.159966	0.305797	0.127256	0.242391	0.180631	0.19416	0.176592	0.229447	0.117855	0.142095	0.136027	0.112062	0.156767	0.11087	0.0955692	0.130746	0.116218	0.120692	0.0965724
1110002O04Rik	0	0	0	0	0	0	0	0	0	0	0	0	0	0	0	0	0	0	0	0	0	0	0	0	0.000135559	0	0	0	0	0	0	0
1110003F10Rik	0	0	0	0	0	0	0	0	0	0	0	0	0	0	0	0	0	0	0	0	0	0	0	0	0	0	0	0	0	0	0	0
1110004F10Rik	0.380379	0.262919	0.217458	0.421804	0.143479	0.533748	0.139164	0.472142	0.290857	0.193634	0.513794	0.127791	0.0428339	0.221377	0.369554	0.353814	0.596343	0.406981	0.422625	0.182589	0.418371	0.392151	0.402171	0.487917	0.235924	0.223066	0.21639	0.275144	0.23928	0.202985	0.24541	0.216675
1110006O24Rik	0	0	0	0	0	0	0	0	0	0	0	0	0	0	0	0	0	0	0.000887066	0	0	0	0	0	0.000328909	0.000535744	0.00204614	0	0.00135498	0	0.00194381	0.00102169
1110008E08Rik	0	0	0	0	0	0	0	0	0	0	0	0	0	0	0	0	0	0	0	0	0	0	0	0	0.000240446	0.000352018	0.000210848	0	0	0.000472714	0	0
1110013H19Rik	0	0	0	0	0	0	0	0	0	0	0	0	0	0	0	0	0	0	0.00355586	0	0.0117742	0	0	0	0.000960118	0.000530872	0.0018083	0.00222067	0.00155176	0.000711657	0.00389739	0.00117463
1110015O18Rik	0	0	0	0	0	0	0	0	0.00550159	0	0	0	0	0	0	0.00621105	0.00128772	0	0	0	0	0	0	0	0.000306525	0	0.000201281	0	0.000717976	0.000386166	0	0.000311745
1110017D15Rik	0	0	0	0	0	0	0	0	0.0271969	0	0.0625629	0.0539405	0	0.0755961	0.0206602	0.0371496	0.0169025	0.0474415	0.0794867	0.0387404	0.00187525	0.020029	0.056884	0.0157828	0.0409329	0.0545393	0.0411893	0.055899	0.049077	0.0420191	0.0627046	0.0437255
1110018N20Rik	0.0294293	0.0159138	0	0.156201	0.0143599	0.106347	0	0.00915516	0.0245425	0	0.0235275	0.0173688	0.143569	0	0.0103378	0.0657916	0.0099158	0.0229397	0.0329773	0.0405121	0.00334391	0.0394693	0.0179685	0.0215571	0.0480661	0.0692766	0.0508748	0.0822129	0.0614015	0.0452805	0.0703099	0.03537
1110019B22Rik	0	0	0	0	0	0	0	0	0	0	0	0	0	0	0	0	0	0	0	0	0	0	0	0	0	0	0	0	0	0	0	0
1110019D14Rik	0.781914	0.0159138	1.01433	0.0502765	0	0.179105	0.18366	0.150966	0.458933	0.477754	0.413347	0.264826	0.0813206	0.242868	0.289997	0.38184	1.40116	0.861284	0.93393	0.869647	1.17896	0.845105	0.79747	1.08745	0.21018	0.193823	0.207567	0.259868	0.20453	0.203133	0.193484	0.197427
1110020A21Rik	0.0333957	0	0	0	0	0	0	0	0.00266415	0	0	0	0	0	0	0.0122982	0.0145671	0.00437789	0.00831065	0.00649532	0	0.0542547	0.023083	0.0278553	0.0073473	0.00529203	0.0115135	0.0124347	0.00753927	0.00804172	0.0148291	0.0119227
1110025L11Rik	0	0	0	0	0	0	0	0	0	0	0	0	0	0	0	0	0	0	0	0	0	0	0	0	0	0	0	0	0	0	0	0
1110025M09Rik	0	0	0	0	0	0	0	0	0.0170675	0.0216924	0	0.0238422	0	0	0.0292336	0.00750341	0.00960304	0	0.0018211	0	0	0	0	0.00124918	0.00549397	0.00141817	0.0017718	0.00420661	0.00618821	0.00888409	0.00194167	0.0035382
1110028F11Rik	0	0	0	0	0	0	0	0	0	0	0	0	0	0	0	0	0	0	0	0	0	0	0	0	0	0	0	0	0	0	0	0
1110028F18Rik	0	0	0	0	0	0	0	0	0	0	0	0	0	0	0	0	0	0	0	0	0	0	0	0	0.000183648	0	0	0	0	0	0.000887435	0.000840291
1110032A03Rik	0.150323	0	0	0.146032	0.0873381	0.370336	0.20779	0.147674	0.094374	0.00537821	0.119422	0.20975	0.222718	0.0949472	0.178071	0.0460295	0.0955797	0.160219	0.117971	0.0757738	0.13961	0.204101	0.036014	0.0349215	0.0744933	0.0620788	0.0942794	0.10347	0.115218	0.111109	0.0902085	0.082938
1110032F04Rik	0	0	0	0	0.124713	0	0	0	0	0	0	0	0	0	0	0	0	0	0	0	0	0	0	0	0.00207692	0.000857147	0.000779882	0.00302271	0.000110571	0.00100649	0.00208962	0.00271003
1110035H17Rik	0.00559672	0	0.217009	0	0	0	0	0.0279586	0.0054091	0	0	0	0	0.0252056	0	0	0	0	0	0	0	0	0	0	0.000678314	0.00100101	0.00303594	0.00244162	0.000176115	0.00301471	0.00217766	0.00202722
1110038B12Rik	0	0	0	0	0	0	0	0	0.0246007	0	0	0	0	0	0	0.0165037	0.00262756	0.0240406	0.00179046	0	0	0.00192599	0	0.0143869	0.0254083	0.0110503	0.0270627	0.017004	0.0310962	0.0191174	0.0256727	0.025678
1110038F14Rik	0.0350502	0	0.281295	0.175433	0.0639719	0.323008	0	0.0862679	0.0700707	0.253121	0.0701688	0.0275015	0.262261	0.186997	0	0.045892	0.0454751	0.12481	0.0545346	0.104953	0.0863798	0.10036	0.14411	0.0544193	0.0442311	0.0865811	0.0647158	0.0500491	0.0915943	0.0811129	0.071002	0.0358497
1110046J04Rik	0.0874362	0	0.407225	0.206478	0.201827	0.0136356	0.021362	0.0115678	0.0280013	0.092554	0.107238	0.12869	0.0946339	0.1453	0	0.00685918	0.0908228	0.0620882	0.0641935	0.0781286	0.0928123	0.126695	0.140217	0.0632484	0.0497433	0.0468116	0.0532014	0.102887	0.0455481	0.0539132	0.0518446	0.037478
1110057P08Rik	0	0	0	0	0	0	0	0	0	0	0	0	0	0	0	0	0	0	0	0	0	0	0	0	0	0	0	0	0	0	0	0
1110059E24Rik	0.683145	0.251961	0.302248	0.454401	0.434085	0.325493	0.205187	0.818281	0.584592	0.565398	0.524937	0.330286	0.187865	0.442319	0.327461	0.432756	0.579905	0.315764	0.555583	0.63102	0.492206	0.250153	0.464867	0.474366	0.247785	0.211058	0.265262	0.183186	0.209991	0.224295	0.223802	0.229452
1110059G10Rik	0.0137532	0	0.0823906	0	0	0.142759	0.117088	0	0.0236602	0	0.0725639	0.114427	0	0.0747998	0.0306947	0.0352551	0.0236279	0.0827864	0.039353	0.0305722	0.0353185	0.0522971	0.0869914	0.0406312	0.0319438	0.0365174	0.0388659	0.0313574	0.0293851	0.0454224	0.0371798	0.0295849
1110060G06Rik	0	0	0	0	0	0	0	0	0	0	0	0	0	0	0	0	0	0	0	0	0	0	0	0	0.000336199	0	0	0	0	0	0	0
1110065P20Rik	0	0	0	0	0	0	0	0	0.00537128	0.00752763	0.0105676	0	0	0	0.0636229	0.0209367	0.00279128	0.0340434	0.0253998	0	0	0.00219179	0.0107502	0.0057502	0.00960246	0.0100175	0.0185354	0.00564073	0.00657101	0.0128584	0.00722839	0.00580988
1190001M18Rik	0	0	0	0	0	0	0	0	0	0	0	0	0	0	0	0	0	0	0	0	0	0	0	0	0	0	0	0	0	0	0	0
1190005I06Rik	0.0602625	0	0.0843305	0	0.0866837	0.0272711	0	0.0341172	0.137127	0.210268	0.203377	0.21041	0.147787	0.27636	0.0674255	0.104133	0.412811	0.645788	0.537824	0.581881	0.639125	0.79092	0.66813	0.456734	0.0432553	0.0645681	0.0650294	0.0438952	0.0719752	0.0563357	0.0526665	0.0377625
1190007I07Rik	0	0	0	0	0	0	0	0.0330528	0.0294073	0.0216924	0.0176866	0	0	0	0.0996074	0.00437836	0.0321054	0.0330144	0.016038	0	0.0573081	0.0851189	0.0223839	0.0218542	0.0352284	0.0247793	0.0297652	0.0402391	0.0280544	0.0299437	0.022562	0.0307741
1190028D05Rik	0	0	0	0	0	0	0	0	0	0	0	0	0	0	0	0	0.00176769	0	0	0	0	0	0	0	0.000302713	0.0020248	0.000808642	0.00227095	0	0	0	0.000429498
1200007C13Rik	0	0	0	0	0	0	0	0	0	0	0	0	0	0	0	0	0	0	0	0	0	0	0	0	0.000120084	0	0.000305655	0	0	0.00305981	0	0.000455971
1300002E11Rik	0	0	0	0	0	0	0.121168	0.023152	0	0	0	0	0	0	0	0	0	0.00448474	0	0	0.00606811	0.00819555	0	0	0.000266964	0.00251402	0	0.000473602	0.00477314	0.00108169	0.00151212	0.000411222
1300014J16Rik	0	0	0	0	0	0	0.0993542	0	0.00332373	0	0	0.0173688	0	0.00907593	0.0489984	0	0.0033909	0.00661875	0.00202877	0.0157311	0.00109155	0.00617296	0	0.0208326	0.00600357	0.00545034	0.0079223	0.00947945	0.00382416	0.00511324	0.0102854	0.00657456
1500002C15Rik	0.0307715	0	0	0	0	0	0	0	0	0	0	0	0	0	0	0.0229213	0.0120007	0.0100941	0.0196886	0	0	0	0.0144035	0.0136997	0.00350868	0.0062367	0.000341302	0.00495984	0.00403577	0.00319207	0.00201307	0.00137119
1500002F19Rik	0	0	0	0	0	0	0	0	0	0	0	0	0	0	0	0	0	0	0	0	0	0	0	0	0	0	0	0	0	0	0	0
1500004A13Rik	0.0727441	0.0691954	0.454668	0.250807	0.178246	0.0361272	0.0424628	0.122309	0.763546	0.906999	1.04399	1.23058	0.92118	0.778427	1.43963	0.562948	0.520754	0.415712	0.735302	0.529615	0.588774	0.524736	0.443048	0.422828	0.704932	0.869684	0.826946	0.846093	0.844221	0.800574	0.700272	0.644845
1500005C15Rik	0	0	0	0	0	0	0	0	0	0	0	0	0	0	0	0	0	0	0	0	0	0	0	0	0	0	0	0	0	0	0	0
1500009L16Rik	0.832741	0.490052	0.22126	0.101194	0.064284	0.0590179	0	0.378564	0.03755	0.0331086	0.0155433	0	0	0.0707426	0.0800099	0.0462208	0.0172576	0.0509017	0.0317944	0	0.0165614	0.0367966	0.0672253	0.0147731	0.105547	0.0962203	0.0843238	0.0706808	0.0931863	0.0806118	0.0826904	0.0772951
1500011B03Rik	0.0226533	0	0	0	0	0.0210296	0	0.0605816	0.0647286	0	0.139267	0.0269559	0	0	0.0440299	0.0491847	0.016314	0.0129763	0.0167988	0.0389663	0.0116132	0.0179795	0.0251664	0.0743448	0.0792555	0.0928973	0.0838529	0.0690268	0.0698782	0.0609194	0.0755265	0.0733309
1500012K07Rik	0	0	0	0	0	0	0	0	0	0	0	0.0139329	0	0	0	0	0.0023999	0	0	0	0	0	0	0	0.00134013	0.00226054	0.00246159	0.00702918	0.00188264	0.00322655	0.00153483	0.00177386
1500015A07Rik	0.0608506	0	0	0	0	0.167945	0.141784	0	0.0246229	0.0331086	0.0303092	0	0	0.0944193	0.0544369	0.0283899	0.00800328	0.0165524	0.0127367	0.0335456	0.0462436	0.0552534	0.0317157	0.0445465	0.0276745	0.0330927	0.027355	0.0147048	0.045103	0.0462621	0.0263249	0.0239385
1500015L24Rik	0.017055	0	0	0.0377672	0.0866837	0	0	0	0.262623	0.22364	0.0694398	0	0	0.117962	0.0788651	0.0574725	0.0147648	0	0.00692747	0.0136359	0.0614489	0.0830847	0.0499131	0.0251425	0.00739877	0.00937484	0.0100023	0.0138489	0.026582	0.0126909	0.0189185	0.0115949
1500026H17Rik	0.0192573	0	0.0952036	0.0206723	0	0	0	0.00706067	0.0646355	0	0.0626738	0	0.161891	0.018243	0.0837217	0.0200332	0.0462714	0.0544213	0.0397113	0.0201312	0.0185519	0.0162187	0.0480791	0.0488128	0.0526607	0.0900183	0.0473965	0.0586339	0.0814478	0.0430854	0.0853052	0.0336897
1500032F14Rik	0	0	0	0.0502765	0.240761	0	0	0	0	0	0	0	0	0	0.014864	0	0.0114632	0	0.0169931	0	0	0	0.00648508	0.0194397	0.00206439	0.00246836	0.00259005	0.000582705	0.00174902	0.00192963	0.00470478	0.000782762
1500035N22Rik	0.0158414	0	0	0	0.108925	0.0274315	0.287109	0.0101501	0.0184161	0	0.00598653	0	0	0.0231019	0	0.0225257	0.0100885	0.0177267	0.00503697	0	0	0.0124461	0.0239392	0.00133418	0.021769	0.0237672	0.0233278	0.015694	0.0307268	0.0251338	0.031404	0.0246207
1520401A03Rik	0	0	0	0	0	0	0	0	0	0	0	0	0	0	0.0587268	0	0.00853384	0	0	0	0	0	0.0108936	0.0119857	0.00552754	0.00169426	0.00349567	0.00159736	0.0033149	0.00616986	0.00517704	0.00194159
1600002D24Rik	0	0	0	0	0	0	0	0	0.00608084	0	0	0.0140982	0	0.0196622	0	0	0.00304079	0	0	0	0	0.00446451	0	0.0049591	0.00893124	0.0109049	0.0125856	0.0119578	0.0131786	0.0109548	0.00260491	0.00838541
1600010M07Rik	0.185207	0	0.0273239	0.156201	0	0.0361272	0	0.102746	0.111022	0.149669	0.0137997	0.015871	0.038616	0.115299	0.0796437	0.0618904	0.0336462	0.0713955	0.0284773	0.0292206	0.0465149	0.0483617	0.0318742	0.0634206	0.040105	0.0547379	0.0457699	0.0389992	0.0476277	0.046547	0.0426037	0.0450313
1600012H06Rik	0	0	0.186393	0	0.0427066	0	0.0424628	0.0137222	0.0198061	0.00537821	0.00682224	0.0173688	0	0	0	0.00940638	0.0124214	0.0401082	0.0173976	0.00382665	0.0142953	0.00985694	0.0493421	0.0127266	0.0119096	0.0142988	0.0175419	0.00989353	0.0169579	0.0159177	0.0127518	0.0117989
1600012P17Rik	0	0	0	0	0	0	0	0	0	0	0	0	0	0	0	0	0	0	0	0	0	0	0	0	0	0	0	0	0	0	0	0
1600014C10Rik	0.0664766	0.0159138	0.186092	0	0.202435	0.100579	0.0624922	0.0133882	0.206524	0.0943025	0.233128	0.0883021	0.038616	0.232478	0.209931	0.142679	0.0300372	0.0397964	0.00766583	0	0.0286684	0.018652	0.0502174	0.0611891	0.067996	0.0641484	0.080257	0.0420707	0.0865124	0.0731496	0.0620692	0.0590266
1600014C23Rik	0	0	0	0	0	0	0	0	0	0	0	0	0	0	0	0	0	0	0	0	0	0	0	0	0.000109961	0	0	0	0	0	0	0
1600017P15Rik	0	0	0	0	0	0	0	0	0	0	0	0	0	0	0	0	0	0	0	0	0	0	0	0	0.000471418	0	0	0	0.000980117	0	0	0
1600019K03Rik	0	0	0	0	0	0	0	0	0	0	0	0	0	0	0	0	0	0	0	0	0	0	0	0	0	0	0	0	0	0	0	0.000457942
1600020E01Rik	0.465378	0.566138	0.520729	0.528762	0.259744	1.01378	0.67675	0.4524	0.511608	0.609989	0.354886	0.511054	0.462315	0.709082	0.786782	0.539582	0.336374	0.534839	0.407419	0.570291	0.618682	0.537672	0.454069	0.412715	0.403451	0.639577	0.523001	0.369072	0.647566	0.5217	0.541851	0.386354
1600022D10Rik	0	0	0	0	0	0	0	0	0.0101865	0	0.0101015	0.0300452	0	0	0	0.00621105	0.00293014	0	0.00321899	0	0	0	0	0	0.00223928	0.00509748	0.000543451	0.0018953	0	0	0.00163318	0.00131783
1600023N17Rik	0	0	0	0	0	0	0	0	0	0	0	0	0	0	0	0	0.000566626	0	0	0	0	0	0	0.011142	0.00117026	0	0	0	0.0046522	0	0	0.000363466
1600025M17Rik	0	0	0	0	0	0	0	0	0	0	0	0	0	0	0	0	0	0	0	0	0	0	0	0	0.00019326	0	0	0	0	0	0	0
1600027J07Rik	0	0	0	0	0	0	0	0	0	0	0	0	0	0	0	0	0	0	0	0	0	0	0	0	0	0	0	0	0	0	0	0
1600029O15Rik	0.0558713	0	0	0	0	0	0	0	0.00468691	0	0	0.0903356	0	0	0.0335237	0	0.00339391	0	0	0	0.0061089	0.0058848	0.0187743	0.000806809	0.0177376	0.0281964	0.0157108	0.0287613	0.0270935	0.0220565	0.0204163	0.0135467
1700001C19Rik	0.0156847	0	0	0.0832505	0.0264504	0	0	0.124963	0.0918229	0	0.0550441	0.0275015	0	0.0139646	0.215838	0.0381864	0	0	0	0	0.0216265	0	0	0	0.000548248	0	0	0.00192964	0.00106038	0.000450249	0.00131356	0.000697011
1700001D01Rik	0	0	0	0	0	0	0	0	0.00740807	0	0	0	0	0	0	0	0.00126703	0	0	0	0	0	0.025423	0	0.00106768	0.00262762	0.00136859	0.00204078	0.000521587	0.00194586	0.00403014	0.00175971
1700001F09Rik	0	0	0	0	0	0	0	0	0	0	0	0	0	0	0	0	0	0	0	0	0	0	0	0	0	0	0	0	0	0	0	0
1700001G01Rik	0.0403616	0	0	0	0	0	0	0	0	0	0	0	0	0	0	0	0	0	0.00171075	0	0	0	0	0	0.00156942	0.00137453	0.000629252	0.000297529	0.00229308	0.00039626	0.00131062	0.000643663
1700001G11Rik	0.0310547	0	0	0	0	0	0	0	0.00192665	0	0	0	0	0	0	0	0	0	0.00426085	0	0.0047469	0	0	0	0.00377386	0.00197206	0.00314994	0.00176323	0.00178398	0.00151161	0.000568729	0.00389952
1700001G17Rik	0	0	0	0	0	0	0	0.00706067	0	0	0	0	0	0	0	0	0.000999265	0	0	0	0	0	0	0	8.96978e-05	0	0.00073543	0.00133976	0.00367809	0.000720302	0.00135518	0
1700001J03Rik	0	0.439329	0	0	0	0	0	0	0	0	0	0	0	0.00967277	0	0	0	0.0106233	0.00620462	0	0	0	0	0.00422701	0.000531546	0	0.000769394	0.000218167	0	0	0.000230992	0.000272062
1700001J04Rik	0	0	0	0	0	0	0	0	0	0	0	0	0	0	0	0	0	0	0	0	0	0	0	0	0	0	0	0	0	0	0	0
1700001J11Rik	0	0	0	0	0	0	0	0	0	0	0	0	0	0	0	0	0	0	0	0	0	0	0	0	0	0	0	0	0	0	0	0
1700001K19Rik	0.0333957	0	0	0	0	0	0	0	0	0	0	0	0	0	0.00681463	0	0.00457773	0	0.0010021	0	0.00109155	0.0118302	0	0	0.00452	0.00689102	0.00494005	0.00177495	0.0110054	0.00613405	0.0104813	0.00843949
1700001K23Rik	0	0	0	0	0	0	0	0	0	0	0	0	0	0	0	0.00503515	0.00798748	0	0.0100271	0.00651633	0.00917692	0.0284918	0.0301245	0.00689013	0.0014194	0	0.000853554	0.00141647	0.000762511	0.00348317	0.00253791	0.0020147
1700001L05Rik	0.0856699	0	0	0	0	0.178674	0.0528933	0.0188645	0.0274605	0.0964013	0.00835628	0	0	0	0	0.0262771	0.00559125	0.0206749	0.0022836	0	0.0225897	0.00543585	0.00378491	0.00168222	0.0297407	0.0331763	0.0234687	0.00910462	0.0321082	0.0205065	0.0256755	0.0317987
1700001L19Rik	0	0	0	0	0.0515346	0.0626504	0	0	0	0.00752763	0	0.0238422	0	0	0.0276781	0.0172915	0.00473078	0.00170957	0.00358646	0	0.00151831	0.0164384	0.0382061	0.0148766	0.020234	0.0254007	0.0243463	0.0313889	0.0173053	0.0235098	0.0239762	0.0164906
1700001N15Rik	0	0	0	0	0	0	0	0	0	0	0	0	0	0	0	0	0	0	0	0	0	0	0	0	0	0	0	0.000365645	0	0	0	0
1700001O22Rik	0.0307715	0	0	0	0	0	0	0	0.00507612	0	0.0100928	0.0606443	0	0.0266185	0	0.0122982	0.00571838	0	0	0	0	0	0.00283147	0.0139446	0.0150196	0.0115098	0.0123591	0.029977	0.0272384	0.0146691	0.0158486	0.0168438
1700001P01Rik	0	0	0	0	0	0	0	0	0	0	0	0	0	0	0	0	0.000969665	0	0	0	0	0	0	0	0.00546479	0.00738847	0.00397613	0.00346764	0.00130851	0.00232963	0.00582597	0.00681267
1700003C15Rik	0	0	0	0	0	0	0	0	0	0	0	0	0	0	0	0	0	0	0	0	0	0	0	0	0.000346401	0	0	0.000179037	0	0	0	0
1700003D09Rik	0	0	0	0	0	0	0	0	0.00327088	0	0	0.015871	0	0	0	0	0.0061631	0.0148972	0.00816261	0	0.00418067	0	0.0566353	0.00467814	0.00241042	0.00106465	0.0011304	0.00125508	0.00289496	0.00139042	0.000349221	0.00105127
1700003E16Rik	0	0	0	0	0	0	0	0	0	0	0	0.0228804	0	0.00831359	0	0.0212272	0	0.00186649	0.0184067	0	0.00715684	0.0127958	0	0.00571967	0.0152662	0.0217322	0.0200369	0.0126923	0.0108482	0.0145088	0.0125382	0.0155625
1700003E24Rik	0	0	0	0	0	0	0	0	0	0	0	0	0	0	0	0	0	0	0	0	0	0	0	0	0	0	0	0	0	0	0	0
1700003F12Rik	0	0.0159138	0	0	0.0766777	0	0.021362	0	0.00512597	0	0	0.052285	0	0	0	0.00621105	0.00589557	0	0	0	0	0.00361975	0.00923638	0.00428457	0.00167884	0.000550694	0.00427972	0.00390568	0.0057796	0.00301438	0.000380179	0.00418148
1700003G18Rik	0	0	0	0	0	0	0	0	0.00519717	0	0	0	0	0	0	0	0	0	0	0.0330127	0	0	0.00250367	0.00161289	0.00040803	0.00054576	0	0.000851914	0	0.00101081	0	0.00132089
1700003H04Rik	0	0	0	0	0	0	0	0	0	0	0	0	0	0	0	0	0	0	0	0	0	0	0	0	0	0	0.000850303	0	0	0	0	0
1700003I16Rik	0	0	0	0	0	0	0	0	0	0	0	0	0	0	0	0	0	0	0	0	0	0	0	0.00449677	0.000783099	0.000863308	0.00054869	0	0	0.000444878	0.00135826	0.000334993
1700003I22Rik	0	0	0	0	0	0	0	0	0	0	0	0	0	0	0	0	0	0	0	0	0	0	0	0	0	0	0	0	0	0	0	0
1700003L19Rik	0	0	0.0302693	0	0	0	0	0	0.00554057	0	0.0233477	0.0379202	0.104953	0.0480104	0.0385481	0.0665207	0.00571696	0	0.00461699	0	0.0166628	0.0034105	0	0.0126165	0.0285185	0.0231692	0.0274385	0.0102817	0.0205424	0.0168626	0.0248235	0.0317929
1700003M07Rik	0	0	0	0	0	0	0	0	0	0	0	0	0.154392	0.0105862	0	0.0244838	0.00797208	0.060527	0.00466914	0.0482982	0	0.0105289	0.0113451	0.0298382	0.0145356	0.00686604	0.0115161	0.00885514	0.0107064	0.0175163	0.0103166	0.0160625
1700003N22Rik	0	0	0	0	0	0	0	0	0	0	0	0	0	0	0	0	0	0	0	0	0	0	0	0	0	0	0	0	0	0	0	0
1700003O11Rik	0	0	0	0	0	0	0	0	0	0	0	0	0	0	0	0	0	0	0	0	0	0	0	0	0	0	0	0	0	0	0	0
1700003P14Rik	0	0	0	0	0	0	0	0	0	0	0.00783866	0	0	0	0	0	0	0	0	0	0	0	0	0	0	0.000813518	0.000459852	0.000196955	0.0013177	0.00145482	0.000698582	0
1700006A11Rik	0	0	0	0	0	0	0	0	0	0	0	0	0	0	0	0	0	0	0	0	0	0	0	0	0	0.000750897	0	0	0	0	0	0
1700006F04Rik	0	0	0	0	0	0	0	0	0	0	0	0	0	0	0	0	0	0	0	0	0	0	0	0	0	0	0	0	0	0	0	0
1700006H21Rik	0	0	0	0	0	0	0	0	0	0	0	0	0	0	0	0	0	0	0	0	0	0	0	0	0.000334831	0	0	0	0	0	0	0
1700006J14Rik	0	0	0	0	0	0	0	0	0.00442474	0	0	0	0	0	0	0	0	0	0	0	0	0	0	0	0.000110905	0.00110124	0	0	0	0.00029319	0	0.000444351
1700006P03Rik	0	0	0	0	0	0	0	0	0	0	0	0	0	0	0	0	0	0	0	0	0	0	0	0	0	0	0	0	0	0	0	0
1700007E05Rik	0	0	0	0	0	0	0	0	0	0	0	0	0	0	0	0	0.00168855	0	0	0	0	0	0	0	0.000303913	0	0.000745406	0	0.0064794	0.00131433	0	0.000871185
1700007F19Rik	0	0	0	0	0	0	0	0.00427399	0.00740807	0.00537821	0	0.0379202	0.0366542	0.0212685	0.0206602	0	0.00312258	0	0.00158055	0	0.0171704	0.0201126	0.0168561	0.00376965	0.0152581	0.0216008	0.0128297	0.0120011	0.0319947	0.0248024	0.0243939	0.0179191
1700007H22Rik	0	0	0	0	0	0	0	0	0	0	0	0	0	0	0	0	0	0	0	0	0.00115298	0	0	0	0	0	0	0.000145755	0.00129182	0.00158924	0	0.00136614
1700007J10Rik	0	0	0	0	0	0	0	0	0.0227194	0	0	0	0	0	0.133676	0.0471173	0.00176769	0.0128244	0.0154688	0	0.00275033	0.019844	0.00549682	0.038022	0.00681247	0.00783228	0.00458211	0.010126	0.00669112	0.00545083	0.00600904	0.00475003
1700007L15Rik	0.027771	0	0	0	0	0	0	0	0	0	0	0	0	0.075989	0	0	0.0111003	0	0	0.0255133	0	0.0192867	0	0.00910633	0.00286836	0.000936082	0.00518121	0.00192626	0.00298309	0.00766566	0.00124906	0.00380934
1700007M16Rik	0	0	0	0	0	0	0	0	0	0	0	0	0	0	0	0	0	0	0	0	0	0	0	0	0	0	0	0	0	0	0	0
1700007P06Rik	0	0	0	0	0	0	0	0	0	0	0	0	0	0	0	0	0	0	0	0	0.00275033	0	0.00326965	0	0.004292	0.00358016	0.00307555	0.00779071	0.000375979	0.00490626	0.00545237	0.00335847
1700008A23Rik	0	0	0	0	0	0	0	0	0	0	0	0	0	0.00831359	0	0	0	0	0	0	0	0	0	0	0.000613821	0	0	0	0	0	0.00142436	0.000495528
1700008B11Rik	0	0	0	0	0	0	0	0	0	0	0	0	0	0	0	0	0	0	0	0	0	0	0	0	0	0	0	0	0.00115294	0.000592591	0	0.000166825
1700008C04Rik	0	0	0	0	0	0	0	0	0	0	0	0	0	0	0	0	0.00526309	0	0.00973334	0	0	0	0	0	0.000154487	0	0.000891724	0.000439418	0.000177859	0.00120113	0.00170765	0.00164307
1700008H02Rik	0	0	0	0	0	0	0	0	0	0	0	0	0	0	0	0	0	0	0	0	0	0	0	0	0	0	0	0	0	0	0	0
1700008J07Rik	0.0792883	0	0	0	0	0	0	0.00706067	0.00289601	0.0262552	0.0307214	0	0	0	0.0343955	0.0464141	0.0102828	0	0.00671379	0	0.037288	0	0	0.0168983	0.00373135	0.00506037	0.00488045	0.00604343	0.00224553	0.00346465	0.00107843	0.00633257
1700008K24Rik	0	0	0	0	0	0	0	0	0	0	0	0	0	0	0	0	0	0	0	0	0	0	0	0	0.000268291	0	0	0	0	0	0	0.000141635
1700008N11Rik	0	0	0	0	0	0	0	0	0	0	0	0	0	0	0	0	0.0115245	0	0	0	0	0	0	0	0	0	0	0	0	0	0.000627306	0.000706001
1700008O03Rik	0	0	0	0	0	0	0	0.00706067	0.00586274	0.0398987	0	0.0400077	0.0621195	0.0139646	0.0120718	0	0.00520499	0	0.00434733	0.0214242	0.00908401	0.0055148	0.0190758	0.0144946	0.02902	0.0482993	0.0421157	0.0265224	0.0447134	0.0326747	0.0387647	0.0294538
1700008P02Rik	0	0	0	0	0	0	0	0	0	0	0	0	0	0	0	0	0	0	0	0	0	0	0	0	0	0	0	0	0	0	0	0
1700009C05Rik	0	0	0	0	0	0	0	0	0	0	0	0	0.051792	0	0	0	0	0	0	0	0	0	0	0	0.00160302	0	0.00116303	0.00075857	0.00132674	0.00288528	0.00140724	0.000626669
1700009J07Rik	0	0	0	0	0	0	0	0	0.0437891	0	0	0	0	0	0.0545732	0.00838368	0	0	0	0	0	0	0	0	0.000158624	0	0	0	0	0	0	0
1700009N14Rik	0	0	0	0	0	0	0	0	0	0	0	0	0	0	0	0	0	0	0	0	0	0	0	0	0	0	0	0	0	0	0	0
1700010B08Rik	0	0	0	0	0	0	0	0	0	0	0	0	0	0	0	0	0	0	0	0	0	0	0	0	0.00033697	0	0	0.000968844	0	0	0	0
1700010B13Rik	0	0	0	0	0	0	0	0	0	0	0	0	0	0	0	0	0	0	0	0	0	0	0	0	0	0.00235462	0	0.000431537	0	0.000510954	0	0.000297774
1700010D01Rik	0	0	0	0	0	0	0	0	0	0	0	0	0	0	0	0	0	0	0	0	0	0	0	0	0	0	0	0	0	0	0	0
1700010G06Rik	0	0	0	0	0	0	0	0	0	0	0	0	0	0	0	0	0	0	0	0	0	0	0	0	0.000462615	0	0.000407638	0	0	0	0	0
1700010H22Rik	0	0	0	0	0	0	0	0	0	0	0	0	0	0	0	0	0	0	0	0	0	0	0	0	0.000172105	0	0.000519141	0	0	0.000222745	0	0.000405402
1700010I02Rik	0	0	0	0	0	0	0	0	0	0	0	0	0	0	0	0	0	0	0	0	0	0	0	0	0.000552074	0	0	0	0	0	0	0
1700010I14Rik	0	0	0	0	0	0	0.121168	0.0376045	0.056397	0	0	0.0683434	0.0552234	0	0	0.00645843	0.0302826	0.00849799	0.0159148	0.0355211	0.0184457	0.0314361	0	0.0497506	0.0178523	0.0244259	0.0253368	0.00923793	0.0266716	0.0201781	0.029205	0.0233051
1700010J16Rik	0	0	0	0	0	0	0	0	0	0	0	0	0	0	0	0	0.000624925	0	0.00897311	0	0.00151831	0	0	0	0.00206619	0.00237895	0.000384073	0.000565043	0.00120744	0.00206717	0.00311103	0.00293264
1700010K23Rik	0.0464287	0	0.217009	0	0	0	0	0	0	0	0.0335905	0	0	0.0237752	0	0	0.0280002	0	0.0115561	0	0.0608057	0.00940449	0	0.0521693	0.0102156	0.00493858	0.00617245	0.0146104	0.00477591	0.0149832	0.00647698	0.0117921
1700010K24Rik	0.0700974	0	0	0	0	0.0626504	0	0	0.0262147	0.0691993	0	0	0	0	0.0209612	0	0.0238644	0.0118723	0.0124271	0.0194087	0.0151285	0	0.00549682	0.0224742	0.009525	0.0118305	0.00860729	0.0084438	0.0104731	0.00632445	0.0155919	0.0134781
1700010L04Rik	0	0	0	0	0	0	0	0	0	0	0	0	0	0	0	0	0	0	0	0	0	0	0	0	0.000106261	0	0	0.000773666	0	0	0	0
1700010N08Rik	0	0	0	0	0	0	0	0	0	0	0	0	0	0	0	0	0.00293194	0	0.00136629	0	0	0	0	0	0.000433966	0.00119484	0.00160081	0.000343202	0	0.00159923	0.00111122	0.00107095
1700011B04Rik	0	0	0	0	0	0	0	0	0	0	0	0	0	0	0	0	0	0	0	0	0	0	0	0	0	0	0	0	0	0	0	0
1700011C11Rik	0	0	0	0	0	0	0	0.0921897	0	0	0	0	0	0	0	0	0	0	0	0	0	0	0	0	0.000789366	0.00103076	0.00248728	0.00114711	0.00173198	0.000779398	0.00355084	0
1700011D18Rik	0	0	0	0	0	0	0	0	0	0	0	0	0	0	0	0	0	0	0	0	0	0	0	0	0	0	0	0	0	0	0	0
1700011L03Rik	0	0	0	0	0	0	0	0	0	0	0	0	0	0	0	0	0	0	0	0	0	0	0	0	0	0	0	0	0	0	0	0
1700011L22Rik	0.033695	0	0	0	0	0	0	0.00427399	0.0309327	0	0	0	0.0741622	0	0	0.0123649	0.011471	0	0.0273302	0.00382665	0	0.0208913	0	0.0190661	0.00472051	0.00101606	0.00316109	0.00594915	0.00432056	0.00222404	0.00440387	0.00464543
1700011M02Rik	0	0	0	0	0	0	0	0	0	0	0	0	0	0	0	0	0	0	0	0	0	0	0	0	0	0	0	0	0	0	0	0
1700012A03Rik	0	0	0	0	0	0	0	0	0	0	0	0	0	0	0	0	0	0	0	0	0	0	0	0	0.000147151	0.000259168	0.000526931	0	0	0	0.00213562	0.000240608
1700012B07Rik	0	0	0	0	0	0	0	0	0	0	0	0	0	0	0	0	0	0	0	0	0	0	0	0	0	0	0.000202687	0.000679773	0.000987693	0.000292405	0.00180312	0.000282436
1700012B09Rik	0	0	0	0	0	0	0	0	0	0	0	0	0	0	0	0	0	0	0.00948957	0	0	0.0156242	0	0	0.0023048	0	0.000266669	0.000135429	0.00147746	0.000308289	0.000700113	0.000726368
1700012C08Rik	0	0	0	0	0	0	0	0	0	0	0	0	0	0	0	0	0	0	0	0	0	0	0	0	0	0	0	0	0	0	0	0
1700012C14Rik	0	0	0	0	0	0	0	0.0213092	0	0	0	0	0	0	0	0	0	0	0.00240088	0	0	0	0	0	0.00126784	0	0.000435864	0.000621409	0	0	0.000973253	0.00145922
1700012D16Rik	0	0	0	0	0	0	0	0	0	0	0	0	0	0	0	0	0	0	0	0	0	0	0	0	0	0	0	0	0	0	0	0
1700012E03Rik	0	0	0	0	0	0	0	0	0	0	0	0	0	0	0	0	0	0	0	0	0	0	0	0	0.000253758	0	0	0	0	0	0	0
1700012I11Rik	0	0	0	0	0	0	0	0	0	0	0	0	0	0	0	0	0	0	0	0	0	0	0	0	0.00240306	0.000932028	0.00335649	0.00236582	0.00340335	0.000338758	0.00210144	0.00129337
1700012J15Rik	0	0	0	0	0	0	0	0	0	0	0	0	0	0	0	0	0	0	0	0	0	0	0	0	0	0	0	0	0.000762926	0.0017264	0	0.000357792
1700012J22Rik	0	0	0	0	0	0	0	0	0	0	0	0	0	0	0	0	0	0	0	0	0	0	0	0	0	0	0	0	0	0	0	0
1700013A02Rik	0	0	0	0	0	0	0	0	0	0	0	0	0	0	0	0	0	0	0	0	0	0	0	0	0	0	0	0	0	0	0	0
1700013D24Rik	0	0	0	0	0	0	0	0	0	0	0	0	0	0	0	0	0	0	0	0	0.0205518	0	0	0	0.000202668	0	0	0	0	0	0.000509866	0.000308558
1700013G24Rik	0	0	0	0	0	0	0	0	0	0	0	0	0	0	0	0	0	0	0	0	0	0	0	0	0	0	0	0	0	0	0	0
1700013H16Rik	0.0487033	0	0	0	0.200634	0	0	0	0	0	0	0	0	0	0	0	0.00312442	0	0	0	0	0	0	0	0.000877528	0.00249706	0.000803754	0.00143759	0	0.000436571	0.00338522	0.00152607
1700013M08Rik	0	0	0	0	0	0	0	0	0	0	0	0	0	0	0	0	0	0	0	0	0	0	0	0	9.12831e-05	0	0	0	0	0	0.000766915	0.000183515
1700013N06Rik	0	0	0	0	0	0	0	0	0.00472575	0	0	0	0	0	0	0	0	0	0	0	0	0	0	0	0.000954101	0	0	0	0	0	0.00229642	0.000371498
1700014B07Rik	0	0	0	0	0	0	0	0	0	0	0	0	0	0	0	0	0	0	0	0	0	0	0	0	0	0	0	0	0	0	0	0
1700014D04Rik	0	0	0	0	0	0	0	0	0.0051698	0	0	0	0	0	0	0	0	0	0	0	0	0.00923753	0	0	0.00194543	0.00408045	0.00473006	0.00326531	0.0103231	0.00516794	0.00448306	0.00243965
1700014F14Rik	0	0	0	0	0	0	0	0	0	0	0	0	0	0	0	0	0	0	0	0	0	0	0	0	0	0	0	0	0	0	0	0
1700014L14Rik	0	0	0	0	0	0	0	0	0.00205007	0	0	0	0	0	0.0103378	0	0	0	0	0	0	0	0	0	0	0	0	0	0	0	0	0
1700015C15Rik	0	0	0	0	0	0	0	0	0	0	0	0	0	0	0	0	0	0	0	0	0	0	0	0	0.000173115	0.00147604	0.000449756	0	0.00306534	0	0	0.000779201
1700015C17Rik	0	0	0	0	0	0	0	0	0	0	0	0	0	0	0	0	0	0	0	0	0	0	0	0	0	0	0	0	0	0	0	0
1700015G11Rik	0	0	0	0	0	0	0	0	0	0	0	0	0	0	0	0	0	0	0	0	0	0	0	0	0	0	0	0	0	0	0	0
1700015H07Rik	0	0	0	0.123426	0	0	0	0	0	0	0	0	0	0	0	0	0	0	0.00758633	0	0	0.00366684	0	0	0.00312426	0.000906458	0.00505088	0.00139303	0.00329157	0.00303252	0.00397592	0.00328108
1700015I17Rik	0	0	0	0	0	0	0	0	0	0	0	0	0	0	0	0	0	0	0	0	0	0	0	0	0	0.000379133	0.000630326	0.000554663	0.000428338	0	0.000694164	0
1700015O11Rik	0	0	0	0	0	0	0	0	0	0	0	0	0	0	0	0	0	0	0	0	0	0	0	0	0	0	0	0	0	0	0	0
1700016A09Rik	0	0	0	0	0	0	0	0	0	0	0	0	0	0	0	0	0.00314295	0	0	0	0	0	0	0.00386463	0	0.0014487	0.00094396	0	0.00201091	0	0.00104238	0.00028292
1700016B01Rik	0	0	0	0	0	0	0	0	0	0	0	0	0	0	0	0	0	0	0	0	0	0	0	0	0	0	0.000690117	0	0	0	0	0
1700016B15Rik	0	0	0	0	0	0	0	0	0	0	0	0	0	0	0	0	0	0	0	0	0	0	0	0	0.000405481	0	0	0	0	0	0.000846174	0
1700016C15Rik	0	0	0	0	0	0	0	0	0	0	0	0	0	0	0	0	0	0	0	0	0	0	0	0	0.00038585	0	0	0	0	0.000598097	0	0.000157137
1700016D06Rik	0	0	0.179879	0	0	0	0	0	0	0	0	0	0	0	0	0	0.00319611	0	0	0	0	0	0	0	0.000842775	0.00171048	0.000734043	0.00147006	0.00146171	0.000479368	0.00295184	0.000450846
1700016D08Rik	0	0	0	0	0	0	0	0	0	0	0	0	0	0	0	0	0	0	0	0	0	0	0	0	0	0	0	0	0	0	0	0
1700016F12Rik	0	0	0	0	0	0	0	0	0	0	0	0	0	0	0	0	0	0	0	0	0	0	0	0	0	0	0	0	0	0	0	0
1700016G22Rik	0	0	0	0	0	0	0.141784	0	0	0	0	0	0	0	0	0	0	0	0	0	0	0	0	0	0	0	0	0.00053171	0.000342257	0	0	0
1700016H03Rik	0	0	0	0	0	0	0	0	0	0	0	0	0	0	0	0	0	0	0	0	0	0	0	0	0	0	0	0	0	0	0	0
1700016H13Rik	0	0	0	0	0	0	0	0	0	0	0	0	0	0	0	0	0	0	0	0	0	0	0	0.00512964	0	0	0.000609833	0	0	0	0	0
1700016J18Rik	0	0	0	0	0	0	0	0	0	0	0	0	0	0	0	0	0	0	0.0110027	0.0152478	0	0	0	0	0.000497198	0	0	0.000814173	0	0	0	0
1700016K05Rik	0	0	0	0	0	0	0	0	0	0	0	0	0	0	0	0	0	0	0.0035028	0	0	0	0.0226978	0	0.000287364	0.000395098	0.00122786	0.00319466	0.00323704	0.000851059	0.000905276	0.000170146
1700016K19Rik	0	0	0	0	0.134599	0	0	0.0309108	0	0	0	0	0	0	0	0	0.00102912	0	0	0	0	0	0	0.00934099	0.00193274	0.00126078	0	0.000601598	0	0.00190651	0.00284105	0.00109075
1700016L21Rik	0	0	0	0	0	0	0	0	0	0	0	0	0	0	0	0	0	0	0	0	0	0	0	0	7.90328e-05	0.000805258	0.000476506	0.000383988	0	0.000130949	0.00188733	0.000606208
1700016P03Rik	0.135591	0	0	0.0413445	0	0	0.0624922	0.0434523	0.0502188	0.0644548	0.0174898	0.320102	0.0965257	0	0.0206757	0.031105	0.0161364	0.00275486	0.0199103	0.0317098	0.0179877	0.0185812	0.0312508	0.0128916	0.097252	0.17289	0.0659115	0.240734	0.190366	0.0821622	0.149566	0.124482
1700016P04Rik	0	0	0	0	0	0	0	0	0	0	0	0	0	0	0	0	0	0.0203199	0	0	0	0	0	0	0	0	0	0.000199461	0	0	0	0
1700017B05Rik	0.0489604	0	0	0	0.0257673	0.0194353	0.260824	0.109145	0.199412	0.37674	0.279768	0.127403	0.220835	0.0215282	0.113013	0.172821	0.0592769	0.153766	0.0590687	0.301768	0.0853046	0.0405411	0.10765	0.0726732	0.0211917	0.0437518	0.0265353	0.017975	0.0392307	0.0240682	0.0327642	0.020922
1700017G19Rik	0	0	0.0273239	0	0	0	0.0993542	0	0	0	0	0	0	0	0	0	0	0	0	0	0	0	0	0	0	0	0	0	0	0	0.00118934	0
1700017I07Rik	0	0	0	0	0	0	0	0	0	0	0	0	0	0	0	0	0	0	0	0	0	0	0	0	0	0	0	0	0	0	0	0
1700017J07Rik	0	0	0	0	0	0	0	0	0	0	0	0	0	0	0	0	0	0	0	0	0	0	0	0	0	0	0	0	0	0	0	0
1700017L05Rik	0	0	0	0	0	0	0	0	0	0	0	0	0	0	0	0	0	0	0	0	0	0	0	0	0	0	0	0	0	0	0	0
1700017M07Rik	0	0.0159138	0	0	0	0	0	0	0	0	0	0	0	0	0	0.00961774	0.0593065	0.0520086	0.026275	0	0.0202423	0	0.0110122	0.0247049	0.000151892	0	0.000295437	0	0.001249	0	0.00131504	0
1700017N19Rik	0	0	0	0	0	0	0	0	0	0	0	0	0	0	0	0	0	0	0	0	0.00187525	0	0	0	0.000489082	0	0.00209694	0.000128899	0.000700181	0.00111153	0.0003237	0.00150298
1700018A04Rik	0.297327	0.559939	0.494279	0.648232	0.956076	0.751733	1.07212	0.827809	0.0054091	0.00537821	0.0100928	0.0228804	0	0	0.0416708	0	0.0079403	0	0.0103381	0	0	0.00340446	0	0.00576765	0.00355618	0.00867513	0.00395159	0.000988813	0.00138587	0.00204497	0.00557131	0.00665869
1700018A14Rik	0	0	0	0	0	0	0	0	0	0	0	0	0	0	0	0	0	0	0	0	0	0	0	0	0	0	0	0	0	0	0	0
1700018A23Rik	0	0	0	0	0	0	0	0	0	0	0.0669098	0	0	0	0	0	0	0	0	0.0134696	0	0	0	0	0.000340601	0.00115734	0.000353066	0	0	0.000630941	0	0
1700018B08Rik	0	0	0	0	0	0	0	0	0	0	0	0	0	0	0	0	0	0	0	0	0	0	0	0	0	0.00191153	0.00103242	0.000158509	0.000818051	0	0.000698721	0.000527263
1700018B24Rik	0	0	0	0	0	0	0	0	0	0	0	0	0	0	0	0	0	0	0	0	0	0	0	0	0	0	0	0	0	0	0	0
1700018F24Rik	0	0	0	0	0	0	0	0	0	0	0	0	0	0	0	0	0	0	0	0	0	0	0	0	0	0	0	0	0	0	0	0
1700018G05Rik	0	0	0	0	0	0	0	0	0	0	0	0	0	0	0	0	0	0	0	0	0	0	0	0	0	0	0	0	0.00107697	0	0	0
1700018L02Rik	0	0	0	0.184434	0	0	0	0.115901	0.00246182	0	0	0	0	0	0	0.0334697	0.00537405	0	0.0147334	0	0.0337037	0	0	0.00785715	0.00115142	0.00691212	0.00532526	0.00413883	0.00586387	0.00313738	0.00219022	0.00364084
1700018M17Rik	0	0	0	0	0	0	0	0	0	0	0	0	0	0	0	0	0	0	0	0	0	0	0	0	0	0	0	0	0	0	0	0
1700018P08Rik	0	0	0	0	0	0	0	0	0	0	0	0	0	0	0	0	0	0	0	0	0	0	0	0	0	0	0	0	0	0	0	0
1700019A02Rik	0.0493915	0	0	0	0.0191023	0	0	0	0.0210426	0	0.0977114	0.0379156	0	0	0.0470252	0.0180359	0.0378217	0.032935	0.0251482	0.0549676	0.0383201	0	0	0.00760239	0.0242789	0.0189353	0.0203326	0.0202713	0.0300799	0.0243548	0.0198165	0.022658
1700019A23Rik	0	0	0	0	0	0	0	0	0	0	0	0	0	0	0	0	0	0	0	0	0	0	0	0	0	0	0	0	0	0	0	0
1700019C18Rik	0	0	0	0	0	0	0	0	0	0	0	0	0	0	0	0	0	0	0	0	0	0	0	0	0	0	0	0.000661333	0	0	0	0.000504749
1700019D03Rik	0.00458383	0	0	0.0552669	0	0.222374	0	0.0492678	0.0496774	0.0452769	0.0684008	0.0678734	0.0813206	0.119788	0.0440079	0.0449648	0.18159	0.124357	0.15918	0.30617	0.263332	0.221848	0.150346	0.3566	0.0487744	0.0417741	0.063305	0.12482	0.056825	0.0705267	0.0392782	0.0453012
1700019E08Rik	0	0	0	0	0	0	0	0	0	0	0	0	0	0	0	0	0	0	0	0	0	0	0	0	0	0	0	0	0	0	0	0
1700019F05Rik	0	0	0	0	0	0	0	0	0	0	0	0	0	0	0	0	0	0	0	0	0	0	0	0	0.000433462	0	0	0	0	0	0	0
1700019G24Rik	0	0	0	0	0	0	0	0	0	0	0	0	0	0	0	0	0.00153593	0	0.00198934	0	0.00723599	0	0	0	0.00222821	0.00181726	0.0033053	0.00256183	0.00489188	0.00423147	0.00460673	0.00218791
1700019J19Rik	0	0	0	0	0	0	0	0	0.00519717	0	0.00610274	0	0	0	0	0.00585899	0.00041964	0	0	0	0	0.0187809	0.00412687	0	0.00136047	0.00163241	0.00069925	0.00187156	0.00233527	0	0.000882357	0.00178551
1700019L13Rik	0	0	0	0	0	0	0	0.0279586	0	0	0	0	0	0	0	0	0.00343175	0	0.00349487	0	0	0	0	0	0.000401471	0.00132482	0	0.00279482	0.000482238	0.000225654	0	0.000320796
1700019M22Rik	0	0	0	0	0	0	0	0	0	0	0	0	0	0	0	0	0	0	0	0	0	0	0	0	0	0	0	0	0	0	0	0
1700019N19Rik	0	0	0	0	0	0	0	0	0	0	0	0	0	0	0	0	0	0	0	0	0	0.00525633	0.00447376	0	0.00288277	0.000973696	0.000795814	0.00024843	0.00265997	0.00371233	0.0022482	0.000928783
1700019P21Rik	0	0	0	0	0	0	0	0	0	0	0	0	0	0	0	0	0	0	0	0	0	0	0	0	0	0	0	0	0	0.00184646	0	0
1700020A23Rik	0	0	0	0	0	0	0	0	0	0	0	0	0	0	0	0	0	0	0	0	0	0	0	0	9.41748e-05	0	0	0	0	0.0012612	0.000627787	0
1700020D12Rik	0	0	0	0	0	0	0	0.0722961	0	0	0	0	0	0	0.0260971	0	0	0.0130679	0	0	0.00107941	0	0	0.00210305	0.00159442	0.00501882	0.00382775	0.00377848	0.00671088	0.00139111	0.00590687	0.00530089
1700020D14Rik	0	0	0	0	0	0	0	0	0	0	0	0	0	0	0	0	0	0	0	0	0	0	0	0	0	0	0	0	0	0	0	0
1700020G03Rik	0	0	0	0	0	0	0	0	0	0	0	0	0	0	0	0	0	0	0	0	0	0	0	0	0.000105385	0.000407824	0	0	0	0	0	0
1700020G17Rik	0	0	0	0	0	0.0201392	0	0	0	0	0	0	0	0	0	0	0.00330745	0	0	0	0	0	0	0.00101779	0.000782455	0.00366275	0.00215385	0.00149004	0.00163186	0.00296036	0.000612782	0.000358958
1700020L13Rik	0	0	0	0	0	0	0	0.0521749	0.00875396	0	0	0	0	0	0	0	0.0301785	0.0517738	0.00145472	0.0253678	0	0	0.0420067	0.0294488	0.000490317	0.00585932	0.00255597	0.000134789	0.00156404	0.000772284	0	0.00130755
1700020L24Rik	0	0	0	0	0	0	0	0	0	0	0	0	0	0	0	0	0	0	0	0	0	0	0.0069115	0	0	0	0	0.00023022	0	0	0.00170425	0
1700020M21Rik	0	0	0	0	0	0	0	0	0	0	0	0	0	0	0	0	0	0	0	0	0	0	0	0	0	0	0	0	0	0	0	0
1700020N01Rik	0	0	0	0.0625782	0	0	0	0	0	0	0	0	0	0	0	0	0	0	0	0	0	0	0	0	8.25276e-05	0	0	0	0	0	0.00108309	0.000585671
1700020N15Rik	0	0	0	0	0	0	0	0	0	0	0	0	0	0	0	0	0	0	0	0	0	0	0	0	0	0	0	0	0	0	0	0
1700020N18Rik	0	0	0	0	0	0	0	0	0	0	0	0	0	0	0	0	0	0	0	0	0	0	0	0	0	0	0	0	0	0	0.000815715	0
1700021A07Rik	0	0	0	0	0	0	0	0	0	0	0	0	0	0.0438101	0	0	0	0	0	0	0	0	0	0	0.00021193	0.0014827	0.00097266	0	0	0.000765225	0	0
1700021F02Rik	0	0	0	0	0	0	0	0	0	0	0	0	0	0	0	0	0	0	0	0	0	0	0	0	0	0	0	0	0	0	0	0.000115424
1700021F07Rik	0	0	0	0	0	0	0	0	0	0	0	0	0	0	0	0	0	0	0	0	0	0	0	0	0	0	0	0	0	0	0	0
1700021F13Rik	0	0	0	0	0	0	0	0	0	0	0	0	0	0	0	0	0	0	0	0	0	0	0	0	0	0	0	0	0	0	0	0
1700021G15Rik	0	0	0	0	0	0	0	0	0	0	0	0	0	0	0	0	0	0	0	0	0	0	0	0	0	0	0	0	0	0	0	0
1700021J08Rik	0	0	0	0	0	0	0	0	0	0	0	0	0	0	0	0	0	0	0	0	0.0122023	0	0	0	0	0.000488489	0.000250682	0.000390381	0	0	0	0.00138578
1700021L23Rik	0	0	0	0	0	0	0	0	0	0	0	0	0	0	0	0	0	0	0	0	0	0	0	0	0	0	0	0	0	0	0.000666124	0
1700021N21Rik	0	0	0	0	0	0	0	0	0	0	0	0	0	0	0	0	0	0	0	0	0	0	0	0	0.000356976	0	0	0.000702645	0	0.00155654	0	0
1700021P04Rik	0	0	0	0	0	0	0	0	0	0	0	0	0	0	0	0	0	0	0	0	0	0	0	0	0	0	0	0	0	0	0	0
1700022A21Rik	0	0	0	0	0	0	0	0	0	0	0	0	0	0	0	0	0	0	0	0	0	0	0	0	0	0	0	0	0	0	0	0
1700022A22Rik	0	0	0	0	0	0	0	0	0.00537128	0	0	0	0	0	0	0	0	0	0.01385	0	0	0.0269968	0.0388262	0.0085325	0.00121979	0.00749321	0.00180105	0.00149751	0.00724768	0.00188244	0.00278898	0.00172341
1700022E09Rik	0	0	0	0	0	0	0	0	0	0	0	0	0	0	0	0	0	0	0	0	0	0	0	0	0	0	0	0	0	0	0	0
1700022H01Rik	0	0	0	0	0	0	0	0	0	0	0	0	0	0	0	0	0	0	0	0	0	0	0	0	0.000171656	0.000742389	0	0.000213669	0	0	0.00130965	0
1700022H16Rik	0	0	0	0	0	0	0	0	0	0	0	0	0	0	0	0	0	0	0	0	0	0	0	0	0.000133652	0	0	0.000239506	0.000613565	0	0	0.000583549
1700022I11Rik	0	0	0	0.0377672	0	0	0	0	0	0	0.0289924	0	0	0	0.0124968	0.0148438	0.00472609	0	0	0	0.00317526	0	0	0.00869925	0.00238644	0.00281179	0.00565051	0.0027941	0.00232594	0.00141983	0.00616269	0.00179766
1700022N22Rik	0.00317647	0	0	0	0	0	0.206654	0	0.0345017	0	0	0	0	0	0	0	0.0106531	0	0.00953145	0.0289734	0	0	0.00358722	0	0.00329689	0.00308464	0.00263244	0.00213244	0.00942523	0.00541746	0.00485215	0.00157721
1700023B13Rik	0	0	0	0	0	0	0	0	0	0	0	0	0	0	0	0	0	0	0	0	0	0	0	0	0	0	0	0.000446761	0	0	0	0
1700023C21Rik	0	0	0	0	0	0	0	0	0	0	0.00598653	0	0	0	0	0	0.0050634	0	0	0	0	0.00557769	0	0	0	0	0.00144873	0	0	0	0	0
1700023F02Rik	0	0	0	0	0	0	0	0	0	0	0	0	0	0	0	0	0	0	0	0	0	0	0	0	0.00195086	0.0115582	0.00345977	0.00250644	0.00028455	0	0	0.00323391
1700023G09Rik	0	0	0	0	0	0	0	0	0	0	0	0	0	0	0	0	0	0	0	0	0	0	0	0	0	0	0	0	0	0	0	0
1700023H06Rik	0	0	0	0	0	0	0	0	0	0	0.0216452	0	0	0	0	0	0	0	0	0	0	0	0	0	0.000168386	0	0.000224564	0.00134519	0	0	0	0.000879928
1700024B05Rik	0	0	0	0	0	0.0590179	0	0	0	0	0	0	0	0	0	0	0	0	0	0	0	0	0	0	0.00108558	0	0.000753096	0.00221008	0.00142083	0.00213264	0.000863786	0.000885562
1700024B18Rik	0	0	0	0	0	0.0307005	0	0	0.00605302	0	0.00520626	0.0321701	0.227376	0	0	0	0.00454412	0	0.0237965	0	0	0.0155848	0.00598114	0	0.018828	0.00967092	0.0146216	0.0252546	0.0104351	0.015082	0.00914609	0.0217746
1700024G13Rik	0	0	0	0	0	0	0	0	0	0	0	0	0	0	0	0	0	0	0	0	0	0	0	0	0	0	0	0	0	0.000129631	0.000536091	0.000166419
1700024I08Rik	0	0	0	0	0	0	0	0	0	0	0	0	0	0	0.0169791	0	0.00298934	0	0	0	0	0	0	0	0.000874378	0.000663109	0.00183485	0.000872056	0.00184934	0.00458703	0.00159024	0.00162574
1700024J04Rik	0	0	0	0	0.0262151	0	0	0	0	0	0	0	0	0	0	0	0	0	0	0	0	0	0	0	0.000106955	0	0	0	0	0	0	0
1700025A08Rik	0	0	0	0	0	0	0	0	0	0	0	0	0	0	0	0	0	0	0	0	0	0	0	0	0	0	0	0	0	0	0	0
1700025B11Rik	0	0	0	0	0	0	0	0	0	0	0	0	0	0	0	0	0	0	0	0	0	0	0	0	0.000177032	0	0	0	0	0	0.000388333	0
1700025C18Rik	0	0	0	0	0	0	0	0	0	0	0	0	0	0	0	0	0	0	0	0	0	0	0	0	0	0	0	0	0	0	0	0
1700025D23Rik	0	0	0	0	0	0	0	0	0	0	0	0	0	0	0	0	0	0	0	0	0	0	0	0	0	0	0.000573586	0	0	0	0	0
1700025F24Rik	0	0	0	0	0	0	0	0	0	0	0	0.0321701	0	0	0	0	0	0	0	0	0	0.00407251	0	0	0.0027176	0.00391521	0.00455834	0.00211921	0.00702186	0.00261986	0.00636781	0.00211849
1700025G04Rik	0.117115	0.502034	0.715952	0.736917	0.544344	0.330911	0.520169	0.542896	1.77282	1.7577	1.81658	1.30296	0.824879	1.03597	1.38418	1.34193	0.63544	0.809702	0.825241	0.433871	0.717232	0.678655	0.515464	0.743805	2.00049	1.65955	1.91759	1.74264	1.4895	1.56548	1.59609	2.0327
1700025H01Rik	0	0	0	0	0	0	0	0	0	0	0.0191522	0	0	0	0	0	0	0	0	0	0	0	0	0	0	0	0	0	0	0	0	0
1700025J12Rik	0	0	0	0	0	0	0	0	0	0	0	0	0	0	0	0	0	0	0	0	0	0	0	0.00255631	0.000489662	0	0	0.00132476	0.000364905	0.00106246	0	0.000332317
1700025K04Rik	0	0	0	0	0	0	0	0	0	0	0	0	0	0	0	0	0	0	0	0	0	0	0	0	0	0	0	0	0	0	0	0
1700025K24Rik	0	0	0	0	0	0	0	0	0	0	0	0	0	0	0	0	0	0	0	0	0	0	0	0.00228579	0	0.000300934	0	0.00011361	0	0.00112288	0	0
1700025L06Rik	0	0	0	0	0	0	0	0	0	0	0	0	0	0	0	0	0	0	0	0	0	0	0	0	0	0	0	0.000360054	0	0	0	0
1700025M24Rik	0	0	0	0	0	0	0	0	0	0	0	0	0	0	0	0	0	0	0	0	0	0	0	0	0.000435262	0	0	0	0	0	0	0
1700025N21Rik	0	0	0	0	0	0	0	0	0	0	0	0	0	0	0	0	0	0	0	0	0.0205518	0	0	0	0.000438611	0.000655355	0.00111311	0	0.00131421	0.000670696	0	0.000430585
1700025N23Rik	0	0	0	0	0	0	0	0	0.00458824	0	0	0	0	0	0	0	0	0	0.0079669	0	0	0	0.0133298	0	0.000526997	0	0.000738336	0	0	0	0.000754558	0
1700025O08Rik	0	0	0	0	0	0	0	0	0	0	0	0	0	0	0	0	0	0	0	0	0	0	0	0	0	0.00099265	0	0.000342516	0.00044127	0.000191751	0	0
1700026D11Rik	0	0	0	0	0	0	0	0	0	0	0	0	0	0	0	0	0	0	0	0	0	0	0	0	0.00121401	0	0.000754472	0.000547409	0	0	0.0011681	0.000752836
1700026F02Rik	0	0	0	0	0	0	0	0	0.00205007	0	0	0	0	0	0	0	0.00685645	0.00531354	0.00870898	0	0.00498086	0	0.0162468	0.00772297	0.00924304	0.00554757	0.008579	0.00714611	0.00885597	0.00416372	0.00892272	0.00948247
1700026J12Rik	0	0	0	0	0	0	0	0	0	0	0	0	0	0	0	0	0	0	0	0	0	0	0	0	0.00034728	0.000960788	0.00083344	0.000861328	0	0.00147127	0.00153486	0.000367342
1700026J14Rik	0	0	0	0	0	0	0	0	0	0	0	0	0	0	0	0	0	0	0	0	0	0	0	0	0.000806336	0.000593204	0.000237841	0	0.000897667	0	0.00119909	0.000588835
1700026N04Rik	0	0	0	0	0	0	0	0	0	0	0.0193495	0	0	0	0	0	0	0	0	0	0.01271	0	0	0	0.0018575	0	0.00390514	0.000868958	0.000697648	0.00570717	0.00173593	0.000634328
1700027A07Rik	0	0	0	0	0	0	0	0	0	0	0	0.0575467	0	0	0	0	0.000958993	0	0	0	0	0.012377	0.0102824	0.0049591	0.00272311	0.00110933	0.00326705	0.0062189	0.00261034	0.00336589	0.00225357	0.00235049
1700027A15Rik	0.0136422	0.0159138	0	0	0	0.0136356	0	0.0111803	0.0154451	0	0	0	0	0	0	0.00961774	0.248788	0.23537	0.304924	0.19098	0.118589	0.0831435	0.0667016	0.154549	0.00275961	0.00234464	0.00423331	0.0061823	0.00383579	0.002699	0.000281651	0.00205392
1700027F06Rik	0	0	0	0	0	0	0	0	0	0	0	0	0	0	0	0	0	0	0	0	0	0	0	0	0	0	0	0	0	0	0	0
1700027F09Rik	0	0	0	0	0	0	0	0	0	0	0	0	0	0	0	0	0	0	0	0	0	0	0	0	0.000115082	0	0.000101339	0	0	0	0	0
1700027H10Rik	0	0	0	0	0	0	0	0	0	0	0	0	0	0	0	0.00645843	0.0072489	0.0332479	0.0135045	0.0172875	0	0	0.00172169	0.00704151	0.00140398	0	0.00224943	0.00460961	0.00143196	0.000294255	0.00121411	0.0019891
1700027I24Rik	0	0	0	0	0.185	0	0	0	0	0	0	0	0	0	0	0	0.00109095	0	0.0164295	0	0	0	0	0.012804	0.00296085	0.00317328	0.000735546	0.00233917	0.00373015	0.0014964	0.000362634	0.00125612
1700027J07Rik	0	0	0	0	0	0	0	0	0	0	0	0	0	0	0	0	0	0	0	0	0	0	0	0	0.000634124	0.00400305	0.00193815	0.00209898	0	0	0	0.00102523
1700028B04Rik	0	0	0	0	0	0	0	0	0	0	0	0	0	0	0	0	0	0	0	0	0	0	0	0	0	0.000469974	0	0.00103179	0.000307859	0	0	0
1700028D13Rik	0	0	0	0	0	0	0	0	0	0	0	0	0	0	0	0	0	0	0	0	0	0	0	0	0	0	0	0	0	0	0	0.000372583
1700028E10Rik	0.182567	0.0159138	0	0.205106	0.518951	0	0.104943	0.00990083	0.201107	0.215307	0.354865	0.27832	0	0.447547	0.238569	0.0374476	0.148228	0.284206	0.215123	0.16396	0.214586	0.104008	0.181566	0.183407	0.0550542	0.0675667	0.0617937	0.0530236	0.10219	0.0586273	0.0380788	0.0566607
1700028I16Rik	0	0	0	0	0	0	0	0	0.00627185	0	0	0	0	0	0	0	0	0	0	0	0	0	0	0	0	0	0	0	0	0.000856589	0.000254637	0
1700028J19Rik	0	0.188306	0	0	0	0	0	0	0.00507612	0.031833	0.0186207	0.0321513	0	0	0	0.0198051	0.000566626	0.0605618	0.00407922	0	0.0242855	0.0181769	0.0104809	0	0.0186436	0.0289267	0.025702	0.0250205	0.023168	0.0286576	0.0259655	0.0182993
1700028K03Rik	0.00317647	0	0	0	0	0	0	0.00915516	0.0137632	0	0.0221978	0.0173688	0	0.0224005	0	0.00875671	0.0118044	0	0.0270753	0	0.024066	0.00649055	0	0.00829004	0.0234266	0.0140068	0.0228433	0.0211472	0.0254073	0.0184788	0.0227965	0.0200201
1700028M03Rik	0	0	0	0	0	0	0	0	0	0	0	0	0	0	0	0	0	0	0	0	0	0	0	0	0.00113365	0.00405478	0.000850458	0.000980516	0.000231748	0.000650325	0.000857327	0.000583255
1700028N14Rik	0	0	0	0	0	0	0	0	0	0	0	0	0	0	0	0	0	0	0	0	0	0	0	0	0.000140156	0	0.000283762	0	0	0	0	0.000119462
1700028P15Rik	0	0	0	0	0	0	0	0	0	0	0	0	0	0	0	0	0	0	0	0	0	0	0	0	0	0	0	0.000562745	0	0	0	0
1700029B22Rik	0	0	0	0	0	0	0	0	0	0	0	0	0	0	0	0	0	0	0	0	0	0	0	0	0	0	0	0	0	0	0	0
1700029B24Rik	0	0	0	0	0	0	0	0	0	0	0	0	0	0	0	0	0	0	0	0	0	0	0	0	0	0	0	0	0	0	0	0
1700029E06Rik	0	0	0	0	0	0	0	0	0	0	0	0	0	0	0	0	0	0	0	0	0	0	0	0	0	0	0	0	0	0	0	0
1700029F12Rik	0	0	0	0	0	0	0	0	0	0	0	0	0	0	0	0	0	0	0	0	0.010367	0	0	0	9.37257e-05	0	0	0.000616949	0	0	0	0
1700029H14Rik	0	0	0.0952036	0	0	0.0274315	0	0	0.00711529	0	0.034487	0	0	0	0	0	0.0117893	0	0.0638341	0.0513993	0.0160784	0.0539274	0	0	0.00534776	0.00885053	0.00330992	0.0100457	0.0130321	0.00939673	0.00241082	0.00638332
1700029I15Rik	0	0	0	0	0	0	0	0	0.0198206	0	0	0	0	0	0	0.0128435	0.0267678	0.0208939	0.0116265	0	0	0.00324516	0	0.0257057	0.00914884	0.00671154	0.00989028	0.00477988	0.00513914	0.00822743	0.00521366	0.00613218
1700029J03Rik	0	0	0	0	0	0	0	0	0	0	0	0	0	0	0	0	0.00565451	0	0	0	0.00767391	0	0	0.00144224	0	0	0.00031324	0.000791022	0.00218304	0.000574796	0.0067775	0.00194176
1700029J07Rik	0.129281	0	1.02675	0.184434	0.0809631	0.0583059	0.021362	0.189617	0.0979481	0.0741714	0.0436742	0.0515405	0.281746	0.0588367	0.0160751	0.021726	0.230587	0.12505	0.292232	0.260062	0.191808	0.162868	0.118083	0.199323	0.0498131	0.0382979	0.0511332	0.0565232	0.0618105	0.0503332	0.0510064	0.0531259
1700029M03Rik	0	0	0	0	0	0	0	0	0	0	0	0	0	0	0	0	0	0	0	0	0	0	0	0	0	0	0	0	0	0	0	0
1700029M20Rik	0	0	0	0	0	0	0	0	0	0	0	0	0	0	0	0	0	0	0	0	0	0	0	0	0	0	0	0	0	0	0	0
1700029N11Rik	0	0	0	0	0	0	0	0	0	0	0	0	0	0	0	0	0	0	0	0	0	0	0	0	0	0	0	0	0	0	0	0.000220345
1700030A11Rik	0	0	0	0	0	0	0	0	0	0	0	0	0	0	0	0	0	0	0	0	0	0	0	0	0	0	0	0	0	0	0	0
1700030C10Rik	0	0	0	0	0	0	0	0	0	0	0	0	0	0	0	0	0	0	0	0	0	0	0	0	0.000154929	0	0	0	0	0	0	0
1700030C12Rik	0	0	0	0	0	0	0	0	0	0	0	0	0	0	0	0	0	0	0	0	0	0	0	0	0.000220986	0.00159668	0	0	0.000245244	0.00169955	0	0
1700030C14Rik	0	0	0	0	0	0	0	0	0	0	0	0	0	0	0	0	0	0	0	0	0	0	0	0	0.000199687	0	0	0	0	0.00127455	0.000718443	0
1700030E10Rik	0	0	0	0	0	0	0	0	0.00621172	0	0	0	0	0	0	0	0	0	0	0	0	0	0	0	0	0	0	0	0	0	0	0
1700030F04Rik	0	0	0	0	0	0	0	0	0.00923723	0.0624676	0.0212856	0.142905	0	0.0231019	0	0.0469838	0.00618556	0.00441184	0	0	0	0	0	0.00252482	0.0156679	0.0218473	0.0191319	0.0424008	0.0289366	0.0203122	0.0123533	0.0185562
1700030I03Rik	0	0	0	0	0	0	0	0	0	0	0	0	0	0	0	0	0	0	0	0	0	0	0	0	0	0	0	0	0	0	0	0
1700030J22Rik	0	0	0	0	0	0	0	0	0.0131909	0.0523958	0.0058661	0.112093	0	0	0.0124968	0.0127506	0.00729751	0.0230419	0.000632175	0.0240411	0.00115298	0	0.00447376	0.0123708	0.0206527	0.0275738	0.0232699	0.0237712	0.0201929	0.0173683	0.0144255	0.0234613
1700030K09Rik	0.0523965	0.0473562	0.263026	0.176873	0.069157	0.0472593	0.272178	0.0494295	0.0940224	0.235058	0.100484	0.0700856	0.037508	0.101195	0.247192	0.112718	0.177172	0.275229	0.125667	0.119752	0.210562	0.0700455	0.14765	0.15552	0.0807342	0.140436	0.0979902	0.0854765	0.0811643	0.087865	0.113752	0.0922855
1700030L20Rik	0	0	0	0	0	0	0	0	0	0	0	0	0	0	0	0	0	0	0	0	0	0	0	0	0.00107204	0	0.000724286	0.000118565	0.00112737	0	0.00096709	0.000151404
1700030L22Rik	0	0	0	0	0	0	0	0	0.00497067	0	0	0	0	0	0	0.0282694	0.00304418	0	0	0.0134696	0	0	0	0.010263	0.00111885	0	0	0.000913036	0	0.00517228	0.00128972	0.00334
1700030M09Rik	0	0	0	0	0	0	0	0	0	0	0	0	0	0	0	0	0	0	0	0	0	0	0	0	0.00158611	0	0.000642641	0.0012843	0	0	0	0
1700030N03Rik	0	0	0	0	0	0	0	0	0	0	0	0	0	0.0253887	0	0	0.00214789	0	0	0	0	0	0	0.000877426	0.00304709	0	0.000455724	0.000986702	0.000526212	0.0038095	0.00228345	0.00203048
1700030N18Rik	0	0	0	0	0	0	0	0	0	0	0	0	0	0	0	0	0	0	0	0	0	0	0	0	0.00124736	0.00129345	0.000653414	0.000319462	0.000550976	0.00164289	0.000509127	0.00128193
1700030O20Rik	0	0	0	0	0	0	0	0	0	0	0	0	0	0	0	0	0	0	0	0	0	0	0	0	0.000391113	0	0	0	0	0	0.000457591	0.000919484
1700031A10Rik	0	0	0	0	0	0	0	0	0	0	0	0	0	0	0	0	0	0	0	0	0	0	0	0	0.000239382	0	0.000247128	0	0	0	0	0
1700031F05Rik	0	0	0	0	0	0	0	0	0.00332373	0	0	0	0	0	0	0	0	0.0242308	0	0	0	0	0.00283147	0	0.00080525	0.0036425	0.00282648	0.000965607	0.00091365	0.00109209	0.00116038	0.00108717
1700031F10Rik	0	0	0	0	0	0	0	0	0	0	0	0	0	0	0	0	0	0	0	0	0	0	0	0	0.000100871	0	0.000735546	0	0	0	0	0
1700031L13Rik	0	0	0	0	0	0	0	0	0	0	0	0	0	0	0	0	0	0	0	0	0	0	0	0	0	0	0	0	0	0	0	0
1700031M16Rik	0	0	0	0	0	0	0	0	0.00205007	0	0	0	0	0	0	0	0	0	0	0	0	0	0	0	0.000109961	0	0	0	0	0	0	0
1700031P21Rik	0	0	0	0	0	0	0	0	0	0	0	0	0	0	0	0	0	0	0	0	0	0	0	0	0	0	0	0	0	0	0.000230992	0
1700034B16Rik	0	0	0	0	0	0	0	0	0	0	0	0	0	0	0	0	0	0	0	0	0	0	0	0	0	0	0	0	0	0	0	0
1700034E13Rik	0	0	0	0	0	0	0	0	0	0	0	0	0	0	0	0	0	0	0.00239901	0	0	0	0	0	0.000353889	0	0	0.000272653	0.000290275	0.0006122	0	0.000786125
1700034G24Rik	0	0	0	0	0	0	0	0	0	0	0	0	0	0	0	0	0	0	0.0139704	0	0	0	0	0	0	0	0	0.000156643	0	0	0	0.000420271
1700034H15Rik	0.0035726	0	0	0	0	0	0.385093	0.066073	0.0153897	0	0.0148785	0	0	0.0352868	0	0.0287896	0.00589113	0.0243104	0.00675107	0	0.0314506	0.0256483	0	0.00984664	0.0273234	0.0317153	0.0340871	0.0470047	0.0184939	0.0354665	0.0297357	0.0304937
1700034I23Rik	0	0	0	0	0	0	0	0	0	0	0	0	0	0	0	0.0123649	0	0	0	0	0	0	0	0	0.00106192	0.000462324	0.00229759	0.00142687	0	0	0.00129048	0.000673125
1700034J04Rik	0	0	0	0	0	0	0	0	0	0	0	0	0	0	0	0	0	0	0	0	0	0	0	0	0	0	0	0	0	0	0	0
1700034J05Rik	0	0	0	0	0	0	0	0	0	0	0	0	0	0	0	0	0	0	0	0	0	0.0264957	0	0	0.000152891	0.00255684	0	0.00130825	0	0	0.000837698	0.000595106
1700034K08Rik	0	0	0	0	0	0	0	0	0	0	0	0	0	0	0	0	0	0	0	0	0	0	0	0	0	0.00251219	0.00123433	0.00038681	0	0	0	0.000235009
1700034P13Rik	0	0	0	0	0	0	0.121168	0	0	0	0	0	0	0.00967277	0	0	0.0250534	0	0.0145462	0	0.00726533	0.00714596	0.00378491	0.0100088	0.00151636	0.00481573	0.0035247	0.0012226	0.000733599	0.00292688	0.00355527	0.00306447
1700036A12Rik	0	0	0	0	0.0866837	0	0	0	0.0227527	0.0389469	0	0	0	0	0.0907771	0	0.00574747	0	0	0	0	0.00324516	0.00513312	0.00357185	0.0151032	0.0246728	0.00991454	0.0100725	0.0230744	0.0150175	0.0131438	0.008001
1700036G14Rik	0	0	0	0	0	0	0	0	0	0	0	0	0	0.00831359	0	0.00503515	0	0	0	0	0	0	0	0	0.000757286	0.00318982	0	0.00131264	0.00186812	0	0.000224683	0
1700036O09Rik	0	0	0	0	0	0	0	0	0	0	0	0	0	0	0	0	0	0	0	0	0	0	0	0	0	0	0	0	0	0	0	0
1700037C06Rik	0	0	0	0	0	0	0	0	0	0	0	0	0	0	0	0	0	0	0	0	0	0	0	0	0	0	0	0	0	0	0	0
1700037C18Rik	0.0205528	0	0	0.119332	0	0.0582045	0.226757	0.0115678	0.0216087	0.0548648	0	0.0683434	0	0.0308693	0	0	0.0182409	0.0239152	0.00715733	0	0.0267519	0.0225294	0	0.0112297	0.0143949	0.0108389	0.0151994	0.0193172	0.0157231	0.0201103	0.0211978	0.0125732
1700037F03Rik	0	0	0	0	0.101044	0	0	0	0.00406705	0	0	0.131796	0	0.0172796	0	0.0464141	0.011686	0.0155306	0.0322042	0.0838262	0.0580066	0	0	0.0417929	0.00607763	0.00564495	0.009732	0.0217341	0.0110847	0.00569353	0.00701458	0.00667029
1700037H04Rik	0.113891	0	0	0.101194	0	0.17786	0	0.112678	0.0462623	0	0.0574555	0.015871	0	0	0	0.00621105	0.0174416	0.0261051	0.00361452	0.0430669	0.00107941	0.0157098	0.0377614	0.00764519	0.0291557	0.0254079	0.0273078	0.0241279	0.0296637	0.0280087	0.0219882	0.021749
1700039E22Rik	0	0	0	0	0	0	0	0	0.00582069	0.00537821	0.04182	0	0	0	0	0.017763	0	0	0	0	0	0	0	0	0.00381495	0.00413477	0.00305027	0.000425433	0.00268063	0.0020488	0.00553143	0.00168713
1700039I01Rik	0	0	0	0	0	0	0	0	0	0	0	0	0	0	0	0	0	0	0	0	0	0	0	0	0	0	0	0	0	0	0	0
1700039M10Rik	0	0	0	0	0	0	0	0	0.0184391	0	0	0	0	0	0	0	0	0	0	0	0	0	0	0	0.000679157	0	0.00161339	0.000797986	0	0.00113508	0.00326099	0
1700039M15Rik	0	0	0	0	0	0	0	0	0	0	0	0	0	0	0	0	0	0	0	0	0	0	0	0	0	0	0	0	0	0	0	0
1700040D17Rik	0	0	0	0	0	0	0	0	0.0140689	0	0	0	0	0	0	0.0050225	0.00682065	0	0.00376933	0	0.0194361	0.0112622	0.0246501	0	0.0125199	0.00581566	0.01104	0.00594876	0.00716626	0.00299137	0.0100209	0.0058997
1700040E09Rik	0	0	0	0	0	0	0	0	0	0.0511611	0.00872106	0.0228804	0.0950209	0	0	0	0	0	0	0	0	0	0	0	0.0031431	0.00743804	0.00750134	0.00209807	0.00569193	0.00747101	0.00435618	0.00347633
1700040F15Rik	0	0	0	0	0	0	0	0	0	0	0	0	0	0	0	0	0	0	0	0	0	0	0	0	0	0	0	0	0	0	0	0
1700040F17Rik	0	0	0	0	0	0	0	0	0	0	0	0	0	0	0	0	0	0	0	0	0	0	0	0	0	0	0	0	0	0	0.000705315	0
1700040K01Rik	0	0	0	0	0	0	0	0	0	0	0	0	0	0	0	0	0	0	0	0	0	0	0	0	0	0	0	0	0	0	0	0
1700040L08Rik	0	0	0	0	0	0	0	0	0	0	0	0	0	0	0	0	0	0	0	0	0	0	0	0	0	0	0	0	0	0	0	0.0003021
1700041B01Rik	0	0	0	0	0	0	0	0.0874493	0.00266609	0	0	0.0180531	0	0	0	0	0	0.0312297	0	0	0	0.0117292	0	0	0.00302182	0.00487401	0.00116242	0.00653066	0.00633195	0.00517149	0.011173	0.00442343
1700041C23Rik	0	0	0	0	0	0	0	0	0	0	0	0	0	0	0	0	0	0	0	0	0	0	0	0	0	0	0	0	0	0	0.00182277	0
1700041G16Rik	0	0.106542	0.0952036	0	0	0	0	0	0.00799066	0	0	0	0	0	0	0	0.0048799	0.0212694	0.0256229	0	0.022595	0.0059585	0	0.0213641	0.000805887	0.00365077	0.000981339	0.00085885	0.00107197	0	0.00145492	0.00191644
1700041I07Rik	0	0	0	0	0	0	0	0	0	0	0	0	0	0	0	0	0	0	0	0	0	0	0	0	0	0.000862954	0	0	0.00148285	0	0	0
1700041M05Rik	0	0	0	0	0	0	0	0	0	0	0	0	0	0	0	0	0	0	0	0	0	0.0140514	0	0.00893945	0.000498654	0.000825176	0	0.00171043	0.00714041	0.00183777	0	0.000512068
1700041M19Rik	0	0	0	0	0	0	0	0	0	0	0.0191522	0	0	0	0	0.00952387	0.00298934	0	0	0	0.0029809	0.00220127	0	0.0154753	0.00222766	0.00598609	0.00404439	0.00722626	0.00474269	0.00644442	0.00210162	0.00121326
1700042D02Rik	0	0	0	0	0	0	0	0	0	0	0	0	0	0	0	0	0	0	0	0	0	0	0	0	0	0	0	0	0	0	0	0
1700042G15Rik	0	0	0	0	0	0	0	0	0	0	0	0	0	0	0	0	0	0	0	0	0	0	0	0	0	0	0.001465	0	0	0	0	0
1700042O05Rik	0	0	0	0	0	0	0	0	0	0	0	0	0	0	0	0	0	0	0	0	0	0	0	0	0	0	0.000313051	0	0	0	0	0
1700042O10Rik	0	0	0	0.114312	0	0	0	0.0564385	0	0	0.0216452	0	0	0	0	0	0	0	0	0	0	0	0	0	0.000473071	0	0.000481226	0.00169302	0	0.000917284	0	0.00109475
1700044C05Rik	0	0	0	0	0	0	0	0	0	0	0	0	0	0	0	0	0	0	0	0	0	0	0	0	0.000243019	0	0	0	0	0.000528599	0	0
1700044K03Rik	0	0	0	0	0	0	0	0	0	0	0	0	0	0	0	0	0	0	0	0	0	0	0	0	0	0	0	0	0	0	0	0
1700045H11Rik	0	0	0	0	0	0	0	0	0	0	0	0	0	0	0	0	0	0	0	0	0.0177672	0	0	0	0.00141953	0.000454476	0.000175505	0.00263104	0	0	0.00167454	0.000491709
1700045I11Rik	0	0	0	0	0	0	0	0	0	0	0	0	0	0	0	0	0	0	0	0	0	0	0	0	0	0	0	0	0	0	0	0
1700046C09Rik	0	0	0	0	0	0	0	0	0	0	0	0	0	0	0	0	0	0	0	0	0	0	0	0	0.000100871	0.000632192	0.0010113	0	0	0.0012815	0	0.00152037
1700047A11Rik	0	0	0	0	0	0	0	0	0.00266609	0	0	0	0	0	0	0	0	0	0.0174866	0.00382665	0	0.0421681	0	0.00804803	0.00516634	0.00240226	0.00369499	0.0097994	0.00260193	0.00183964	0.0033141	0.00298957
1700047E10Rik	0	0	0	0	0	0	0	0	0	0	0	0	0	0	0	0	0	0	0	0	0	0	0	0	0	0	0	0	0	0	0	0
1700047F07Rik	0.0349294	0	0	0	0	0	0	0.0561722	0	0	0	0.0361063	0	0	0	0	0	0	0.0015908	0.0176166	0	0	0	0	0.00350887	0.00736471	0.0019516	0.0590689	0.00229373	0.00253519	0.00645781	0.000985873
1700047G03Rik	0	0	0	0	0	0	0	0	0	0	0	0	0	0	0	0	0	0	0	0	0	0	0	0	0.000129029	0.000736542	0.000525449	0	0.000116154	0	0	0.000353667
1700047G07Rik	0	0	0	0	0	0	0	0	0	0	0	0	0	0	0	0	0	0	0	0	0	0	0	0	0	0	0	0	0	0	0	0
1700047K16Rik	0	0	0	0	0	0	0	0	0	0	0	0	0	0.0212685	0	0	0	0	0	0	0	0	0	0	0	0.00190201	0	0	0.00135642	0.00101321	0	0
1700047L14Rik	0	0	0	0	0	0	0	0	0	0	0	0	0	0	0	0	0	0	0	0	0	0	0	0	0	0	0	0.000656625	0	0	0	0.000249249
1700047M11Rik	0.0206473	0	0	0	0.0866837	0.156873	0.206654	0.0115678	0.836425	0.322753	0.280944	0.114427	0.190916	0.106298	0.276788	0.235907	0.131252	0.237165	0.202747	0.0418284	0.108769	0.417477	0.15545	0.14596	0.0150973	0.0154244	0.0157299	0.024687	0.0215679	0.0292159	0.0139462	0.0143486
1700047N06Rik	0	0	0	0	0	0	0	0	0	0	0	0	0	0	0	0	0	0	0	0	0	0	0	0	0.00029267	0	0	0	0	0	0.000173011	0
1700047O18Rik	0	0	0	0	0	0	0	0	0	0	0	0	0	0	0	0	0	0	0	0	0	0	0	0	0.000135559	0	0	0.000814249	0	0	0.000636894	0.000293401
1700048F04Rik	0	0	0	0	0	0	0	0	0	0	0	0	0	0	0	0	0	0	0.00355176	0	0	0	0	0	0.000802384	0	0.000836099	0.00136783	0.00182156	0.000287539	0	0.00241506
1700048M11Rik	0	0	0	0	0	0	0	0	0	0	0	0	0	0	0	0	0	0.00254064	0	0	0	0	0	0	0.000319351	0	0.000210725	0.000619623	0	0	0.000281651	0.000160309
1700048O14Rik	0	0	0	0	0	0	0	0	0	0	0	0	0	0	0	0	0	0	0	0	0	0	0	0	0	0	0	0	0	0	0	0
1700048O20Rik	0	0	0	0	0	0	0	0	0.00192665	0.0707799	0.012925	0.0173688	0	0.00967277	0.00525716	0.00627356	0.00624859	0	0.0197633	0	0	0.0142322	0	0.0179163	0.0150176	0.0245679	0.0391925	0.0100286	0.0222896	0.0245247	0.0138617	0.027088
1700048P04Rik	0	0	0	0	0	0	0	0	0	0	0	0	0	0	0	0	0	0	0	0	0	0	0	0	0	0	0	0	0	0	0	0
1700049E15Rik	0	0	0	0	0	0	0	0	0	0	0	0	0	0	0	0	0	0	0	0	0	0	0	0	0.00017666	0	0	0	0	0	0	0.000156804
1700049E17Rik1	0	0	0	0	0	0	0	0	0	0	0	0	0	0	0	0	0	0	0	0	0	0	0	0	0	0	0	0	0	0	0	0
1700049E17Rik2	0	0	0	0	0	0	0	0	0	0	0	0	0	0	0	0	0	0	0	0	0	0	0	0	0	0	0	0	0	0	0	0
1700049E22Rik	0	0	0	0	0	0	0	0	0	0	0	0	0	0	0	0	0	0	0	0	0	0	0	0	0	0	0	0	0	0	0.000864714	0
1700049L16Rik	0	0	0	0	0	0	0	0	0	0	0	0	0	0	0	0	0	0	0	0	0	0	0	0	0	0	0	0	0	0	0	0
1700051A21Rik	0	0	0	0	0	0	0	0	0	0	0	0	0	0	0	0	0	0	0	0	0	0	0	0	0	0	0	0	0	0	0	0
1700051K13Rik	0	0	0	0	0	0	0	0	0	0	0	0	0	0	0	0	0	0	0	0	0	0	0	0	0	0	0	0	0	0	0	0
1700051O22Rik	0	0	0	0	0	0	0	0	0	0	0	0	0	0	0	0	0	0	0	0	0	0	0	0	0	0	0	0	0	0	0	0
1700052H01Rik	0	0	0	0	0	0	0	0	0	0	0	0	0	0	0	0	0	0	0	0	0	0	0	0	0.000323032	0.000677757	0.00114246	0.00218564	0	0	0	0
1700052I22Rik	0	0	0	0	0	0	0	0	0	0	0	0	0	0	0	0	0	0	0	0	0	0	0	0	0	0	0	0	0	0	0	0
1700052K11Rik	0	0	0	0	0	0	0	0	0.00285212	0.152599	0.00598653	0.0300452	0	0	0.074563	0.00422664	0.0229142	0	0.00252257	0.00458363	0.0391376	0	0.020902	0.0299078	0.0131552	0.0292177	0.00699036	0.0123835	0.00828846	0.0216098	0.00973796	0.0101276
1700054A03Rik	0.0481445	0	0	0	0	0.0136356	0	0	0.00535979	0	0	0	0	0	0	0	0.00784809	0	0.0132791	0.0229304	0.00225083	0	0.0275616	0	0.00191487	0.001345	0.000782907	0.00104288	0.00299789	0.00211683	0.00231512	0.00315726
1700054K02Rik	0	0	0	0	0	0	0	0	0	0	0	0	0	0	0	0	0	0	0	0	0	0	0	0	0	0	0	0	0	0	0	0
1700054K19Rik	0	0	0	0	0	0	0	0	0	0	0	0	0	0	0	0	0	0	0	0	0	0	0	0	0	0	0	0	0	0.000720302	0	0
1700054M17Rik	0	0	0	0	0	0	0	0	0	0	0	0	0	0	0	0	0	0	0	0	0	0	0	0	0.00190797	0.00133316	0.000678691	0.000480828	9.94789e-05	0.000439675	0.00119209	0.00243665
1700054O05Rik	0	0	0	0	0	0	0	0	0	0	0	0	0	0	0	0	0	0	0	0	0	0	0	0	0	0	0	0	0	0	0	0
1700054O19Rik	0	0	0	0	0	0	0	0	0	0	0	0	0	0	0	0	0	0	0.0163842	0.0194971	0	0.0024955	0	0	0.000244077	0.000809601	0	0	0.000992185	0.00142798	0.000669424	0.000120088
1700055C04Rik	0	0	0	0	0	0	0	0	0	0	0	0	0	0	0	0	0	0	0	0	0	0	0	0	0	0	0	0	0	0	0	0
1700055D18Rik	0	0	0	0	0	0.0194353	0	0	0.00947607	0	0	0	0	0	0	0	0.0109783	0	0.0259937	0	0	0	0	0.00833773	0.00449741	0	0.00414211	0.00217484	0.00186256	0.00518978	0.0014952	0.00682863
1700056E22Rik	0	0	0	0	0	0	0	0	0	0	0	0	0	0	0	0	0	0	0	0	0	0	0	0	0	0	0	0.000673158	0	0	0	0
1700056N10Rik	0	0	0.0952036	0	0	0	0	0.00427399	0.0674635	0	0.0287439	0	0	0.0179864	0.0166075	0.0487838	0.0317329	0.0441131	0.0325561	0.0393631	0.0360797	0.00234326	0.0342771	0.0167088	0.0310139	0.0248171	0.0310114	0.0286149	0.0411383	0.0464667	0.018764	0.0358624
1700057G04Rik	0	0	0	0	0	0	0	0	0	0	0	0	0	0	0	0	0	0	0	0	0	0.0256212	0	0	0	0.00275997	0.000954581	0.000476052	0.00149325	0.00161375	0	0.000876922
1700057H15Rik	0.0035726	0	0.198633	0	0	0	0	0.00427399	0.0095029	0.00537821	0.0458382	0	0	0	0.0276781	0.0127506	0.00983849	0.00279085	0.0101393	0.0151769	0.0172784	0.0289675	0.0200448	0.000744721	0.0141775	0.0246766	0.0113896	0.00799778	0.0240014	0.0175915	0.0209827	0.0149446
1700057H21Rik	0	0	0	0	0	0	0	0	0.0124755	0	0	0	0	0	0	0	0.0012852	0	0	0	0	0	0	0	0.000177358	0.000510809	0	0.000743322	0	0	0.000515781	0.00123934
1700058P15Rik	0	0	0	0	0	0	0	0	0	0	0	0	0	0	0	0	0	0	0	0	0	0	0	0	0	0	0	0	0	0	0	0
1700060C16Rik	0	0	0	0	0	0	0	0	0	0	0	0	0	0	0	0.00621105	0.00282182	0	0	0	0	0	0	0	0.000686207	0.000687962	0.000344372	0	0.00377762	0.000882305	0.00261344	0
1700060C20Rik	0	0	0	0	0	0	0	0	0	0	0	0	0	0	0	0	0.00198647	0	0	0	0	0	0	0	0.000247857	0	0	0.00119551	0.000550569	0.00290077	0	0
1700060J05Rik	0	0	0	0	0	0	0	0	0	0	0	0	0	0	0	0	0	0	0	0	0	0	0	0	0.000524803	0	0.00126112	0.000594802	0	0.000402092	0	0.000715538
1700060O08Rik	0	0	0	0	0	0	0	0	0.00285212	0	0	0	0.0366542	0	0	0	0.00851612	0.0905334	0.010546	0.0214242	0.0570068	0	0.0221602	0.0110139	0.00238484	0.00471862	0.000536846	0.00487685	0.0049649	0.00305365	0.000396441	0.00147006
1700061A03Rik	0	0	0	0	0	0	0	0	0	0	0	0	0	0	0	0	0	0	0.00928958	0	0	0	0	0	0	0	0.000796914	0.000357403	0	0	0	0
1700061E17Rik	0	0	0	0	0	0	0	0	0	0	0	0	0	0	0	0	0	0	0	0	0	0	0	0	0	0	0	0	0	0	0	0
1700061E18Rik	0	0	0	0	0	0	0	0	0	0	0	0	0	0	0	0	0	0	0	0	0	0	0	0	0	0	0	0	0	0	0	0
1700061F12Rik	0	0	0	0	0	0	0	0	0	0	0	0	0	0	0	0	0.0048634	0	0	0	0	0	0	0	0.000601143	0.00271741	0.00047849	0.000232601	0.00239627	0.00111958	0.000798651	0
1700061H18Rik	0.0144975	0	0	0	0	0	0	0	0	0	0	0	0	0	0	0	0	0	0.0167227	0.0162924	0	0.0231907	0	0	0.000814073	0.00432224	0.00314218	0.00146069	0.00226194	0.0018046	0.000656536	0.00124222
1700061I17Rik	0	0	0	0	0	0	0	0	0	0	0	0.0430797	0	0	0	0	0.00235779	0	0	0	0	0	0	0	0.00047463	0.00058139	0.000233256	0	0	0	0	0
1700061J23Rik	0	0	0	0	0	0	0	0	0	0	0	0	0	0	0	0.00940854	0.0129599	0	0.00307274	0	0.0222647	0	0	0	0.000157442	0.00232586	0.000826316	0.00192644	0.000925553	0.000576383	0	0.000477784
1700061N14Rik	0	0	0	0	0	0	0	0	0	0	0	0	0	0	0	0	0	0	0.00866009	0	0	0	0	0	0	0.00366485	0.00117277	0.000908858	0	0.000965032	0.0015223	0.00134551
1700062C10Rik	0	0	0	0	0	0	0	0	0	0	0	0	0	0	0	0	0	0	0	0	0	0	0	0	0	0	0.00157475	0.000640217	0	0	0	0
1700063A18Rik	0	0	0	0	0	0	0	0	0	0	0	0	0	0	0	0	0	0	0	0	0	0	0	0	0	0.00344705	0	0	0	0	0	0
1700063D05Rik	0.0418774	0	0.0273239	0	0	0	0	0.0183103	0.0597458	0.216805	0	0	0.262261	0.0437083	0.0213397	0.0571937	0.00491182	0	0.0026612	0	0.0278687	0.00263301	0.00813693	0	0.0192993	0.0195687	0.0207853	0.00378184	0.0240966	0.0206595	0.0246692	0.0236011
1700063H04Rik	0	0	0	0	0	0	0	0	0	0	0	0	0	0	0	0	0	0	0	0	0	0	0	0	0	0	0	0.00048591	0	0	0	0
1700063H06Rik	0	0	0	0	0	0	0	0	0	0	0	0	0	0	0	0	0	0	0	0	0	0	0	0	0.002436	0.000535744	0.00105177	0.000965834	0.00105155	0.00019208	0	0.00403343
1700063I16Rik	0	0	0	0	0	0	0	0	0	0	0	0	0	0	0	0	0	0	0	0	0	0	0	0	0	0	0	0	0	0	0	0
1700063J08Rik	0	0	0	0	0	0	0	0	0	0	0	0	0	0	0	0.00627356	0	0	0	0	0.0209849	0	0	0	0.00248493	0	0.00452132	0.00113693	0.000591258	0.00247989	0.0004185	0.000892292
1700063K16Rik	0	0	0	0	0	0	0	0	0	0	0	0	0	0	0	0	0	0	0	0	0	0	0	0	0.000108262	0	0	0	0	0	0	0
1700063O14Rik	0	0	0	0	0	0	0	0	0	0	0	0	0	0	0	0	0	0	0	0	0	0	0	0	0.00154241	0.000941421	0.000167668	0	0.000816329	0.00144048	0.00247872	0.00149172
1700064H15Rik	0	0	0	0	0	0	0	0	0.0191159	0	0.0450871	0.0275015	0.128156	0	0.030017	0	0.00839603	0	0.00450004	0.0225381	0.00472189	0.00403316	0.00125184	0.00133418	0.0182906	0.0176712	0.0128343	0.010483	0.0167019	0.00585496	0.0239098	0.0133773
1700064J06Rik	0	0	0	0	0	0	0	0	0	0	0	0	0	0	0	0	0	0	0	0	0	0	0	0	0	0	0.000362633	0	0	0	0	0
1700064M15Rik	0	0	0	0	0	0	0	0	0	0	0	0	0	0	0	0	0	0	0	0	0	0	0	0	0	0	0	0	0	0	0	0
1700065D16Rik	0	0	0	0	0	0	0	0	0	0	0	0	0	0	0	0	0	0	0.016653	0	0	0	0	0	0.000400563	0.000967388	0.00180529	0	0.00166132	0.000474193	0.00108694	0.000816498
1700065I16Rik	0	0	0	0	0	0	0	0	0	0	0	0	0	0	0	0	0	0	0	0	0	0	0	0	0	0	0	0	0	0	0	0
1700065J11Rik	0	0	0	0	0	0	0	0	0	0	0	0	0	0	0	0	0	0	0	0	0	0	0	0	0	0	0	0	0.000260759	0	0	0
1700065J18Rik	0	0	0	0	0	0	0	0	0	0	0	0	0	0	0	0	0	0	0	0	0	0	0	0	0.000110971	0	0	0.000193498	0	0	0	0
1700065L07Rik	0	0	0	0	0	0	0	0	0	0	0	0	0	0	0	0	0	0	0	0	0.0117081	0	0	0	0	0	0	0.000627234	0.000567619	0	0.000500423	0
1700065O20Rik	0	0	0	0	0	0	0	0	0	0	0	0	0	0	0	0	0	0	0	0	0	0	0	0	0	0	0	0	0	0	0.000363234	0
1700066B17Rik	0	0	0	0	0	0	0	0	0	0	0	0	0	0	0	0	0	0	0	0	0	0	0	0	0	0	0	0	0.000371297	0.000582455	0.00339525	0.000336499
1700066B19Rik	0.0035726	0	0	0	0	0	0	0	0	0	0	0	0	0	0.00525716	0.0605594	0.00307341	0	0.00349487	0	0	0	0	0	0.00129187	0.0010506	0.00272745	0.00289415	0.000307965	0.00283275	0.00103472	0.000483348
1700066C05Rik	0	0	0	0	0	0	0	0	0	0	0	0	0	0	0	0	0	0	0	0	0	0	0	0	0.00010299	0	0	0	0	0	0	0
1700066J03Rik	0	0	0	0	0	0	0	0	0	0	0	0	0	0	0	0	0	0	0	0	0	0	0	0	0	0	0	0	0	0.000627152	0	0
1700066M21Rik	0	0	0	0	0.241075	0	0	0.0307376	0.0356757	0	0	0	0	0	0	0.0130702	0.0562112	0.0469312	0.0767915	0.0190312	0.0755907	0.0338689	0	0.0387393	0.0267055	0.017955	0.0233526	0.0266158	0.0115285	0.0199274	0.0196639	0.0213194
1700066N21Rik	0	0	0	0	0	0	0	0	0	0	0	0	0	0	0	0	0	0	0	0.00649532	0	0	0	0	0.000417081	0.00470442	0	0	0	0	0	0.00052965
1700066O22Rik	0	0	0	0	0	0	0	0	0	0	0	0	0	0	0	0.00503515	0	0	0	0	0	0	0	0	0.000324705	0	0.000234745	0.000381842	0.00088144	0.000914265	9.23702e-05	0
1700067G17Rik	0	0	0	0	0	0	0	0	0	0	0	0	0	0	0	0	0	0	0	0	0	0	0	0	0	0	0	0	0	0.00107362	0	0
1700067K01Rik	0	0	0	0	0	0	0	0	0.00550159	0	0	0	0	0	0	0	0	0	0	0	0	0	0	0.0031645	0.00154079	0.0030565	0	0.00111405	0.00186906	0.00211461	0.00502463	0.000237263
1700067P10Rik	0	0	0	0	0	0	0	0	0	0	0	0	0	0	0	0	0	0	0	0	0	0	0	0	0	0	0	0	0	0	0.000432251	0.000129565
1700069B07Rik	0	0	0	0	0	0	0	0	0	0	0	0	0	0	0	0	0	0	0	0	0	0	0	0	0	0	0	0	0	0	0	0
1700069L16Rik	0	0	0	0	0	0	0	0	0	0	0	0	0	0	0	0	0	0	0	0	0	0	0	0	0.00022486	0.000645684	0	0	0.00146523	0	0	0.000902902
1700069P05Rik	0	0	0	0	0	0	0	0	0	0	0	0	0	0	0	0	0	0	0	0	0	0	0	0	0	0	0	0	0	0	0	0
1700071G01Rik	0	0	0	0	0	0	0	0	0	0	0	0	0	0	0	0	0	0	0	0	0	0	0	0.00173129	0.000116559	0	0	0	0	0.00131484	0	0
1700071K01Rik	0	0	0	0	0	0	0	0	0	0	0	0	0	0	0	0	0	0	0	0	0	0	0	0	0	0	0	0	0	0	0	0
1700071M16Rik	0	0	0	0	0	0	0	0	0.0294946	0	0	0	0	0	0	0	0.0297041	0.0239788	0.0145555	0	0	0.00212546	0.00867106	0.0129324	0	0	0	0.000160808	0	0.00138785	0	0
1700072B07Rik	0	0	0	0	0	0	0	0	0	0	0	0	0	0	0	0	0	0	0	0	0	0	0	0	0	0	0	0	0	0	0	0
1700072G22Rik	0	0	0	0	0	0	0	0	0	0	0	0	0	0	0	0	0	0	0	0	0	0	0	0	0	0	0	0	0	0	0.000682298	0
1700072O05Rik	0	0	0	0	0	0	0	0	0	0	0	0	0	0	0	0	0	0	0	0	0	0	0	0	0.000447757	0	0	0	0	0	0	0
1700073E17Rik	0	0	0	0	0	0	0	0	0	0	0	0	0	0	0	0	0	0	0	0	0	0.00219179	0	0.00328226	0.00195006	0.00510351	0.000339911	0.00218311	0.00424219	0.00113704	0.000264633	0.0019059
1700074A21Rik	0	0	0	0	0	0	0	0	0	0	0	0	0	0	0	0	0	0	0	0	0	0	0	0	0	0	0	0	0	0	0	0
1700074H08Rik	0	0	0	0	0	0	0	0	0	0	0	0	0	0	0	0	0.00487956	0.00630155	0	0	0.00650059	0	0	0	0.000106127	0.000837841	0	0.000973445	0	0	0.000749087	0.000702292
1700080C20Rik	0	0	0	0	0	0	0	0	0	0	0	0	0	0	0	0	0	0	0	0	0	0	0	0	0	0	0	0	0	0	0	0
1700080N15Rik	0	0.0159138	0	0	0	0	0	0.0567254	0.0264167	0	0.00759375	0.0180531	0	0	0	0.0440288	0.0103145	0.0120483	0.0224592	0.0227779	0.0185183	0.0519271	0.00950383	0.0327569	0.0282031	0.0360847	0.0307566	0.0235006	0.0297896	0.0330028	0.0237933	0.0298512
1700081B01Rik	0	0	0	0.0377672	0	0	0	0	0.00441858	0	0.00539864	0	0	0	0	0.0350161	0	0	0	0	0.00516971	0.0160434	0	0.000744721	0.0121657	0.00770074	0.0136378	0.0151942	0.0112581	0.0147532	0.0146854	0.0136303
1700081H04Rik	0	0	0	0	0	0	0	0	0	0	0	0	0	0	0	0	0	0	0	0	0	0	0	0	0.000268119	0	0	0.000851526	0	0	0	0
1700081N11Rik	0	0	0	0	0	0	0	0	0	0	0	0	0	0	0	0	0.0167715	0	0.00941511	0	0	0	0	0	0.000876374	0	0.000257354	0.00259929	0.000515892	0.00371255	0.00103919	0.0003572
1700082M22Rik	0	0	0	0	0	0.140009	0	0	0	0	0.0058661	0	0	0	0	0.0609908	0.01129	0.0298475	0.0219125	0.0335586	0.00179032	0.00234326	0	0.00928922	0.00229999	0.000526286	0.00195855	0.00200339	0	0	0.00144241	0.00411437
1700083H02Rik	0	0	0	0	0	0	0	0	0	0	0	0	0	0	0	0	0	0	0	0	0	0	0	0	0	0	0	0	0	0	0	0
1700084C06Rik	0.0136422	0	0.422324	0	0.387835	0.195639	0	0.0818207	0.0964613	0.138924	0.0735709	0.0498363	0	0.109879	0.16095	0.106765	0.0384743	0.0629358	0.0504387	0.069619	0.0659599	0.0585479	0.0914188	0.0719934	0.0817358	0.0771289	0.0964093	0.0863516	0.129123	0.111275	0.0807471	0.0790788
1700084D21Rik	0	0	0	0	0	0	0	0	0	0	0	0	0	0	0	0	0	0	0	0	0	0	0	0	0	0	0	0	0	0	0	0
1700084E18Rik	0	0	0	0	0.0262151	0	0	0	0	0	0	0	0	0	0	0	0.00552107	0	0.00202877	0	0	0	0	0	0	0	0	0.000208125	0	0.000942111	0	0
1700084F23Rik	0	0	0	0	0	0	0	0	0	0	0	0	0	0	0	0	0	0	0	0	0	0.0024955	0	0	0.00131394	0.00538904	0.000872827	0	0.000389597	0.00239511	0.000553386	0
1700084J12Rik	0	0	0	0	0	0	0	0	0	0	0	0	0	0	0	0	0	0.0221783	0	0	0	0	0	0	7.92579e-05	0	0	0.00049526	0	0.00101364	0.000545582	0.000693788
1700084M14Rik	0	0	0	0	0	0	0	0	0	0	0	0	0	0	0	0	0	0	0	0	0	0	0	0	0	0	0	0	0	0	0	0
1700085C21Rik	0	0	0	0	0	0	0	0	0	0	0	0	0	0	0	0	0	0	0	0	0	0	0	0	0.000177709	0.000469974	0.000472219	0.00250135	0.00170306	0.000571685	0.0015274	0.00210799
1700085D07Rik	0	0	0	0	0	0	0	0	0.0264848	0.0746458	0	0	0	0	0	0	0.00709474	0.0245729	0.00867749	0	0.0534643	0	0.00570868	0.0164129	0.00896471	0.00769426	0.0140767	0.00859049	0.0104519	0.0048211	0.0158833	0.0131411
1700086D15Rik	0.0579208	0	0	0	0	0	0	0.00915516	0.0408631	0.0520286	0.0187707	0.128615	0.137219	0.0237752	0.0208605	0.0857622	0.038814	0.0398167	0.0234995	0.0281171	0.0343943	0.0408519	0.0298819	0.0250636	0.104467	0.118653	0.13939	0.118103	0.127066	0.0960335	0.112249	0.108921
1700086L19Rik	0.00317647	0.0159138	0	0	0.0143599	0.0361272	0	0.0347479	0.0769491	0.0859107	0.145254	0.164881	0.112129	0.317985	0.117199	0.103052	0.0217338	0.0215858	0.0385451	0.0229304	0.0158003	0.0570483	0.0802933	0.0253194	0.140591	0.164765	0.152662	0.140617	0.0879942	0.110026	0.166058	0.149746
1700086O06Rik	0.0525348	0.0532816	0.199188	0	0.0637629	0.185364	0.198708	0.070815	0.109317	0.0768388	0.112669	0	0	0.0705286	0.120423	0.112876	0.10487	0.121417	0.182321	0.097885	0.245072	0.226431	0.122769	0.109058	0.0677939	0.0954373	0.0844783	0.0552389	0.0968929	0.116502	0.0731705	0.0719087
1700086P04Rik	0	0	0	0	0	0	0	0	0.00831048	0.0400789	0.00838563	0.015871	0	0.0398676	0	0	0.00770379	0	0.00265563	0.0134696	0	0.0190477	0	0	0.00597215	0.00763585	0.0061119	0.00917025	0.00709953	0.00795759	0.00322024	0.00437288
1700087I21Rik	0.271802	0	0.629527	0.091621	0.0935553	0.13472	0	0.291353	0.421247	0.484473	0.544681	0.114959	0.731943	0.44484	0.52709	0.499585	0.323949	0.393762	0.461715	0.216506	0.436109	0.566879	0.334023	0.25389	0.73847	0.556892	0.678461	0.352145	0.758381	0.644518	0.675022	0.640284
1700087M22Rik	0	0	0.179879	0	0	0	0	0	0	0	0	0	0	0	0.014864	0	0	0	0	0	0	0	0	0	0.00370489	0.0050769	0.00491322	0.000275229	0.000876865	0	0.00310766	0.00298793
1700088E04Rik	0.0195221	0.0473562	0	0.0832505	0.128141	0.224316	0	0.0314594	0.0343454	0.00537821	0.0453944	0.0379156	0	0.0684359	0.0487577	0.00961774	0.033877	0.0921176	0.0819393	0.0571749	0.16143	0.106559	0.101616	0.0395313	0.0500626	0.0503056	0.0566192	0.0517288	0.0679426	0.0551364	0.0632383	0.0359825
1700091H14Rik	0	0	0	0	0	0	0	0	0	0	0	0	0	0	0	0	0	0	0	0	0	0	0	0	0	0.000392662	0	0	0	0	0	0
1700092C02Rik	0	0	0	0	0	0	0	0	0	0	0	0	0	0	0	0	0	0	0	0	0	0	0	0	0	0	0	0	0	0	0	0
1700092C10Rik	0	0	0	0	0	0	0	0	0	0	0	0	0	0	0	0	0	0	0	0	0	0	0	0	0	0	0	0	0	0	0	0
1700092C17Rik	0	0	0	0	0	0	0	0	0	0	0	0	0	0	0	0	0	0	0	0	0	0	0	0.00654642	0.000606975	0.000254446	0	0	0	0	0.000297163	0.000460609
1700092E16Rik	0	0	0	0	0	0	0	0	0	0	0	0	0	0	0	0	0	0	0	0	0	0	0	0	0	0	0	0	0	0	0	0
1700092E19Rik	0	0	0	0	0	0	0	0	0	0	0	0	0	0	0	0	0	0.00291802	0	0	0	0	0	0	0.000542191	0	0.000466046	0.000162756	0	0.000205539	0	0.000473345
1700092K14Rik	0	0	0	0	0	0	0	0	0	0	0	0	0	0	0.0124968	0	0	0	0	0	0	0	0	0	0.000698306	0	0.00123797	0.00434808	0.00258645	0.000968917	0	0
1700092M07Rik	0.0377125	0	0	0	0	0	0	0	0	0	0	0	0	0	0	0	0	0	0.00225664	0	0.00109155	0	0	0	0.00322988	0.000119794	0.00282064	0.000281989	0.00124308	0.00257651	0.00213315	0.00172059
1700093J21Rik	0.0168187	0.085789	0	0.239701	0.0684126	0	0.0424628	0.0510282	0.0912491	0	0.0311962	0	0.0518001	0.057426	0.160909	0.123765	0.041937	0.0897025	0.0834169	0.0637903	0.0843461	0.0569016	0.0775769	0.0681283	0.0645297	0.0599565	0.0722606	0.0714568	0.0876316	0.0753673	0.0749048	0.0604679
1700093K21Rik	0.00635294	0	0	0	0	0	0	0	0.0102473	0	0.0193495	0	0	0	0	0.0484875	0.0151595	0.00339092	0.0217013	0.0269128	0.00752084	0.0349147	0.00306208	0	0.0105638	0.00573399	0.00925284	0.0140925	0.0307326	0.0161416	0.00730951	0.0145212
1700093P08Rik	0	0	0	0	0	0	0	0	0	0	0	0	0	0	0	0	0	0	0.00191017	0	0	0.00956089	0	0	0.000725679	0.00207116	0.00136328	0	0.00106333	0.000164851	0.00167254	0.000718468
1700094J05Rik	0	0.0314425	0	0.254972	0	0.0201392	0	0	0.00497067	0	0	0	0	0	0	0	0	0	0	0	0	0	0	0	0.00188867	0.000697552	0.00103467	0.00184896	0	0.00180958	8.38298e-05	0.00234956
1700094M23Rik	0.119838	0.125043	0.0302693	0.214383	0.239896	0.0262296	0.162443	0	0.194604	0.0279611	0.141338	0.0139329	0.378143	0.0980938	0.118992	0.348114	0.0282009	0.0392116	0.0620915	0.0633987	0.0148307	0.094796	0.00767282	0.0427997	0.119259	0.13777	0.120304	0.0892753	0.142408	0.137292	0.108086	0.101289
1700094M24Rik	0	0	0	0	0	0	0	0	0	0	0	0	0	0	0	0	0	0	0	0	0	0	0	0	0	0	0	0	0	0	0	0
1700095A13Rik	0	0	0	0	0	0	0	0	0.00550159	0	0.0212244	0	0	0	0	0	0	0	0	0	0	0	0	0	0.000933347	0.00304436	0.000551585	0.000945361	0.00545579	0.00675757	0.00380219	0.00121608
1700095A21Rik	0	0	0	0.0798212	0	0	0	0	0	0	0	0	0	0	0	0	0	0	0	0	0	0	0	0	0.000348104	0.000853145	0	0.00275283	0.000453761	0.000199366	0.00197352	0.000347022
1700095B10Rik	0	0	0	0	0	0	0	0	0	0	0	0	0	0	0	0	0	0	0	0	0	0	0	0	0	0	0	0	0	0	0	0
1700095J03Rik	0.0368362	0	0	0	0	0	0	0	0	0	0	0	0	0	0.0209612	0.017763	0	0	0	0	0	0	0	0	0.00111935	0.00633982	0.00278157	0.000426976	0.00132325	0.00267753	0.00204398	0.00269444
1700095J07Rik	0	0	0	0	0	0	0	0	0	0	0	0	0	0	0	0	0	0	0.00212164	0.00765329	0.026392	0	0	0.000806809	0.000538658	0.00617571	0.00315408	0.0012063	0.00561719	0.00212083	0.00512227	0.002049
1700095J12Rik	0	0	0	0	0	0	0	0	0	0	0	0	0	0	0	0	0	0	0	0	0	0	0	0	0	0.000921001	0.000779492	0	0	0	0	0
1700095K22Rik	0	0	0	0	0	0	0	0	0	0	0	0	0	0	0	0	0	0	0	0	0	0	0	0	0	0	0	0	0	0	0	0
1700096J18Rik	0	0	0	0	0	0	0	0	0	0.0365149	0	0	0	0	0	0	0.00757324	0.0291227	0	0.0469225	0.0149343	0.00803337	0.00360441	0.0103868	0.00059169	0.00132417	0	0.000927498	0.00385541	0	0.000782636	0
1700096K18Rik	0	0.0532816	0	0	0	0	0	0	0	0	0.0287439	0.0701144	0	0.0297917	0	0	0.0018236	0.00279085	0	0	0	0	0	0	0.000168386	0.00169221	0	0.00212415	0.000982269	0.000276573	0.00219529	0.002075
1700097M23Rik	0	0	0	0	0	0	0	0	0	0	0	0	0	0	0	0	0	0	0	0	0	0	0	0	0.000274895	0.00116315	0	0.000261372	0	0	0.00198894	0.00167964
1700097N02Rik	0	0	0	0	0	0	0	0	0	0	0	0	0	0	0	0	0	0	0	0	0	0	0	0	0	0	0	0	0	0	0	0
1700099I09Rik	0	0	0	0	0	0	0	0	0.00537128	0	0	0	0	0	0.0374903	0	0.00905312	0	0.00323327	0	0	0	0.00503356	0	0.000284757	0	0.00167778	0.000592953	0	0	0.00127855	0.000869168
1700100I10Rik	0	0	0	0	0	0	0	0	0	0	0	0	0	0	0	0	0	0	0	0	0.0163614	0	0	0	0.000501922	0	0	0	0	0.00053346	0	0
1700100L14Rik	0	0	0	0	0	0	0	0	0	0	0	0	0	0	0	0	0	0	0	0	0	0	0	0	8.11762e-05	0	0	0	0	0	0	0
1700101I11Rik	0	0	0	0	0	0	0	0	0.00327088	0	0	0	0	0	0	0	0	0	0	0	0	0	0	0	0.000845145	0.00106552	0	0.000543138	0	0.00139196	0.000366991	0.000186026
1700101I19Rik	0	0	0	0	0	0	0	0	0	0	0	0	0	0	0	0	0	0	0	0	0	0	0	0	0	0	0	0	0	0	0	0
1700101O22Rik	0	0	0	0	0	0	0	0	0	0.00537821	0	0	0	0.0197489	0	0	0	0	0	0	0	0	0	0	0.000496049	0.000699758	0	0.000236973	0.00107809	0.00066593	0	0.000811288
1700102F20Rik	0	0	0	0	0	0	0	0	0	0	0	0	0	0	0	0	0	0	0	0	0	0	0	0	0	0	0	0	0	0	0	0
1700102H20Rik	0	0	0	0	0	0	0	0	0.00519717	0	0	0	0	0	0	0	0	0	0	0	0	0	0	0.00448309	0.00214754	0.00117055	0	0.000778937	0.00182747	0.000853788	0.000301318	0.0013159
1700102P08Rik	0.0334663	0	0.0523179	0.0798212	0	0	0	0	0.0141903	0	0	0	0.0518001	0	0.00681463	0.0334697	0.005971	0.00992233	0.0194887	0.044963	0.0115471	0	0.00126169	0.0354509	0.0193706	0.0153322	0.0127792	0.0125022	0.0188519	0.01406	0.015322	0.0146178
1700104B16Rik	0	0	0	0	0	0	0	0	0	0	0	0	0	0	0	0	0	0	0	0	0	0	0	0	8.90488e-05	0	0	0.000375877	0	0	0	0
1700104L18Rik	0	0	0	0	0	0	0	0	0	0	0	0	0	0	0	0	0	0	0	0	0	0	0	0	0	0	0	0	0	0	0.00046603	0
1700105G05Rik	0	0	0	0	0	0	0	0	0	0	0	0	0	0	0	0	0	0	0	0	0	0	0	0	0	0	0	0	0	0	0	0
1700105P06Rik	0.054484	0	0	0	0	0	0	0	0.0183964	0.00752763	0	0	0	0	0	0	0.0188193	0.0225182	0.00332691	0	0.0215979	0.0215953	0.00515206	0	0.0137397	0.00648942	0.0102742	0.0117299	0.00524909	0.00805646	0.00847357	0.00773378
1700106O07Rik	0	0	0	0	0	0	0	0	0	0	0	0	0	0	0	0	0	0	0	0	0	0	0	0	0	0	0	0	0	0	0	0
1700108F19Rik	0	0	0	0	0	0	0	0	0	0	0	0	0	0	0	0	0	0	0.00212164	0.0204457	0.00778503	0.00289883	0	0.00184044	0.000423823	0.00255663	0.00121402	0.0015964	0	0.00262068	0	0.000988469
1700108J01Rik	0	0	0	0	0	0	0	0	0	0	0	0	0	0	0	0	0.0049659	0	0	0	0	0	0	0.00627534	0.000217351	0.000572209	0	0.000361088	0	0.000438158	0	0
1700108N06Rik	0	0	0	0	0	0	0	0	0	0	0	0	0	0	0	0	0	0	0	0	0	0	0	0	0	0	0	0	0	0	0	0
1700108N11Rik	0	0	0	0	0	0	0	0	0	0	0	0	0	0	0.0702346	0	0	0	0	0	0	0	0	0	0	0.000508584	0	0.00243195	0	0	0	0.000248147
1700109G14Rik	0.00317647	0	0	0	0	0	0	0	0	0	0	0	0	0.11576	0	0.0127506	0	0	0.0167594	0	0	0	0.0177395	0.0226831	0.00242341	0.0010359	0.00111098	0.000907109	0.00328697	0.00239836	0.0010178	0.000364071
1700109G15Rik	0	0	0	0	0	0	0	0	0	0	0	0	0	0	0	0	0	0	0	0	0	0	0	0	0	0	0	0	0	0	0.000301318	0
1700109H08Rik	0.150105	0.592933	0	0.146032	0.0420207	0.238934	0.596173	0.275791	0.262763	0.331825	0.328813	0.135957	0.288203	0.142948	0.215069	0.231484	0.30017	0.206214	0.299544	0.407013	0.247906	0.235858	0.198773	0.283183	0.232322	0.216855	0.253652	0.210136	0.232127	0.251377	0.203093	0.258316
1700109I08Rik	0	0	0	0	0	0	0	0	0	0	0	0	0	0	0	0	0	0	0	0	0	0	0	0	0	0	0.000197677	0.00147077	0	0	0.00152916	0
1700109K24Rik	0	0	0	0	0	0.0879044	0	0.0795064	0.0560099	0.0331086	0.00901235	0	0	0	0.0209834	0.014012	0.00793203	0	0.0223568	0	0.00936319	0.0113994	0	0.0164278	0.0218652	0.0211942	0.03198	0.0243951	0.02358	0.0244301	0.0245964	0.0225891
1700110C19Rik	0.0433209	0	0	0.0932836	0.0398153	0.0828871	0.256862	0.13398	0.252802	0.136776	0.374458	0.015871	0.219074	0.17711	0.143997	0.151747	0.177667	0.107081	0.205903	0.0970788	0.187724	0.112983	0.0996125	0.127662	0.0802962	0.0401337	0.0598637	0.0467812	0.0769397	0.0710793	0.0658826	0.0831725
1700110I01Rik	0	0	0	0	0	0	0	0	0	0	0.0433935	0	0	0	0	0	0	0	0.00323327	0	0	0	0	0	0.00277894	0.00136611	0.00279268	0.00463933	0.00284718	0.00171656	0.0035148	0.00407239
1700110I07Rik	0	0	0	0	0	0	0	0	0	0	0	0	0	0	0	0	0.00390026	0	0	0	0	0	0	0	0	0	0	0.000289899	0	0.000187865	0	0
1700110K17Rik	0	0	0	0	0	0	0	0	0.0180678	0	0.0456627	0	0.310939	0.0398676	0.115999	0.0145947	0.0523493	0.0236308	0.026615	0.0250799	0.0281632	0.0417436	0.0384816	0.00858133	0.0176778	0.0239306	0.0194705	0.016733	0.0213441	0.0168527	0.0269896	0.0186561
1700111E14Rik	0	0	0	0	0	0	0	0.0561722	0.0394293	0.033276	0.055122	0	0	0.0438373	0.0351439	0.0255844	0.0182706	0.0130679	0.0393085	0.0543912	0.0295427	0.016096	0.0498621	0.0137946	0.0402265	0.0414277	0.0447297	0.0507247	0.0483446	0.0358572	0.0360926	0.0365483
1700111N16Rik	0.0307715	0	0	0	0	0.0672477	0	0	0.00442474	0	0	0	0	0	0.0289956	0.0370948	0.0178184	0	0.0140614	0.0113795	0.00582727	0	0	0.00226417	0.00235214	0.00289284	0.00364544	0.00645631	0.00574649	0.00350664	0.00557852	0.00258118
1700112D23Rik	0.0885133	0	0.168661	0	0	0.118605	0	0.08507	0.115393	0.100524	0.174705	0.207899	0.254767	0.0105862	0.0623414	0.105355	0.160531	0.0672342	0.0941347	0.040841	0.0663291	0.111586	0.178925	0.154924	0.110349	0.0999894	0.11347	0.126705	0.117075	0.126288	0.0991382	0.105359
1700112H15Rik	0	0	0	0	0	0	0	0	0	0	0	0	0	0	0	0	0	0	0	0	0	0	0	0	0	0	0.000431754	0	0.000141995	0	0.000258042	0
1700112J05Rik	0	0	0	0	0	0	0	0	0	0	0	0	0	0	0	0	0.00109095	0.0139687	0	0	0	0	0.0245402	0	0	0	0.000593936	0	0.000785913	0	0.000509127	0.000790741
1700112J16Rik	0	0	0	0.0758265	0	0	0	0	0	0	0	0.0139329	0	0	0	0	0.00673769	0.0267837	0.00188842	0.0251443	0.0234775	0.0180603	0.0361429	0.00212661	0.00861421	0.0127373	0.018384	0.0152607	0.0160193	0.00694254	0.00829554	0.0061627
1700112K13Rik	0	0	0	0	0	0	0	0	0	0	0	0	0	0	0	0	0	0	0	0	0	0	0	0	0	0	0	0.000435168	0	0.000356679	0	0
1700112L15Rik	0	0	0	0	0	0	0	0	0	0	0	0	0	0	0	0	0	0	0	0	0	0	0	0	0	0	0	0	0	0	0	0
1700112M02Rik	0	0	0	0	0	0	0	0	0	0	0.0282085	0	0	0	0.0190337	0	0	0	0.000790537	0	0	0	0	0	0.000217578	0	0.000620143	0.000908858	0.00403238	0.000357249	0.00189547	0.00178423
1700113A16Rik	0	0.21948	0	0	0	0	0	0	0	0	0	0	0	0	0	0.0138309	0.024745	0.0356237	0.025954	0.0327405	0.00168358	0.0280227	0	0.0634413	0.00416998	0.00473803	0.00774169	0.00534401	0.00733737	0.00667993	0.00411604	0.00958863
1700113B09Rik	0	0	0	0	0	0	0	0	0	0	0	0	0	0	0	0	0	0	0	0	0	0	0	0	0.000577526	0.000530872	0.000763113	0.000405275	0	0	0.000181645	0
1700113B19Rik	0	0	0	0	0	0	0	0	0	0	0	0	0	0	0	0	0	0	0	0	0	0	0	0	0	0	0	0	0	0	0	0
1700113H08Rik	0	0	0	0	0	0	0	0.0183103	0	0.0107564	0.00379687	0	0	0.0139646	0.0545732	0	0.00795497	0	0.00344145	0	0.00482876	0	0	0.00555658	0.022938	0.0384451	0.0238454	0.0216258	0.029011	0.0249305	0.0122053	0.0285987
1700116B05Rik	0	0	0	0	0	0	0	0	0	0	0	0	0	0	0	0	0	0	0	0	0	0	0	0	0	0	0	0	0	0	0	0
1700116H05Rik	0	0	0	0	0	0	0	0	0.00621172	0	0.00598653	0	0	0	0	0.0100058	0	0	0.0109525	0	0	0	0.0055805	0.00103525	0.00145883	0.00302201	0.00383288	0.000675376	0.00701054	0.00398661	0.00504502	0.00204219
1700119H24Rik	0.0035726	0	0	0	0	0	0	0	0	0	0	0	0	0	0	0	0	0	0	0	0	0	0	0	0	0.000782765	0	0.000648773	0.000507924	0.000336864	0	0
1700119I11Rik	0	0	0	0	0	0	0	0	0	0.0221804	0	0	0	0.0105862	0	0.00811999	0	0	0	0	0	0	0	0.00858133	0.00248692	0.00317991	0.00361069	0.00310343	0.0056555	0.000791801	0.00132653	0.00259209
1700120B22Rik	0	0	0	0	0	0	0	0	0	0	0	0	0	0	0	0	0.00732028	0	0.000632175	0	0	0	0	0	0.000377196	0	0.000696886	0.00284946	0	0.000899506	0	0.0004246
1700120C14Rik	0	0	0	0.23912	0	0	0	0	0.0104614	0	0	0.0488358	0	0.0355237	0	0.0112394	0.0131571	0.0098488	0.00105234	0	0.00109155	0.00234326	0	0.00553961	0.0125523	0.00487727	0.0123429	0.0357254	0.0200843	0.0184263	0.0103746	0.00889648
1700120C18Rik	0	0	0	0	0	0	0	0	0	0	0	0	0	0	0	0	0	0	0	0	0	0	0	0	0.000451559	0	0	0	0	0	0	0
1700120E14Rik	0	0	0	0	0	0	0	0	0	0	0	0.0400077	0	0	0	0	0	0	0	0	0	0	0	0	0.000419158	0	0	0.00188278	0.000826057	0.0035251	0.00165462	0.000970834
1700120G07Rik	0	0	0	0	0	0	0	0	0	0	0	0	0	0	0	0	0	0	0	0	0	0	0	0	0.000545213	0.00147453	0.000457958	0.00074452	0	0.000455221	0	0
1700120G11Rik	0	0	0	0.0377672	0	0	0	0	0	0	0	0	0	0.0197489	0	0	0.0033759	0	0	0	0	0	0	0	0.000501694	0.00141626	0.00100144	0.00156128	0.00120128	0.00154213	0	0.00158777
1700120K04Rik	0	0	0	0	0	0	0	0	0.00627185	0	0	0	0	0	0	0	0	0	0	0	0	0	0	0	0	0	0	0	0	0	0	0
1700120O09Rik	0	0	0	0	0	0	0	0	0	0	0	0	0	0	0	0	0	0	0	0	0	0	0	0	0.000146448	0	0	0	0	0	0	0
1700121C08Rik	0.0508569	0	0	0	0	0	0	0.00427399	0	0	0.10576	0.079478	0	0	0.0440079	0.0295868	0.0483383	0.0266707	0.0684677	0.0998853	0.0493568	0.0359261	0.0115842	0.0545129	0.0170377	0.0174236	0.0116097	0.0287198	0.0374049	0.0293324	0.0160715	0.0180525
1700121L03Rik	0	0	0	0	0	0	0	0	0	0	0	0	0	0.0197489	0	0	0	0	0	0	0	0	0	0	0	0	0	0.000194621	0	0.00115717	0	0.000374771
1700121L16Rik	0	0	0	0	0	0	0	0	0	0	0	0	0	0	0	0	0.00199853	0.0423562	0	0	0	0	0	0	0.00443921	0.00462099	0.00558497	0.00304445	0.00671096	0.0101387	0.00127972	0.0044046
1700121N20Rik	0	0	0	0	0	0	0	0	0	0	0	0	0	0	0	0	0	0	0	0	0	0	0	0	0	0	0	0	0	0	0	0
1700122C19Rik	0	0	0	0	0	0	0	0	0	0	0	0	0	0	0	0	0.00298187	0	0	0	0	0	0	0	0	0	0	0	0	0	0	0
1700122D07Rik	0	0	0	0	0	0	0	0	0	0	0	0	0	0	0	0	0	0	0	0	0	0	0	0	0.000269914	0	0	0	0	0	0	0
1700122E12Rik	0	0	0	0	0	0	0	0	0	0	0	0	0	0	0	0	0	0	0	0	0	0	0	0	0	0	0	0.000541703	0	0	0	0
1700122H20Rik	0	0	0	0	0	0	0	0	0	0	0	0	0	0	0	0	0	0	0	0	0	0.00586919	0	0	0.000179208	0.00165816	0	0	0	0.000583685	0.00239375	0.00033212
1700122O11Rik	0	0	0	0	0	0	0	0	0	0	0	0	0	0	0	0	0	0	0	0	0	0	0	0	0	0	0	0	0	0	0.00140555	0
1700123J17Rik	0	0	0	0	0	0	0	0	0	0	0	0	0	0	0.00525716	0.00726531	0.0036392	0	0	0	0	0	0	0.00386463	0.000497571	0.00249645	0.00280861	0.00137332	0	0	8.38298e-05	0.000287159
1700123K08Rik	0	0	0	0	0	0	0	0	0	0	0	0	0	0	0	0	0	0	0	0	0	0	0	0	0.000107233	0	0	0	0	0	0	0.00077042
1700123L14Rik	0	0	0	0	0	0	0	0	0	0	0	0	0	0	0	0	0	0	0	0	0.0154849	0	0	0.00984112	0.000615318	0	0.000449189	0.00136209	0.000618059	0.000223603	0	0.00147726
1700123M08Rik	0.187357	0.0159138	0	0.121018	0.0398153	0.0673897	0	0.0517882	0.0964397	0.267173	0.0746567	0.0721121	0	0.0694175	0.236126	0.0902111	0.0886231	0.168222	0.119419	0.0976119	0.101991	0.140458	0.114905	0.0632616	0.0831092	0.0842251	0.0979336	0.074805	0.0750574	0.0641032	0.0753331	0.0762995
1700123O12Rik	0	0	0	0	0	0	0	0	0	0	0	0	0	0	0	0	0	0.00254064	0.0135838	0	0.0224014	0	0	0.00133418	0.00199916	0.00416162	0.00433312	0.00324111	0.00926129	0.00560296	0.00125506	0.00556403
1700123O20Rik	0.0509335	0	0.277863	0	0.185	0	0	0.0531164	0.0615942	0	0.00379687	0	0	0.0197594	0.0370667	0.0265487	0.0407987	0	0.0456927	0.0226499	0.00275033	0.0307215	0.018013	0.0126855	0.00752904	0.00512826	0.00637114	0.006691	0.0099988	0.00296124	0.0068935	0.00872148
1700123O21Rik	0	0	0	0	0	0	0	0	0	0	0	0	0	0	0	0	0	0	0	0	0	0	0	0	0	0	0	0	0	0	0	0
1700124L16Rik	0.0378972	0	0	0	0	0	0	0	0	0	0	0	0	0.0204444	0	0	0.0118133	0	0	0	0	0	0	0.00265308	0.012202	0.00909917	0.0102109	0.00818217	0.00548531	0.00910816	0.0090398	0.00756377
1700124M09Rik	0	0	0	0	0	0	0	0	0	0	0	0	0	0	0	0	0	0	0	0	0	0	0	0	0	0	0	0	0	0	0	0
1700125G02Rik	0	0	0	0.0454794	0	0	0	0	0	0	0	0	0	0	0	0	0.0138774	0	0.000896715	0	0	0	0.0150619	0.00706773	0.00718326	0.00549948	0.0121125	0.0160944	0.01473	0.010541	0.014061	0.010024
1700125G22Rik	0	0	0	0	0	0	0	0	0	0	0	0	0	0	0	0	0	0	0	0	0	0	0	0.0102078	0.000760582	0	0	0	0	0	0	0.000375347
1700125H03Rik	0	0	0	0	0	0	0	0	0	0	0	0	0	0	0	0	0	0	0	0	0.0115323	0	0.01155	0	0.00106527	0.00257649	0.0017367	0.00075689	0.00159538	0.000885495	0	0.00116122
1700125H20Rik	0	0	0	0	0	0	0	0	0	0	0	0	0	0	0	0	0	0	0.00778877	0.00382665	0	0.00442036	0	0	0.00132264	0	0.00518674	0.000366201	0.00171752	0.00181953	0.00107877	0.0021529
1700126A01Rik	0	0	0	0	0	0	0	0	0	0	0	0	0	0	0	0	0	0	0	0	0	0	0	0	0	0	0	0	0	0	0	0
1700126G02Rik	0.00496262	0	0.0348663	0.0502765	0.0499241	0.0312625	0	0	0.0446146	0.117008	0.0175409	0.119852	0.133121	0.0594665	0.0194599	0.0122982	0.0168292	0	0.00956522	0.028025	0.0238847	0.0180603	0.0272391	0.0169693	0.0218586	0.0165465	0.0169402	0.018082	0.0167242	0.0167654	0.0274916	0.0182281
1700126H18Rik	0	0	0	0	0	0	0	0	0	0	0	0	0	0	0	0	0	0	0.00225664	0	0	0	0.00815958	0	0.000666518	0.00211713	0.000314266	0.000948144	0.00260137	0.00144823	0.00104786	0.00231919
1700127F24Rik	0	0	0	0	0	0	0	0	0	0	0	0	0	0	0	0	0	0	0	0	0	0	0	0	0	0	0	0	0	0	0	0
1700128A07Rik	0	0	0	0	0	0	0	0	0	0	0	0	0	0	0	0	0	0	0	0	0	0	0	0	0.000321011	0	0	0	0.0011822	0	0.000369423	0
1700128E19Rik	0	0	0	0	0	0	0	0	0	0	0	0	0	0	0	0	0	0	0	0	0	0	0	0	0	0	0	0	0	0	0	0
1700128F08Rik	0	0	0	0	0	0	0	0	0	0	0	0	0	0	0	0	0.00464217	0	0	0.0153057	0	0	0	0	0.00165899	0.00443511	0.000832572	0.00293408	0.00247896	0.000713304	0.00103141	0.000297884
1700128I11Rik	0	0	0	0	0	0	0	0	0	0	0	0	0	0	0	0	0	0	0	0	0	0	0	0	0	0	0	0	0	0	0	0
1700129C05Rik	0	0	0	0	0	0	0	0	0	0	0	0	0	0	0	0	0	0	0	0	0	0	0	0	0.000162794	0	0	0.000181485	0.000458037	0	0	0
1700129L04Rik	0	0	0	0	0	0	0	0	0	0	0	0	0	0	0	0	0	0	0	0	0	0	0	0	0	0	0	0	0	0	0	0
1810006J02Rik	0	0	0	0	0	0	0	0	0	0	0	0	0	0	0	0	0	0	0	0	0	0	0	0	0.000418811	0.00144052	0	0	0	0.000351031	0	0.000445909
1810007C17Rik	0	0	0	0	0	0	0	0	0	0	0	0	0	0	0	0	0	0	0	0	0	0	0	0	0.000255068	0	0	0	0	0.000777167	0	0.000709749
1810007D17Rik	0	0	0	0.0206723	0	0	0	0	0.00961957	0	0	0	0	0	0.0160825	0	0.00398435	0	0.00158916	0	0	0	0	0	0.0129846	0.00940335	0.0124296	0.00539608	0.00575347	0.00649328	0.00965032	0.00850868
1810008B01Rik	0	0	0	0	0	0	0	0	0.0141998	0	0	0	0	0	0	0	0	0	0	0	0	0	0	0	0.000284757	0	0	0.00165146	0.000517145	0.000553159	0	0
1810008I18Rik	0	0	0	0	0	0	0	0	0	0	0	0	0	0	0	0	0	0	0	0	0	0	0	0	0.000228145	0	0.000607296	0	0.000369548	0	0	0
1810009A15Rik	0.0934642	0.0691954	0.225021	0.0552669	0.320166	0	0.0748391	0.0424463	0.0217898	0	0.00539864	0	0	0.00967277	0.0440991	0.0123649	0.0169575	0.00531354	0.0567835	0	0.0634854	0.0403258	0.0561794	0.0439978	0.0171774	0.0273893	0.0147715	0.0126008	0.0237425	0.0213394	0.0228197	0.0156929
1810009J06Rik	0	0	0	0	0	0	0	0	0	0	0	0	0	0	0	0	0	0	0	0	0	0	0	0	0	0	0	0	0	0	0	0
1810010H24Rik	0.120273	0	0	0	0	0	0	0	0	0	0	0	0	0	0	0	0.0100512	0.041675	0	0.00382665	0.0422325	0	0	0	0.00225463	0.00100899	0.0023017	0.00357571	0.00648713	0.000983336	0.0104134	0.00279508
1810010K12Rik	0	0	0	0	0	0	0	0	0	0	0	0	0	0	0	0	0.00166774	0	0	0	0	0	0	0	0	0	0	0	0	0	0	0
1810012K08Rik	0	0	0	0	0	0	0	0	0	0	0	0	0	0	0	0	0	0	0	0	0	0	0	0	0.000492045	0	0	0	0	0.000180935	0	0.00193939
1810012K16Rik	0	0	0	0	0	0	0	0	0	0	0	0	0	0	0	0	0	0	0	0.0290348	0	0	0.00552279	0	0.000252364	0	0.00151371	0	0.00112014	0.00220208	0	0.000585466
1810013D15Rik	0	0	0	0	0	0	0	0	0	0	0	0	0	0	0	0	0.0187827	0.00630155	0.0263041	0.010343	0.0035227	0.00586919	0.0452779	0.0124356	0.00108266	0.00170647	0.00156647	0.000319868	0.00209996	0.00227754	0.00124683	0.0003513
1810013L24Rik	1.23769	0.33002	0.73463	0.607489	0.392125	1.08688	0.371926	0.807823	0.848743	0.271314	0.678329	0.310165	0.844674	0.70176	0.398896	0.523442	1.07082	0.568443	0.879668	0.6042	0.828553	0.626649	0.661008	0.804773	0.537876	0.42273	0.454977	0.411706	0.414578	0.425811	0.358579	0.404638
1810014B01Rik	0	0	0	0	0	0	0	0	0	0	0	0	0	0	0	0.0134426	0	0	0.0126595	0.0176483	0.0201966	0.00290378	0	0	0.00339207	0.00104746	0	0.00309253	0.00242799	0.000357249	0.00121287	0.00289435
1810014P07Rik	0.0035726	0	0	0	0	0	0	0	0	0	0	0	0	0	0	0	0	0	0	0	0	0	0	0	0.000261587	0.00093327	0.000380661	0	0	0.000613399	0	0.000622546
1810017P11Rik	0	0	0	0	0	0	0	0	0	0	0	0	0	0	0	0	0	0	0	0	0	0	0	0	0	0	0	0	0	0	0	0
1810018F18Rik	0	0	0	0	0	0	0	0	0	0	0	0	0	0	0	0	0	0	0	0	0	0	0	0	0	0	0.000138552	0	0	0	0	0
1810019D21Rik	0	0	0	0	0	0	0	0	0	0	0	0	0	0	0	0	0	0	0.0128561	0	0	0	0	0	0.000158809	0	0.000213763	0	0	0	0	0
1810019N24Rik	0	0.0314425	0.0302693	0	0	0	0	0	0.012226	0.00537821	0	0	0	0.0318548	0	0.00791246	0.0119609	0.0367331	0.0356696	0	0.0152824	0.0455016	0.034251	0	0.0171995	0.0187595	0.0146805	0.00866837	0.0149404	0.0226154	0.0183112	0.0156033
1810020O05Rik	0	0	0	0	0.0257673	0.104271	0	0.00915516	0.0315795	0.0221804	0.0580326	0.161281	0.104769	0.0557186	0	0.0281506	0.00411623	0.0222908	0.00584364	0	0.011487	0.013103	0	0.00682404	0.0354172	0.0352119	0.0309861	0.0236778	0.0796878	0.0532897	0.0357523	0.0348911
1810021B22Rik	0	0	0.036959	0	0	0	0	0	0.0061337	0	0	0	0	0	0	0	0.0144979	0.0169936	0.00234382	0	0.058407	0.00956089	0.00669406	0.00400647	0.00308168	0.000370544	0.00404608	0.00237514	0.00234528	0.00658735	0.00397286	0.00338809
1810024B03Rik	0.00635294	0	0	0.0206723	0.0264504	0.0673897	0	0.0525193	0.0430777	0.0899038	0.0340802	0	0.0366542	0.0488873	0.0177539	0.0535713	0.114575	0.0284869	0.0978593	0.0717276	0.174582	0.08242	0.0425956	0.0758324	0.0294691	0.0332666	0.0417972	0.0258206	0.0503967	0.045873	0.0360109	0.0316417
1810028F09Rik	0	0	0	0	0	0	0	0	0	0	0	0	0	0	0	0	0	0	0	0	0	0	0	0.0025338	0	0	0	0	0	0	0	0
1810030O07Rik	0.126996	0.062885	0	0.453577	0	0.129066	0.0850559	0.155252	0.102155	0.117089	0.150794	0.118329	0.373247	0.165923	0.0407897	0.12636	0.110114	0.154407	0.0949592	0.125223	0.13011	0.110857	0.101914	0.0940258	0.116267	0.124586	0.118375	0.10644	0.163051	0.117509	0.112629	0.119781
1810034E14Rik	0.0721806	0	0	0.156201	0	0	0.325203	0	0.010548	0	0.00835628	0.10586	0	0	0	0.0713689	0.0215791	0.0169936	0	0.0225084	0	0.0261354	0.00126169	0.0110186	0.00390106	0.0107089	0.00852459	0.00156825	0.00293338	0.00454199	0.0103982	0.00563198
1810035K13Rik	0	0	0	0	0	0	0	0	0	0	0	0	0	0	0	0	0	0	0	0	0	0	0	0	0	0	0	0	0	0	0	0
1810037I17Rik	0.0204253	0	0.179879	0.0758265	0	0	0	0.251634	0.00458824	0	0	0.0606443	0	0	0.00525716	0	0.00260106	0	0.0186676	0.0235372	0.0188776	0	0.00554043	0.0280493	0.00905192	0.00436671	0.0101186	0.014718	0.00621721	0.00617798	0.00261558	0.0104969
1810041H14Rik	0	0	0	0	0	0	0	0	0	0	0	0	0	0	0	0	0.0049958	0	0	0	0	0	0	0	0.00194072	0	0.00159071	0.000589952	0	0.00329883	0.00135409	0.000763266
1810044D09Rik	0	0	0	0	0	0	0	0	0	0	0	0	0	0	0	0	0	0	0	0	0	0.00258215	0	0.00706773	0.000960356	0.00316411	0.000776827	0.000543032	0.000629074	0.000191736	0.00250518	0.00152632
1810044K17Rik	0	0	0	0	0	0	0	0	0	0	0	0	0	0	0	0	0	0	0	0	0	0	0	0	0	0	0	0	0	0	0	0
1810049I09Rik	0	0	0	0	0	0	0	0	0	0	0	0	0	0	0	0	0	0	0	0	0	0	0	0	0	0	0	0	0	0	0	0
1810049J17Rik	0	0	0	0	0	0	0	0	0	0	0	0	0	0	0	0	0	0	0	0	0	0	0	0	0.000103706	0.00189858	0	0	0	0	0	0
1810053B23Rik	0	0	0	0	0	0	0	0	0	0	0	0	0	0	0	0	0	0	0	0	0	0	0	0	0	0	0.000423456	0	0	0	0	0.000558189
1810055G02Rik	0.0594539	0.188306	0	0.0552669	0	0	0	0.0262374	0.0271565	0.11878	0.106758	0.063453	0	0.0105862	0.0381565	0.0591223	0.0316351	0.0416988	0.0670547	0.0581801	0.0163494	0.0925562	0.0696301	0.048973	0.0750122	0.0964178	0.083368	0.0760496	0.0677202	0.0593998	0.0758364	0.0766056
1810058I24Rik	0.116631	0	0	0.0758265	0	0.0194353	0	0.0118731	0.0121578	0.00537821	0	0	0	0	0.0538173	0.0265656	0.0848389	0.090768	0.067174	0.0838602	0.0474515	0.00557769	0.0373373	0.059681	0.0190421	0.0156223	0.0131974	0.0191223	0.0137316	0.0137208	0.023743	0.0147401
1810058N15Rik	0.0262528	0	0	0	0	0	0	0	0	0	0	0	0	0	0	0	0	0	0	0	0	0	0	0	0.000120634	0	0	0	0	0	0	0
1810059C17Rik	0	0	0	0	0	0	0	0	0	0	0.0143544	0	0	0	0.017433	0	0.00204632	0	0.0144751	0	0	0	0	0	0	0.000709939	0.000789539	0.00217762	0.000538433	0.00019208	0.00109431	0.00045387
1810059H22Rik	0	0	0	0	0	0	0	0	0	0	0	0	0	0	0	0	0	0	0	0	0	0	0	0	0	0	0	0	0	0	0	0
1810062G17Rik	0	0	0	0	0.0264504	0	0	0	0	0	0	0	0	0	0	0	0.00392593	0	0.00948957	0.0198129	0	0	0	0	0.000885461	0.00028848	0.000292285	0.00134361	0.000781729	0.00167412	0.00072095	0.000585609
1810062O18Rik	0	0.0847241	0.0952036	0.294387	0	0.100579	0	0.228722	0.14007	0.141164	0.305784	0.0281963	0	0.360514	0.146268	0.0958857	0.0799214	0.114731	0.108933	0.148562	0.092184	0.0278631	0.0944294	0.0897507	0.0859921	0.0918351	0.0970783	0.100118	0.0795266	0.0873593	0.0833045	0.0692936
1810063I02Rik	0	0	0	0	0	0	0	0	0	0	0	0	0	0	0	0	0	0	0	0	0	0	0	0	0	0	0	0	0	0	0	0
1810064F22Rik	0	0	0	0	0	0	0	0	0	0	0	0	0	0	0	0	0	0	0	0	0	0	0	0	0.0010869	0	0	0.0001965	0.000490434	0.00119452	0	0
1810065E05Rik	0	0	0	0	0	0	0	0	0	0	0	0	0	0	0	0	0	0	0	0	0	0	0	0	0	0	0	0	0.000216177	0	0	0
1810073O08Rik	0	0	0	0	0	0	0	0	0.00266609	0	0	0	0	0	0	0	0	0	0	0	0	0	0	0	0	0	0	0	0	0	0	0
2010001A14Rik	0.0271281	0.0314425	0	0	0	0.0656099	0	0.051999	0.0432289	0.105448	0.0291846	0	0	0.0435463	0	0.031574	0.0679648	0.0844188	0.00145472	0.16663	0.0650078	0.0606582	0.0621418	0.0585266	0.00522656	0.00709587	0.00441222	0.00706307	0.00905353	0.00996617	0.00983476	0.00454251
2010001K21Rik	0	0	0	0	0	0	0	0.0294187	0.0268446	0	0	0	0	0	0	0	0.00936921	0.00704927	0.0195379	0	0.078528	0.0464057	0.0458428	0.0112436	0.00177123	0.00724253	0.00588975	0.00216099	0.000179602	0.00533401	0.00164295	0.00287574
2010001M07Rik	0	0	0	0	0	0	0	0	0	0	0	0	0	0	0	0	0	0	0	0	0	0	0	0	0	0.000395507	0	0	0	0	0	0
2010003K11Rik	0	0	0	0	0	0	0	0	0	0	0	0	0	0	0	0	0	0	0	0	0	0	0	0	0	0	0	0	0	0	0	0
2010007H06Rik	0.12929	0	0	0.0502765	0.124713	0.162898	0.151723	0.0978746	0	0	0	0	0	0	0	0	0.0377254	0	0.00778659	0	0.0123527	0	0	0.08472	0.00233652	0.0036876	0.00260938	0.00228183	0.0051558	0.0086689	0.00326394	0.00177256
2010008C14Rik	0	0	0	0	0	0	0	0	0	0	0	0	0	0	0	0	0	0	0	0	0	0	0	0	0	0	0	0	0	0	0	0
2010009K17Rik	0	0	0	0	0	0	0	0	0	0	0	0	0	0	0	0.00368582	0.0101104	0	0.0094522	0	0.00995127	0.0294201	0	0	0.00251904	0.00706563	0.00576668	0.0034186	0.00339437	0.0078127	0.0043784	0.00624624
2010010A06Rik	0	0	0	0	0	0	0	0	0	0	0	0	0	0	0	0	0	0	0	0	0	0.0058848	0	0	0.00140948	0.00225493	0.00270289	0.000273651	0.00290866	0.00105958	0.00183028	0.000794832
2010013B24Rik	0	0	0	0	0	0	0	0	0.0191707	0	0	0	0	0	0	0.057066	0	0.0275217	0	0	0	0	0	0.00210305	0.00565929	0.00753472	0.00372304	0.0039733	0.00281003	0.00437451	0.00238585	0.00504014
2010016I18Rik	0	0	0	0	0	0	0	0	0	0	0	0	0	0	0	0	0	0	0	0	0	0	0	0	0.00100045	0	0.000527764	0.00145479	0.000720254	0.00105341	0.00187432	0.000189083
2010103J01Rik	0	0	0	0	0	0	0	0	0	0	0	0	0	0	0	0	0	0	0	0.00382665	0	0	0	0	0.000287576	0.000434196	0	0	0.000197181	0	0	0.000511866
2010106C02Rik	0	0	0	0	0	0	0	0	0.00466693	0	0	0	0	0	0	0	0	0	0	0	0	0.00557207	0	0	0.00302121	0.000315954	0.00299966	0.00055112	0.00216608	0.00268768	0.00182283	0.00102519
2010106E10Rik	0	0	0	0	0	0	0	0	0.00223448	0	0	0	0	0	0	0	0	0	0	0	0	0.0232028	0	0	0.00418159	0.00158001	0.00346683	0.0009306	0.00178883	0.00357999	0.000935167	0.000570873
2010106G04Rik	0	0	0	0	0	0	0	0	0	0	0	0	0	0	0	0	0	0	0	0	0	0	0	0	0.000392979	0	0	0.000770542	0	0	0	0
2010109A12Rik	0.061513	0	0	0	0	0	0.021362	0.00944822	0.0184498	0	0.0560189	0	0	0	0	0.0285235	0.0118452	0.00593735	0.00782777	0.0237165	0.00375063	0.00585986	0.0356472	0.0574714	0.0163785	0.0194759	0.0163102	0.0116149	0.0114038	0.013056	0.0106398	0.0211651
2010109P13Rik	0	0	0	0	0	0	0	0	0	0	0	0	0	0	0	0	0	0	0	0	0	0	0	0	0	0	0	0	0	0	0	0
2010110E17Rik	0	0	0	0	0	0.0201392	0	0	0	0	0	0	0	0	0	0	0	0	0	0	0	0	0	0	0.000716842	0.00120133	0	0	0	0.000432712	0.00113027	0.000196172
2010110G14Rik	0	0	0	0	0	0	0	0	0	0	0	0	0	0	0	0	0.00443401	0.0299287	0	0	0.00472189	0	0	0	0.00133744	0.0027561	0.00176673	0.000800206	0.00243289	0.00463117	0.00459297	0.000755086
2010110K18Rik	0	0	0	0	0	0	0	0	0	0	0	0	0	0	0	0	0.00547603	0	0	0	0	0	0	0	0.000171433	0	0.000435336	0	0	0.000369003	0	0.000350564
2010203P06Rik	0	0	0	0	0	0	0	0	0	0	0	0	0	0	0	0	0	0	0	0	0	0	0	0	0	0	0	0	0	0	0	0
2010204K13Rik	0	0	0	0	0	0	0	0	0	0	0.00598653	0	0	0.00831359	0	0	0	0.0144321	0	0	0	0	0.00648586	0.00733659	0.0159228	0.0199238	0.0139635	0.00525861	0.0111635	0.00904224	0.018796	0.0169718
2010308F09Rik	0.00458383	0	0	0	0	0	0	0	0.00608084	0	0	0	0	0	0	0.0112394	0.00385155	0	0.0247281	0.0229304	0.0170943	0	0.00767282	0.0179118	0.0132141	0.0215324	0.0250454	0.0129611	0.0122259	0.00902978	0.0157139	0.0186299
2010309G21Rik	0	0	0	0	0	0	0	0	0	0.00537821	0	0	0	0	0	0	0	0	0	0	0	0	0	0	0.00131454	0.00093618	0.0011146	0.00159213	0.0047022	0.00223501	0.00270267	0.00135873
2010310C07Rik	0	0.0314425	0.186393	0	0	0	0	0	0.00748425	0	0	0	0	0	0.0275246	0	0.00643138	0	0.00225664	0.023124	0	0.0357593	0.00549682	0.0113243	0.00668596	0.00828757	0.0117852	0.00781679	0.00754308	0.00721087	0.0048223	0.00664241
2010315B03Rik	0.70587	0.0477413	0.354724	0.532901	0.561556	0.391221	0.486505	0.563605	0.458962	0.379313	0.533004	0.394128	0.251192	0.224328	0.192229	0.224676	0.633178	0.364844	0.623923	0.710551	0.522903	0.404303	0.611252	0.492976	0.247847	0.220992	0.237744	0.257524	0.234316	0.203102	0.235675	0.254274
2010320M18Rik	0.033695	0	0	0	0	0	0	0.0879229	0.00266609	0	0	0	0	0	0	0	0	0	0	0	0	0.0269968	0.0235925	0	0.000136562	0.00334137	0.000765992	0.00109636	0.00289623	0.00114572	0	0
2010320O07Rik	0.0071452	0	0	0.0206723	0	0	0	0	0.0126788	0.0150553	0.0207504	0.0387514	0	0.0215282	0.0544997	0.103624	0.00973958	0.0156871	0.0312075	0.0258075	0.00403062	0.0204929	0.0706003	0.0334436	0.0453782	0.0461852	0.0448553	0.0186956	0.0397344	0.0392843	0.0537722	0.0508321
2200002A13Rik	0	0	0	0	0	0	0	0	0	0	0	0	0	0	0	0	0	0	0	0	0	0	0	0	0	0	0	0	0	0	0	0
2200002D01Rik	0.0418774	0	0	0	0	0	0	0	0	0	0	0	0	0	0	0	0	0	0	0	0	0	0	0	0.00154481	0.0013153	0.00364133	0.00139687	0.00208273	0	0.00363589	0.00128704
2200002J24Rik	0	0	0	0	0	0	0	0	0	0	0	0	0	0	0	0	0	0	0	0	0	0	0	0	0	0	0	0	0	0	0	0
2200007N16Rik	0	0	0	0	0	0	0	0	0	0	0	0	0	0	0	0	0	0	0	0	0	0	0	0	0	0	0	0	0	0	0	0
2210009P08Rik	0	0	0	0	0	0	0	0	0	0	0	0	0	0	0	0	0	0	0	0	0	0	0	0	0	0	0	0	0	0	0	0
2210010C04Rik	0	0	0	0	0	0	0	0	0	0	0	0	0	0	0	0	0	0	0	0	0	0	0	0	0	0.00115638	0	0	0	0	0	0
2210011K15Rik	0	0	0	0	0	0	0	0	0	0	0	0	0	0	0	0	0	0	0	0	0	0	0	0	0	0	0	0	0	0	0.000135454	0
2210016F16Rik	0.0961401	0	0.0550667	0	0.237252	0.0361272	0	0	0.0167183	0.0624676	0.0596296	0.0701144	0	0	0	0.00368582	0.027886	0.00656295	0.0127532	0.118542	0.0271867	0.00609978	0.0173063	0.00902738	0.00998664	0.00638431	0.0105074	0.0122953	0.00614909	0.0102058	0.00897882	0.00587819
2210016L21Rik	0.118719	0.413166	0	0.16911	0.205028	0.288011	0.156149	0.0472533	0.138078	0.197419	0.164991	0.126037	0.0608273	0.0801137	0.161449	0.151182	0.0942582	0.264243	0.182234	0.131752	0.150177	0.234601	0.228347	0.181751	0.127617	0.233306	0.214152	0.150673	0.24636	0.2742	0.229065	0.135599
2210017I01Rik	0	0	0	0	0	0	0	0	0	0	0	0	0	0	0	0	0	0	0	0	0	0	0	0	0	0	0	0	0.000513641	0	0	0.000360456
2210020O09Rik	0	0	0	0	0	0	0	0	0	0	0	0	0	0	0	0	0.00363643	0	0	0	0	0	0	0	0.000463927	0	0.000336361	0	0	0.00139817	0	0
2210022D18Rik	0	0	0	0	0	0	0	0	0	0	0	0	0	0	0	0	0	0	0	0	0	0	0	0	0	0	0	0	0	0	0.00105101	0
2210039B01Rik	0	0	0	0	0	0	0	0	0	0	0	0	0	0	0	0	0	0	0	0	0	0	0	0	0	0	0	0	0	0	0	0
2210404E10Rik	0	0	0	0	0	0	0	0	0	0	0	0	0	0	0	0	0	0	0	0	0	0	0	0	0	0	0	0	0	0	0	0
2210406H18Rik	0	0	0	0	0	0	0	0	0	0	0	0	0	0	0	0	0	0	0.00198934	0	0	0	0	0	0.000515833	0	0.000237092	0.000133434	0	0	0.00225014	0
2210406O10Rik	0	0	0	0.0377672	0	0	0	0	0.0167109	0	0.00520626	0.0461029	0	0.0403779	0.0160825	0	0.00553427	0	0	0.0332572	0.00109155	0.0319172	0.00371821	0.000815282	0.0125966	0.0168026	0.0105902	0.0147314	0.0201631	0.0100438	0.0156732	0.0228724
2210408F21Rik	2.12142	2.18228	3.34917	2.11371	1.16531	2.36357	1.51873	1.23444	1.02034	1.75957	1.50721	2.22572	1.78414	1.80539	1.45659	1.81704	2.82087	2.49579	2.97249	3.87081	3.06994	2.26196	2.95417	2.59536	1.89215	2.35556	1.99154	2.96531	2.1207	2.35734	2.35363	1.963
2210408I21Rik	2.01784	2.39339	2.39065	3.19232	1.63781	1.36203	0.86371	1.99427	2.34588	1.22892	1.74031	2.77443	2.0205	1.97642	1.33591	1.67681	2.21389	1.59292	2.39722	2.52125	1.72213	1.89422	1.25989	2.23931	1.87171	1.67414	1.76396	2.45001	1.55256	1.88971	1.16115	1.77045
2210409D07Rik	0	0	0	0	0	0	0	0	0	0	0	0	0	0	0	0	0	0	0	0	0	0	0	0	0.000214251	0	0	0.000508643	0	0	0	0
2210409E12Rik	0	0	0	0	0	0	0	0	0	0	0	0	0	0	0	0	0	0	0	0	0	0	0	0	0	0	0	0	0	0	0	0
2210411M09Rik	0	0	0	0	0	0	0	0	0	0	0	0	0	0	0	0	0	0	0	0	0	0.00557769	0	0	0	0.00058691	0.000472706	0.000427009	0.00091085	0.000921783	0.000288002	0
2210412B16Rik	0	0	0	0	0	0	0	0	0	0	0	0	0	0	0	0	0	0	0	0	0	0	0	0	0	0	0	0	0	0	0	0
2210414B05Rik	0	0	0	0	0	0	0	0	0	0	0	0	0	0	0	0	0	0	0	0	0	0	0	0	0	0	0.000715818	0	0.000362127	0.00147659	0.000752618	0
2210414F02Rik	0	0	0	0	0	0	0	0	0	0	0	0	0	0	0	0	0	0	0	0	0	0	0	0	0	0	0	0	0	0	0	0
2210417A02Rik	0	0	0	0	0	0	0	0	0	0	0	0.0341717	0	0	0	0	0	0	0	0	0	0	0	0	0	0	0	0	0	0	0	0
2210418O10Rik	0	0	0	0	0	0	0	0	0	0	0	0	0	0	0	0	0.00393809	0	0	0	0	0	0	0	9.47325e-05	0.00076468	0.000230972	0.00102851	0.00048904	0	0	0.000501677
2210420H20Rik	0	0	0	0	0	0	0	0	0	0	0	0	0	0	0	0	0	0	0	0	0	0	0	0	0.000265008	0	0.000363412	0	0.000101951	0.000517709	0	0
2300002M23Rik	0	0	0	0	0	0	0	0	0	0	0	0	0	0	0	0	0	0	0	0	0	0	0	0	0	0	0	0	0	0	0	0
2300003K06Rik	0	0	0	0	0	0	0	0	0	0	0	0	0	0	0	0	0	0	0	0	0	0	0	0	0	0	0	0	0	0	0	0
2300009A05Rik	0.143746	0	0.338687	0	0	0	0	0.16491	0.119937	0.0989825	0.106932	0.0794282	0.0668673	0.0181519	0.0296398	0.0449779	0.0812944	0.0652389	0.0716946	0.108694	0.17233	0.0586463	0.0660305	0.0881791	0.0917554	0.0748703	0.0875052	0.0937359	0.0482426	0.0550005	0.0648094	0.0807031
2310001H17Rik	0.158047	0.490052	0.0546478	0.604393	0.0809631	0.441285	0.239953	0.0767813	0.0189472	0	0.0729115	0	0	0.0726501	0	0	0.00300918	0	0	0	0	0.00340446	0	0	0.00387253	0.00287394	0.00246675	0.00617374	0.00512649	0.00450347	0.00353838	0.000735687
2310001K20Rik	0	0	0	0	0	0	0	0	0	0	0	0	0	0	0	0	0	0	0	0	0	0	0	0	0	0	0	0	0	0	0	0
2310001K24Rik	0	0	0	0	0	0	0	0	0	0	0	0	0	0	0	0	0	0	0	0	0	0	0	0	0	0.000822271	0	0	0	0.000271194	0	0.000396163
2310002D06Rik	0.00559672	0	0	0	0	0	0	0	0.00769531	0	0.0401154	0.0275015	0.037508	0	0	0.0122982	0.0012852	0.0480095	0.0102605	0.00651633	0.0107441	0	0.00825141	0.0281681	0.00857064	0.0127505	0.012133	0.00820528	0.0131681	0.0188592	0.0165591	0.0124926
2310002F09Rik	0.062887	0.0318275	0.0348663	0.100553	0.0420207	0.0614009	0	0.226721	0.226197	0.0809458	0.1614	0.0679653	0.284376	0.39368	0.26146	0.172765	0.0320459	0.0333398	0.0621714	0.0220661	0.0585026	0.151139	0.0974806	0.0367934	0.410621	0.491022	0.395981	0.032074	0.512882	0.51981	0.570553	0.397701
2310002L09Rik	0	0	0	0	0	0	0	0	0	0	0	0	0	0	0	0	0	0	0	0	0	0	0	0	0.000862615	0	0.000609436	0	0	0	0.00143659	0
2310003L06Rik	0	0	0	0	0	0	0	0	0	0	0	0	0	0	0	0	0	0	0	0	0	0	0	0	0.000596861	0	0	0	0	0	0	0.000620217
2310003N18Rik	0	0	0	0	0	0	0	0	0	0	0	0	0	0	0	0	0	0	0	0	0	0	0	0	0	0	0	0	0	0	0.000780029	0
2310005A03Rik	0	0	0	0	0	0	0	0	0	0	0	0	0	0	0	0	0	0	0	0	0	0	0	0	0	0	0	0	0	0	0	0
2310005E17Rik	0.0543603	0	0	0	0	0	0	0	0	0	0	0	0	0	0	0	0	0	0	0	0	0	0	0	0	0	0	0	0	0	0	0
2310008N11Rik	0.00496262	0	0	0	0.0350431	0	0	0	0.0649678	0.0326844	0.083759	0	0.197792	0	0	0.169495	0.00530032	0	0	0	0	0.0297564	0	0	0.000300526	0.000906529	0.000865687	0.00487026	0.00101791	0.00300638	0.0020945	0.000954463
2310009B15Rik	0.0810964	0	0	0	0.0350431	0	0.0624922	0.0682362	0.0283013	0.0511611	0	0	0	0.00967277	0	0.100781	0.0357606	0.0189562	0.034966	0.0136359	0.0307722	0	0.0151318	0.0156493	0.0265016	0.0178783	0.0376683	0.024334	0.0328099	0.0283032	0.0221245	0.031126
2310010J17Rik	0	0	0	0.119332	0.0427066	0.178674	0	0.0186034	0	0.092554	0	0	0	0	0	0.0164642	0.0124899	0	0.0110931	0	0.0161471	0	0.00847551	0.0171505	0.00483017	0.00236253	0.00846483	0.00456095	0.00978219	0.00216646	0.00440736	0.00629369
2310011J03Rik	0.00559672	0	0.211162	0.0502765	0	0	0.0993542	0.0213092	0.0398641	0	0.0451956	0.038671	0	0.0404548	0.0575818	0.00368582	0.0255523	0	0.0731367	0.00458363	0.0325386	0.00617296	0.0110997	0.0648977	0.0156219	0.0362509	0.0187393	0.0125673	0.0221608	0.0143291	0.0167877	0.0138358
2310014F06Rik	0.722924	0.0159138	1.3228	0.156201	0.210805	0.106402	0.206654	0.32244	0.0537348	0.0980533	0.0842968	0.0865677	0.0856678	0.0436654	0.071006	0.029026	0.235928	0.145281	0.307903	0.497611	0.559759	0.128623	0.258277	0.278128	0.0558043	0.0830535	0.0564052	0.0259801	0.0713695	0.0829431	0.0907962	0.068703
2310015A10Rik	0.0220343	0.0159138	0.0976184	0	0.0944488	0.0827896	0.173569	0.16353	0.17105	0.209389	0.284182	0.114427	0.356205	0.264022	0.0876824	0.0917181	0.180717	0.217844	0.125597	0.15108	0.287811	0.175309	0.130336	0.144282	0.0146989	0.0139664	0.0158804	0.0291018	0.0286166	0.0194671	0.0174533	0.0126787
2310015A16Rik	0	0	0	0	0	0	0	0	0	0	0	0	0	0	0	0	0	0	0	0	0	0	0	0	0	0	0	0	0	0	0	0
2310015D24Rik	0	0	0	0	0	0	0	0	0	0	0	0.0341717	0	0	0	0	0	0	0.00388249	0	0	0	0	0.00376902	0.00059411	0.0027372	0.000592969	0.00132309	0	0	0	0.000611194
2310015K22Rik	0	0	0	0	0	0	0	0	0	0	0	0	0	0	0	0	0	0	0	0	0	0	0	0	0	0	0.0037789	0	0	0	0	0
2310016D03Rik	0	0	0	0	0	0	0	0	0.00635175	0	0	0	0	0	0	0	0	0	0	0	0	0	0	0	0.000680238	0	0.00226218	0.00298182	0	0.000673631	0.00196731	0.00224501
2310016D23Rik	0	0	0	0	0	0	0	0	0	0	0	0	0	0	0	0	0	0	0	0	0	0	0	0	0	0	0	0	0	0.000568503	0	0
2310016G11Rik	0	0	0	0	0	0	0	0	0	0	0	0	0	0	0	0.00343685	0.0149975	0	0	0.0237165	0	0	0	0	0.000133796	0	0.000772785	0	0.00164301	0	0	0.0001991
2310020H05Rik	0	0	0	0	0	0	0	0	0	0	0	0	0	0	0	0	0	0	0	0	0	0	0	0	0.000362677	0	0	0.00110925	0	0	0	0
2310022A10Rik	0.105578	0.0314425	0	0.0377672	0.0690232	0	0.021362	0.0319241	0.0904175	0.142087	0.219326	0.328894	0.038616	0.259987	0.160148	0.138484	0.152122	0.243254	0.126896	0.056101	0.111776	0.163235	0.224808	0.048895	0.108491	0.162551	0.126157	0.116228	0.133941	0.0918719	0.159395	0.110664
2310022B05Rik	0.217071	0.085789	0	0.305248	0.0748583	0.183726	0.15811	0.225848	0.202204	0.216269	0.119485	0.327373	0	0.330298	0.101563	0.0726293	1.04692	1.1344	0.55574	0.760714	1.1416	0.783211	0.923267	1.02587	0.04955	0.0734247	0.0467141	0.0583846	0.0468285	0.0497928	0.0535291	0.0526208
2310026I22Rik	0	0	0	0	0.135309	0	0	0	0.0309832	0	0.0382534	0.0269559	0	0.0428508	0.0255507	0.0210469	0.00240579	0	0.00117478	0	0	0.0127098	0.0135722	0.00192539	0.0328094	0.0348504	0.0370263	0.0860176	0.0443344	0.0348454	0.016653	0.0344815
2310026L22Rik	0	0	0	0	0	0	0	0	0	0	0	0	0	0	0	0	0	0	0	0	0	0	0	0	0.000504715	0	0	0	0	0	0	0
2310030A07Rik	0	0	0	0	0	0	0	0	0	0	0	0	0	0	0	0	0	0	0	0	0	0	0	0	0.00120948	0.00241439	0.000738477	0.00278677	0.00262375	0.00493413	0	0
2310030G06Rik	0.0689641	0	0	0.256437	0	0	0.287109	0.0695426	0	0	0.00682224	0	0	0	0	0	0.00535628	0.00752245	0.00349072	0	0.00418067	0.0173714	0	0	0.00640846	0.00551937	0.00812297	0.00436921	0.00589799	0.00599115	0.00504145	0.00196759
2310033P09Rik	0.124196	0.188306	0.0523179	0	0.125431	0.0866395	0	0.0133882	0.0340665	0.057774	0.0841342	0.0735987	0.148082	0.00907593	0.0403745	0.0649378	0.0247725	0.0294388	0.0555041	0.177105	0.051435	0.0641412	0.054271	0.0645005	0.0413613	0.094878	0.0642965	0.0485873	0.113544	0.0786236	0.0818056	0.0484029
2310034C09Rik	0	0	0	0	0	0	0	0	0	0	0	0	0	0	0	0	0	0	0	0	0	0	0	0	0	0	0	0	0	0	0	0
2310034G01Rik	0	0	0	0	0	0	0	0	0	0	0	0	0	0	0	0.00952387	0	0	0	0	0.00107941	0	0	0.00939645	0.0023269	0.00400768	0.00674229	0.0012537	0	0.000690863	0	0.0018577
2310034O05Rik	0	0	0	0	0	0	0	0	0	0	0	0	0	0	0	0.00368582	0	0.00339092	0	0	0	0	0.0225061	0	0.000289028	0.00428793	0.000132536	0.00020671	0	0.000454825	0.000848833	0.0013242
2310039H08Rik	0.0418774	0	0	0	0	0	0.141784	0	0.0129664	0	0	0	0	0	0	0.00926288	0	0	0	0	0	0	0	0.0154693	0.000599885	0.00276352	0.000996525	0	0.00109097	0.00218678	0.00597619	0.00155052
2310039L15Rik	0	0	0	0	0	0	0	0	0	0	0	0	0	0	0	0	0.00301199	0	0	0	0	0	0	0	0.000656432	0.00130908	0.000713086	0.000207236	0.000716595	0	0.00117987	0.000436323
2310040G07Rik	0.0343728	0	0	0	0	0	0	0.0996814	0.0142122	0	0	0	0	0.0215282	0	0.00989687	0.0138991	0.0532877	0.0122119	0.0278678	0	0	0.0401534	0.0484989	0.00888812	0.00306113	0.00797111	0.00560289	0.00883323	0.00936801	0.0167603	0.0134372
2310040G24Rik	0	0	0	0	0	0	0	0	0	0	0	0	0.10694	0	0.0209834	0	0.000566626	0	0	0	0	0.0112935	0	0	0.000936504	0.00107891	0.00502092	0	0	0.0002981	0	0.000723187
2310043L19Rik	0	0	0	0	0	0	0	0	0	0	0	0	0	0	0	0	0	0	0	0	0	0	0	0	0	0	0	0	0.00111807	0	0	0
2310043M15Rik	0	0	0	0	0	0	0.0993542	0	0.00410562	0	0.0818391	0	0	0	0	0	0	0	0	0	0.0273768	0	0.00354387	0	0.000892668	0.0052929	0.0022304	0.00167581	0.00603312	0.00770954	0.0105758	0.00419308
2310043O21Rik	0	0.0159138	0	0	0	0	0	0	0.0277004	0	0	0.0735987	0	0	0	0	0.000799764	0	0.0111417	0	0	0.0189119	0.0251075	0	0.0013522	0.00161534	0.00100007	0	0.00239065	0	0.00372875	0.00160674
2310043P16Rik	0.0135606	0	0	0.176616	0.108465	0.0262296	0	0	0.00907447	0	0.0507184	0.038671	0	0	0	0.040735	0	0.0140217	0.0117191	0.0330247	0.00194753	0.0225294	0	0.00178722	0.00203792	0.00282449	0.0067109	0.000636637	0	0.00226067	0.000338845	0.00415482
2310044K18Rik	0	0	0	0	0	0	0	0	0	0	0	0	0	0	0	0	0	0	0	0.00649532	0	0	0	0	0.000664604	0	0.000329292	0	0	0.000888159	0.000751974	0
2310046K23Rik	0	0	0	0	0	0	0	0	0	0	0	0	0	0	0	0	0	0	0	0	0	0	0	0	0	0	0	0	0	0	0	0
2310047D07Rik	0	0	0	0	0	0.0274315	0	0.0368037	0.0259095	0	0.00520626	0.114427	0	0.116104	0	0	0.00609168	0	0.0127423	0.0281286	0.0104598	0	0.0273304	0.0200316	0.00569775	0.00116098	0.00464595	0.00172072	0.00274521	0.0039151	0.00291866	0.00258773
2310050C09Rik	0	0	0	0	0	0	0	0	0	0	0	0	0	0	0	0	0	0	0	0	0	0	0	0	0	0	0	0	0	0	0	0
2310057J18Rik	0	0	0	0	0	0	0	0	0	0	0	0	0	0	0	0	0	0	0	0	0	0	0	0	0	0	0.000348925	0	0	0	0	0
2310057M21Rik	0.0419772	0.0159138	0	0.0377672	0.0350431	0.0194353	0.162443	0.0729914	0.0842453	0.00537821	0.0726078	0.183788	0	0.0641194	0.031643	0.125623	0.0759877	0.0987698	0.0318983	0.0726564	0.107499	0.0974669	0.0166105	0.0669841	0.0900894	0.0869157	0.0770249	0.0739217	0.0974581	0.0907715	0.0887788	0.0794017
2310057N15Rik	0	0	0	0	0	0	0	0	0	0	0	0	0	0	0	0	0	0	0	0	0	0	0	0	0	0	0	0	0	0	0	0
2310058D17Rik	0.0949488	0.0159138	0.198633	0.113594	0.0398153	0.155967	0.0424628	0.165839	0.169571	0.0975977	0.026119	0.224079	0.205475	0.0403815	0.00847711	0.106817	0.105864	0.0849985	0.108796	0.0538998	0.106246	0.122428	0.14342	0.0729821	0.100328	0.0892504	0.0796504	0.075597	0.0974748	0.0674833	0.0688573	0.0756928
2310061I04Rik	0.0314413	0.0936005	0	0.0625782	0	0.0194353	0	0.089725	0.047088	0	0.137346	0.015871	0.0719942	0.028251	0.0926543	0.0168103	0.0302478	0.0589085	0.0636528	0.0298966	0.0397293	0.0269087	0.0755474	0.0377312	0.0472241	0.0798998	0.0493782	0.0675592	0.0829408	0.0625411	0.0578579	0.0509996
2310061N02Rik	0	0	0	0	0	0	0	0	0	0	0	0	0	0	0	0	0	0	0	0	0	0	0	0	0	0	0	0	0	0	0	0
2310065F04Rik	0	0	0	0	0	0	0	0	0	0	0	0	0	0	0	0	0	0	0	0	0	0	0	0	0.000610194	0	0.000469513	0.000134789	0.000438673	0	0	0
2310067P03Rik	0	0	0	0	0.18648	0	0	0	0.0546273	0	0.163646	0	0	0.0625837	0.00525716	0.0068737	0.00104547	0	0.00824984	0	0	0.0058848	0	0	0.0104076	0.00693645	0.00858439	0.0133014	0.00350982	0.00901533	0.00877879	0.00592252
2310068J16Rik	0	0	0	0	0	0	0	0	0	0	0.0818391	0	0	0	0	0	0	0	0.0129022	0	0	0.0248444	0	0	0.000198105	0	0.000998516	0.00057505	0.000722033	0	0.000439168	0.000356384
2310069B03Rik	0	0	0	0	0	0	0	0	0	0	0	0	0	0	0	0	0	0	0	0	0	0	0	0	0	0	0	0	0	0	0	0.000122659
2310074N15Rik	0	0	0	0	0	0	0	0	0	0	0	0	0	0	0	0	0	0	0	0	0	0	0	0	0.000699397	0	0.000692368	0.00125955	0.00050706	0	0	0.00101903
2310075C17Rik	0	0	0	0	0	0	0	0	0.00594124	0	0	0	0	0	0	0	0	0	0.00264038	0	0	0	0	0	0.000769749	0.000149845	0.00226095	0.00166945	0.000298989	0	0.000229889	0.00174384
2310079G19Rik	0	0	0	0	0	0	0	0	0	0	0	0	0	0	0	0	0	0	0	0	0	0	0	0	0	0	0	0	0	0	0	0
2310081O03Rik	0	0	0	0	0	0	0	0	0	0	0	0	0	0	0	0	0	0.0128244	0.02223	0.00382665	0	0	0	0	0.000391541	0.000719892	0.000194112	0	0	0	0	0.000383893
2400006E01Rik	0	0	0	0	0	0	0	0	0	0	0	0	0	0	0	0	0	0	0	0	0	0	0	0	0	0	0	0	0	0	0.000132023	0
2410002F23Rik	0.028012	0	0	0.0758265	0.227061	0.0626504	0	0.0621458	0.133181	0.0945262	0.0948672	0.0299692	0	0.165802	0.122755	0.113208	0.0790641	0.0674289	0.0648822	0.148273	0.0521329	0.0621225	0.0288549	0.0672831	0.0962693	0.0556189	0.0721056	0.0750166	0.0843126	0.0693228	0.0695282	0.0708126
2410003I16Rik	0	0	0	0	0	0	0	0	0	0	0	0	0	0	0	0	0	0	0	0	0	0	0	0	0	0	0	0	0	0.000127309	0	0
2410003L11Rik	0	0	0	0	0	0	0	0	0	0	0	0	0	0	0	0	0	0	0	0	0	0	0	0	0	0.00056719	0.000842177	0.00191766	0	0	0	0
2410004B18Rik	0.0580566	0	0	0.0502765	0	0.265124	0.021362	0.0328988	0.0303904	0.162608	0.0504554	0	0	0.0266185	0.0114293	0.00870833	0.041441	0.027268	0.0129094	0	0.0494339	0.0327014	0.0417484	0.0469466	0.0213797	0.0230914	0.0247736	0.0192387	0.0356437	0.0229447	0.0235687	0.0236649
2410004I01Rik	0	0	0	0	0	0	0	0	0	0	0	0	0	0	0	0	0	0	0	0	0	0	0	0	0.000180783	0.0010647	0.000261709	0	0.00115334	0	0.00171656	0.000183515
2410004P03Rik	0	0	0	0	0	0	0	0	0	0.0251177	0	0	0	0	0	0	0	0	0	0	0	0	0.021771	0	0.000467641	0.00179175	0.000807244	0.000135429	0.00109199	0.000322662	0.000994079	0.000185314
2410006H16Rik	0.0753396	0	0	0	0.108925	0.0590179	0	0.0960926	0.0373499	0.00537821	0.0179315	0.0808804	0	0.140246	0.0807079	0.0441335	0.0286337	0.00254064	0.036926	0.0300019	0.0339901	0.0081436	0.0271313	0.0103726	0.0428603	0.0910791	0.080656	0.0486029	0.0385329	0.0822993	0.0631558	0.0663261
2410012E07Rik	0	0	0	0	0	0	0	0.00706067	0	0	0	0	0	0	0	0	0	0	0	0	0	0	0	0	0.000546098	0	0	0.000272653	0.000472257	0.000486163	0	0.000239438
2410017I17Rik	0	0	0	0	0	0	0	0.0118731	0	0	0	0	0	0	0	0	0	0	0.00894709	0	0	0	0	0	0.00061476	0	0	0	0	0	0	0.000391188
2410018L13Rik	0.0526948	0.0159138	0	0	0	0.170952	0	0	0.0049816	0	0	0	0	0.10123	0.0427614	0.0362359	0.00493991	0.00137743	0.00702605	0	0	0.00501221	0.0322297	0.00977008	0.0355582	0.0274192	0.0390036	0.041494	0.0394984	0.0301967	0.0256108	0.0317638
2410021H03Rik	0	0	0	0	0	0	0	0	0	0	0.0332417	0	0	0	0	0	0	0	0	0	0	0.00618764	0	0	0.00189397	0.00120858	0.00154316	0.00262851	0.00289318	0.00334183	0.00136096	0.00220218
2410022M11Rik	0	0	0	0	0	0.0361272	0	0	0.00327088	0	0	0.0139329	0	0	0.0190337	0	0.00384639	0	0	0	0.00115298	0	0	0	0.00234813	0.00583597	0.0044784	0.00254876	0.00119586	0.00447769	0.00541405	0.00167677
2410024N13Rik	0	0	0	0	0	0	0	0	0	0	0	0	0	0	0	0	0	0	0	0	0	0	0	0	0	0	0	0	0	0	0	0
2410039M03Rik	0	0	0	0	0	0	0	0	0	0	0	0	0	0	0	0	0	0	0	0	0	0	0	0	0	0	0	0	0	0	0	0
2410080I02Rik	0	0	0	0	0	0	0	0	0	0	0	0	0	0	0	0	0.00324613	0.0448094	0.00930559	0	0	0	0	0.00262339	0.00340085	0.00475251	0.000628883	0.000540995	0.001315	0.00560103	0.0072956	0.00648221
2410124H12Rik	0	0	0	0	0	0	0	0	0	0	0	0	0	0	0	0	0	0	0	0	0	0	0	0	0	0	0	0.000357403	0	0	0.00062322	0
2410137M14Rik	0	0	0	0	0	0	0	0	0	0	0	0	0	0	0	0	0	0	0	0	0	0	0	0	0.00068328	0	0.000657455	0.0112915	0.00192174	0.000322065	0.00176059	0.000879313
2410152P15Rik	0	0	0	0	0	0	0	0	0	0	0	0	0	0	0	0.00585899	0	0	0	0	0	0	0	0	0.000393683	0.00217457	0.000220879	0.000427009	0	0	0.00134358	0
2500002B13Rik	0	0	0	0	0.135166	0.0879044	0.164335	0.0424463	0.0219952	0	0	0	0	0	0	0.0159823	0.0232141	0.0270159	0.0498548	0.120018	0	0.0395648	0.00705887	0.0249032	0.0100861	0.0101126	0.00690617	0.00780925	0.00282567	0.00581551	0.0232308	0.00693272
2500004C02Rik	0.0443176	0	0	0.254972	0	0	0.162443	0.0213092	0.0563485	0.0406363	0.00379687	0.114638	0.0668673	0.120226	0.0292336	0.0692363	0.0773023	0.0396817	0.0552668	0.0315061	0.0512825	0.0723918	0.0715864	0.0550896	0.0195601	0.0242818	0.0338879	0.0212879	0.0201196	0.0142171	0.027506	0.0220527
2510002D24Rik	0.0666915	0.680604	0.139397	0	0.333561	0.163789	0.795976	0.131524	0.0631335	0.32496	0.0448879	0.07116	0.214169	0.147461	0.186857	0.0422471	0.101752	0.235273	0.183063	0.0472757	0.148088	0.292688	0.207755	0.107992	0.0935568	0.267539	0.148884	0.120082	0.180466	0.175731	0.208384	0.0845675
2510009E07Rik	0.85988	0.382842	0.431687	0.528681	0.509899	0.482839	1.04111	1.02478	0.78095	0.651283	0.479688	0.499408	0.194791	0.474905	0.865933	1.0023	0.496305	0.447122	0.339817	0.443242	0.312217	0.222305	0.468268	0.459762	0.40618	0.418777	0.396674	0.337338	0.364064	0.325561	0.340687	0.329098
2510016D11Rik	0	0	0	0	0	0	0	0	0	0	0	0	0	0	0	0	0	0	0	0	0	0	0	0	0	0	0	0	0	0	0	0
2510017J16Rik	0.0497224	0	0.0302693	0	0	0.0963104	0	0.106067	0.0853099	0.0746458	0.169462	0.0547399	0.037508	0.0355237	0.0963224	0.0595399	0.0735042	0.0406725	0.159476	0.107718	0.0942104	0.077583	0.027452	0.0947665	0.0528586	0.0348738	0.049157	0.0421417	0.0411318	0.0606565	0.0437436	0.0625494
2510039O18Rik	0.00458383	0.0314425	0.184995	0	0.128141	0	0.0624922	0.194636	0.0525204	0.258339	0.111305	0.0275015	0.0177154	0.0222782	0.0601944	0.212851	0.0433155	0.110752	0.115273	0.0219038	0.0492131	0.0652334	0.099209	0.0529818	0.0446047	0.0725058	0.0432021	0.0604474	0.0386741	0.0314901	0.0479118	0.0447419
2510046G10Rik	0.0316981	0	0	0	0	0	0	0	0	0	0	0	0	0	0	0.00503515	0	0	0	0	0	0	0	0.00577819	0.00215723	0.000596403	0.00155447	0.00100852	0.00380466	0.00212233	0.00274379	0.00132581
2600002D14Rik	0	0	0	0	0	0	0	0	0	0	0	0	0	0	0	0	0	0	0	0	0	0	0	0	0	0	0	0	0	0	0	0
2600006K01Rik	0	0	0	0	0	0	0	0	0	0	0	0	0	0	0	0	0	0	0.00910935	0	0	0	0	0	0	0	0	0	0	0	0	0
2600014E21Rik	0.0328619	0.439329	0	0	0	0	0.0624922	0	0.0205942	0.00752763	0.0332353	0.0455547	0	0.0586665	0	0.107118	0.0198205	0.00906705	0.0197286	0.0176166	0.0256088	0.0222494	0.0219264	0.0161495	0.0550849	0.0673411	0.0609612	0.0533264	0.0561184	0.0917281	0.0536714	0.0549871
2610001A08Rik	0	0	0	0	0	0	0	0	0	0	0	0	0	0	0	0	0	0	0	0	0	0	0	0	0	0	0	0	0	0	0	0
2610002M06Rik	0.0279672	0.188306	0.036959	0.0798212	0	0.341562	0	0.14271	0.0855482	0.13163	0.0876384	0.0804709	0	0.14822	0.0977273	0.0525645	0.0923642	0.12818	0.0885185	0.0977012	0.0602302	0.0656588	0.0469201	0.0367863	0.0795455	0.0761601	0.071518	0.0883962	0.0525429	0.0729764	0.0648347	0.0619219
2610005L07Rik	0.213973	0.0159138	0.0348663	0.0454794	0	0	0.130361	0.162461	0.0908581	0.0984771	0.0946019	0.0321701	0.130924	0.166284	0	0.0939977	0.0785124	0.0346167	0.0724656	0.0733357	0.0822895	0.0790827	0.0580234	0.166132	0.0905232	0.052943	0.0792556	0.0844838	0.043308	0.0680235	0.0739341	0.0809351
2610008E11Rik	0.797393	0.122455	0.0642829	0.814091	0.284173	0.637516	0.27441	0.478721	0.56324	0.24129	0.259669	0.213038	0.381586	0.47902	0.31235	0.309658	0.564067	0.533985	0.503299	0.402471	0.596068	0.455575	0.355981	0.456515	0.363233	0.335376	0.317017	0.237895	0.384425	0.320147	0.338787	0.319796
2610011E03Rik	0	0	0	0	0	0	0	0	0	0	0	0	0	0	0	0	0	0	0	0	0	0	0	0	0	0	0	0	0	0	0	0
2610012C04Rik	0	0	0	0	0	0	0	0	0	0	0	0	0	0	0	0	0	0	0	0	0	0	0	0	0	0	0	0	0	0	0	0
2610016A17Rik	0	0	0	0	0	0	0	0	0	0	0	0	0	0	0	0	0	0	0	0	0	0	0	0	0.000481009	0	0	0	0	0.00107855	0	0
2610017A05Rik	0	0	0	0	0	0	0	0	0.00205007	0	0	0	0	0	0	0	0.00615984	0	0	0	0	0	0	0	0.00127756	0.00292597	0.000526041	0.0016824	0	0	0	0.000825152
2610020C07Rik	0.141067	0	0.399736	0.0502765	0.243341	0.166239	0	0.0975451	0.136295	0.09105	0.062325	0.112683	0.10694	0.25343	0.220001	0.111535	0.123602	0.0774263	0.0741491	0.100895	0.183772	0.0238016	0.143636	0.0392295	0.0849798	0.0804114	0.0723937	0.0909951	0.089567	0.0993137	0.0807645	0.0719507
2610021A01Rik	0.170446	0	0.132882	0.0709488	0.0766777	0.0307005	0	0.147828	0.303904	0.184097	0.0304323	0.142406	0.0719942	0.243957	0.125333	0.213189	0.194776	0.156874	0.103902	0.211192	0.114925	0.176603	0.171574	0.182397	0.225131	0.152032	0.176163	0.145108	0.169637	0.153629	0.17211	0.228312
2610024D14Rik	0	0	0	0	0	0	0	0	0	0	0	0	0	0	0	0	0	0	0	0	0	0	0	0	0	0	0	0	0	0	0	0
2610027F03Rik	0	0	0	0	0	0	0	0	0	0	0	0	0	0	0	0	0	0	0.00233066	0	0	0	0	0	0.00144776	0	0.00252871	0.000778503	0.000343677	0.000496015	0	0.00130418
2610027K06Rik	0.0510423	0	0.110877	0	0	0.0776398	0	0.131889	0	0.00537821	0	0	0	0	0	0.0101363	0.0118124	0.0506818	0.0241809	0	0.0312843	0	0.00326165	0.0326121	0.00781236	0.00787063	0.00605049	0.00458883	0.00641546	0.0112005	0.00713141	0.00835923
2610028D06Rik	0	0	0	0	0	0	0	0	0	0	0	0	0	0	0	0	0	0	0	0	0	0	0	0	0	0	0	0	0	0	0	0
2610028E06Rik	0	0	0	0	0	0	0	0	0	0	0	0.0140982	0	0	0	0.00621105	0	0	0	0	0	0	0.00763288	0	0.0051142	0.0118343	0.00178574	0.00493841	0.00455957	0.00507161	0.00165907	0.00302472
2610028H24Rik	0	0	0	0	0	0	0	0	0	0	0	0	0	0	0	0	0	0	0	0	0	0	0	0	0	0	0.000605015	0	0	0.000413557	0.000686968	0.0004165
2610034O05Rik	0	0	0	0	0	0	0	0	0	0	0	0	0	0	0	0	0	0	0	0	0	0	0	0	0	0	0	0	0	0	0	0
2610035D17Rik	1.04105	1.94336	2.29363	1.65558	2.54231	1.36533	3.98832	2.11835	4.07473	2.32862	4.12576	1.5742	3.29137	2.30745	2.71368	2.98129	6.20035	4.79221	4.83017	3.49555	6.37732	4.51399	6.01875	4.8064	1.82729	1.9522	1.91751	1.58092	2.22007	1.56831	2.00579	2.03562
2610035F20Rik	0.0723599	0	0.186393	0	0	0.142759	0	0.0309108	0.00285212	0	0.0689741	0	0	0	0	0	0.0347489	0.0259297	0.025581	0	0.0185436	0.0333241	0.0326211	0.0294538	0.000682433	0.00213006	0.00080271	0	0.00255281	0.00315482	0.00126387	0.000996243
2610037D02Rik	1.80703	0.966873	0.879176	0.771466	1.44932	0.950021	2.22015	1.49923	0.849412	0.465661	0.800881	0.520207	0.963138	0.724452	0.599012	0.575606	0.740075	0.945391	0.94771	0.917413	0.567193	0.757244	0.73532	0.699331	0.752021	0.697801	0.719288	0.673942	0.823521	0.768037	0.661445	0.65282
2610042L04Rik	0	0	0	0	0	0	0	0	0.0229051	0	0.00520626	0	0.0366542	0.0188849	0	0.00940854	0	0	0.0114434	0	0.00107941	0.0059585	0.00283147	0.0025338	0.00937545	0.010282	0.0127236	0.00459807	0.00717255	0.0056283	0.0108498	0.00825122
2610044O15Rik8	0.142676	0.0473562	0.157672	0.292739	0.311011	0.209097	0	0.238111	0.279779	0.0650338	0.297591	0.347216	0.0428339	0.171999	0.167054	0.137238	0.29633	0.112566	0.237383	0.277643	0.245475	0.140746	0.109908	0.14311	0.179341	0.12627	0.168996	0.164678	0.186853	0.185263	0.145107	0.173981
2610105M22Rik	0	0	0	0	0	0	0	0	0	0	0	0	0	0	0	0	0	0	0	0	0	0	0	0	0	0	0	0	0	0	0	0
2610203C22Rik	0.00496262	0	0	0	0.18648	0.0262296	0.11031	0.102359	1.39879	0.932028	0.856238	0.694159	0.281828	0.493682	0.507613	0.817988	0.0547593	0.0519951	0.0118002	0.0172875	0.0475731	0.0292951	0.004746	0.0814349	0.0226346	0.0338927	0.0212495	0.0479217	0.0279246	0.0251901	0.0325653	0.0211284
2610204G07Rik	0.00497934	0	0	0	0	0	0	0	0.00441858	0	0	0	0	0	0	0	0.00947748	0	0.00443591	0	0	0.0407135	0	0	0.00196724	0.0060347	0.00228811	0.00343557	0.00304459	0.00227443	0.00287289	0.00407018
2610206C17Rik	0.0175649	0.0532816	0	0	0.15076	0.0194353	0.141784	0	0.0427268	0	0.0639356	0	0	0	0	0	0.0408499	0	0.0101194	0	0	0.0318679	0.00326165	0.00779745	0.00532108	0.00770534	0.0110091	0.0082277	0.00599631	0.0135628	0.00754355	0.00859959
2610300A13Rik	0	0	0	0	0	0	0	0	0	0	0	0	0	0	0	0	0	0	0	0	0	0	0	0	0	0	0	0	0	0	0	0
2610300M13Rik	0.0135606	0	0	0	0	0	0	0	0.00285212	0	0	0	0	0	0	0	0.00612874	0	0	0	0	0	0	0	0.000525926	0.000946083	0	0	0.00124437	0.000616214	0.00201791	0.000931644
2610303G11Rik	0	0	0	0	0	0	0	0	0	0	0	0	0	0	0	0	0	0	0	0	0	0	0	0	0	0	0	0	0	0	0	0
2610306M01Rik	0	0	0	0.0758265	0	0	0	0	0	0	0.00835628	0	0	0	0	0	0.00947178	0	0	0	0.0480495	0	0	0.00255631	0.00220269	0.00299479	0.00165505	0.00232593	0.00341187	0.00468454	0.00209591	0.00165202
2610306O10Rik	0	0	0	0	0	0	0	0	0	0	0	0	0	0	0	0	0	0	0	0	0	0	0	0	0	0	0	0	0	0	0	0
2610307P16Rik	4.28225	1.60177	5.17433	1.56547	1.43143	0.79148	2.66204	3.00484	0.128361	0.20855	0.228526	0.0606443	0	0.31746	0.0376548	0.0878335	0.249197	0.129458	0.164464	0.175146	0.256514	0.400834	0.134467	0.395741	0.0199588	0.0293042	0.0310487	0.0315543	0.0256062	0.0255769	0.0261056	0.0266603
2610316D01Rik	0.0377297	0.205744	0.192534	0.140004	0.0287198	0.0879044	0	0.122255	0.17333	0.0826233	0.254354	0.25292	0.0884543	0.183779	0.047614	0.060028	0.220068	0.192386	0.16258	0.425168	0.15248	0.33702	0.108338	0.225754	0.200215	0.156428	0.168775	0.443272	0.175384	0.157806	0.152928	0.178656
2610318M16Rik	0	0	0	0	0	0	0	0	0	0	0	0	0	0	0	0	0	0	0	0	0	0	0	0	0.000540651	0.00256627	0.000938574	0.00156905	0.000980117	0.000423967	0.000356379	0
2610318N02Rik	0	0	0	0	0	0	0	0	0	0	0	0	0	0	0	0	0.00479497	0	0.00188615	0.0153057	0	0	0	0	0.00303632	0.0032261	0.00352704	0.00523297	0.00531079	0.0022008	0.00393458	0.00268515
2610507B11Rik	0.492111	0.576514	1.27736	0.150061	0.388049	0.664857	0.955094	0.683508	0.746715	0.942685	0.778488	0.5437	1.49075	1.00503	0.530814	1.11453	1.11676	1.12368	1.20084	0.932563	1.08432	1.17415	1.21883	1.16661	0.731062	0.891595	0.774985	0.581589	0.98814	0.813093	0.871237	0.82091
2610507I01Rik	0.0239979	0.0314425	0.0273239	0	0.0684126	0.0346652	0.021362	0.0567644	0.0476301	0	0.0785527	0	0.0177154	0	0.0202521	0.0288111	0.117436	0.114547	0.0898109	0.110467	0.122467	0.0936345	0.0258602	0.132808	0.0275011	0.0375487	0.0272086	0.0211791	0.0347775	0.0244783	0.0214289	0.0253384
2610509F24Rik	0	0	0	0	0	0	0	0	0	0	0	0	0	0	0	0	0	0	0	0	0	0	0	0	0	0	0	0	0	0	0	0
2610528A11Rik	0	0	0	0	0	0	0	0	0.00455032	0	0	0	0	0.0240033	0	0.011118	0	0	0.0128028	0	0	0	0	0	0.000138123	0.00247851	0.000827636	0.00243204	0	0.00137291	0	0.000155415
2610528J11Rik	0	0	0	0	0	0	0	0	0	0	0	0	0	0	0	0	0	0	0	0	0	0	0	0	0	0	0.0017197	0	0	0	0	0
2700029L08Rik	0	0	0	0	0	0	0	0	0	0	0	0	0	0	0	0	0	0	0	0	0	0	0	0	0	0	0	0	0	0	0	0
2700033N17Rik	0	0	0	0	0	0	0	0	0	0	0	0	0	0	0	0	0.00954608	0.0078373	0.00207676	0.0233367	0	0	0.00360264	0	0.00165079	0	0.00044803	0.002891	0.00256054	0.00061412	0.00103476	0.00185098
2700038G22Rik	0.0438611	0	0	0	0	0	0	0.0111803	0.0207427	0	0	0	0	0.0139646	0	0	0.0120267	0	0.0220922	0	0	0.00515348	0	0.0122118	0.00825906	0.00622896	0.00663466	0.00414799	0.00914603	0.00512116	0.00718006	0.00627041
2700046A07Rik	0.0035726	0.490052	0	0.0736052	0	0.0634518	0	0.103084	0	0	0	0	0	0	0	0.00343685	0.0052063	0	0	0	0.00713196	0	0.00761306	0	0.000314489	0	0.000566336	0.00012189	0.000865936	0.00035733	0.000203186	0.001259
2700046G09Rik	0	0	0	0	0	0	0	0	0	0	0	0	0	0	0.0260971	0	0.0114136	0.0349454	0.00412503	0.0279336	0.00107941	0.0279646	0.00360264	0.017802	0.00880104	0.0103953	0.00575207	0.0105262	0.00830882	0.00961205	0.005768	0.00739271
2700049A03Rik	0.642252	0.0936005	0.443047	0.504369	0.699105	0.486785	0.34407	0.891457	0.641816	0.380507	0.427916	0.595131	0.882664	0.573123	0.721162	0.531085	0.510468	0.410181	0.447945	0.57073	0.38193	0.512681	0.657213	0.510161	0.461994	0.420757	0.454011	0.399945	0.445117	0.451572	0.486035	0.517413
2700052C19Rik	0	0	0	0	0	0	0	0	0	0	0	0	0	0	0	0	0	0	0	0	0	0	0	0	0	0	0	0	0	0	0	0
2700054A10Rik	1.92422	0.740134	1.15566	1.86197	1.65941	1.18712	1.78721	0.802079	0.268124	0.474072	0.305265	0.578764	0.33807	0.460756	0.187965	0.341987	0.534766	0.480845	0.605647	0.376095	0.703111	0.531909	0.491264	0.474047	0.463574	0.48799	0.456227	0.745087	0.873831	0.561242	0.507657	0.44471
2700062C07Rik	0.0556124	0.0159138	0.153257	0.0206723	0.139073	0.142697	0	0.0892361	0.0919291	0.0393607	0.0540919	0.0300452	0.413564	0	0.0698484	0.140664	0.0560457	0.0519022	0.0640001	0.0278427	0.0942829	0.0801517	0.152053	0.0794467	0.0553471	0.068651	0.0860377	0.0697027	0.0697599	0.0903362	0.065705	0.0643135
2700068H02Rik	0	0	0	0.0206723	0	0	0	0.00990083	0	0	0	0	0	0	0	0	0	0	0	0	0	0	0	0	0.00191072	0.00135858	0	0.00333428	0.00141951	0.000990114	0	0.000259118
2700069I18Rik	0.0691486	0	0.475585	0	0.175985	0	0	0	0.0341442	0	0.0155441	0	0	0.0425371	0.0242476	0.0114936	0.0436144	0.0812406	0.0925193	0.0254432	0.0517829	0.0451363	0.0386776	0.0283086	0.0409449	0.0607368	0.0532232	0.0171021	0.057619	0.0587365	0.0629393	0.03545
2700078F05Rik	0	0	0	0	0	0	0	0	0	0	0	0	0	0	0	0	0	0	0	0	0	0	0	0	0	0	0	0	0	0	0	0
2700080J24Rik	0	0	0	0	0	0	0	0	0	0	0	0	0	0	0	0.0127506	0	0	0	0	0	0	0	0	0	0	0	0	0	0	0	0
2700089I24Rik	0	0	0	0	0.0257673	0	0	0	0.00535979	0	0	0.0786757	0	0.0308693	0	0	0.0374051	0.0121253	0.094811	0.159271	0.0644753	0.104267	0.0028824	0.0559301	0.00586965	0.00507933	0.0105008	0.00387176	0.0123097	0.0116315	0.00290183	0.00582578
2700097O09Rik	0.551442	0.833664	0.0575932	0.250479	0.0825957	0.289976	0.444672	0.38183	0.413505	0.0329368	0.232768	0.149831	0.474873	0.441017	0.198457	0.360039	0.443012	0.276671	0.304062	0.317858	0.290598	0.264978	0.239519	0.368746	0.218573	0.246932	0.207853	0.240179	0.197119	0.187871	0.196029	0.194776
2700099C18Rik	0	0	0	0	0.0499241	0	0	0	0	0	0.0412903	0	0	0	0.0226902	0.022536	0.0072117	0.0334962	0.00811296	0.0240135	0.012486	0	0.033718	0.0182445	0.012599	0.0163062	0.0103461	0.0198629	0.0118763	0.0123344	0.0167863	0.0137264
2810001G20Rik	0.219988	0.908964	0.422324	0.111631	0	0	0.183805	0.068272	0.0229181	0.0441544	0.00838563	0.0300452	0	0.0353947	0.0394399	0.0398241	0.0548745	0.0121422	0.0420579	0.105462	0.131589	0.00524704	0.0536874	0.079763	0.0446451	0.0528733	0.0413063	0.0553586	0.0294704	0.0386546	0.046289	0.049581
2810002D19Rik	0.110159	0	0.0302693	0.166889	0.108053	0.0361272	0	0.0134291	0.0565219	0.0731746	0.0168465	0.0650094	0	0.00967277	0	0.0126997	0.0861953	0.0370831	0.129542	0.0797666	0.0903472	0.0318242	0.0462149	0.0780318	0.0322231	0.0172856	0.0279617	0.0172837	0.0210706	0.0162985	0.0301107	0.0263273
2810004N23Rik	0.131465	0.126945	0.132163	0.572104	0.912631	0.434589	0.0956173	0.422078	0.354341	0.321448	0.187383	0.126719	0.222058	0.157957	0.364991	0.332764	0.286549	0.258101	0.312045	0.52247	0.186917	0.311878	0.332855	0.393761	0.192018	0.26546	0.216867	0.153612	0.230271	0.209805	0.192543	0.171283
2810013P06Rik	0.045631	0.171578	0	0	0.049403	0.177861	0.021362	0.122157	0.0617651	0.141065	0.127043	0	0.038616	0.028251	0.118748	0.0731533	0.0707113	0.144503	0.0466552	0.0278678	0.117065	0.0540249	0.116737	0.0732047	0.0415982	0.0461334	0.0541542	0.042101	0.0418789	0.0397424	0.0502822	0.0423562
2810021J22Rik	0.0536826	0	0	0	0	0	0	0.00706067	0.0372487	0	0.00948965	0	0.0610948	0.0297917	0.06384	0.053579	0.101732	0.00620247	0.0574705	0.0573587	0.0900177	0.0786286	0.0881849	0.0395766	0.0475731	0.0503579	0.0567022	0.0585364	0.0567614	0.0495178	0.0421562	0.0593712
2810025M15Rik	0.0776599	0	0	0.0377672	0	0.2002	0.0678472	0.0303497	0.00738795	0	0	0.0180531	0.0529773	0	0	0.0504723	0.017344	0.00980311	0.00863622	0	0.0214856	0.0432996	0.0176468	0	0.028699	0.0178956	0.0231525	0.0148984	0.0159846	0.0281183	0.0267343	0.0180403
2810029C07Rik	0	0	0	0	0.0427066	0	0	0	0.00489933	0.066552	0	0	0	0.0204444	0	0.00368582	0.00740248	0.0122054	0.0338125	0	0.0140384	0.0116787	0.00917243	0.0271459	0.0246626	0.0210717	0.0281703	0.0196593	0.0522338	0.0225662	0.0257972	0.0236159
2810030D12Rik	0.0264215	0	0	0	0	0	0	0	0	0	0	0	0	0	0	0	0.00484365	0	0	0	0	0	0	0	0.000908123	0.000695935	0	0.00123045	0	0.00105303	0.000311251	0.00139235
2810032G03Rik	0.239055	0	0.0550667	0.273485	0.0143599	0.0194353	0.329748	0.192034	0.048064	0.214736	0.0731127	0.228038	0.33254	0.0419725	0.0160751	0.133232	0.0435991	0.0533942	0.0667917	0.0531601	0.0732146	0.0905778	0.0453536	0.0398993	0.147416	0.150711	0.126746	0.203306	0.159922	0.123227	0.138574	0.152061
2810039B14Rik	0	0	0	0	0.0264504	0	0	0.00990083	0.00978541	0	0	0.114427	0	0	0	0.0126103	0.00973075	0.0549356	0.0274929	0.10325	0.00461425	0.0285103	0.0161484	0.0143861	0.00780226	0.00839129	0.0082945	0.00784131	0.00445844	0.00730261	0.00670135	0.00882389
2810047C21Rik1	0	0	0	0	0	0	0	0	0	0	0	0	0	0	0	0	0	0	0	0	0	0	0	0	0	0	0	0	0	0	0	0
2810049E08Rik	0	0	0	0	0	0	0	0	0.0125818	0	0.00539864	0.0269559	0	0.0403815	0.0114293	0	0.0144116	0.00855403	0.0208949	0.00382665	0.0493495	0.0490982	0.0298382	0	0.0164013	0.0184896	0.0360112	0.0275076	0.030914	0.0273355	0.0189492	0.0224253
2810402E24Rik	0	0.0159138	0.264845	0	0	0.0210296	0	0.0279586	0	0.033276	0.00569278	0.0701144	0.166772	0.00831359	0	0.017763	0.0200943	0.0265111	0.0228863	0.0542135	0.0137298	0.0312015	0.0452091	0.0333184	0.00909038	0.0148845	0.0187963	0.0108142	0.00756011	0.0149314	0.0157634	0.0133048
2810403D21Rik	0.331919	0.0532816	1.05628	0.155648	0.605255	0.406761	0.591531	0.262306	0.554978	0.178527	0.27546	0.328173	0.222809	0.380017	0.415421	0.192627	0.657761	0.454963	0.602815	0.637596	0.575645	0.796237	0.617398	0.675942	0.143521	0.157827	0.157411	0.10048	0.124603	0.118232	0.120458	0.146964
2810403G07Rik	0.0488052	0	0	0	0	0	0	0	0	0	0	0	0	0	0	0.00751441	0	0	0	0	0	0	0	0	0	0	0	0	0.00108709	0.000400994	0	0.000146349
2810404F17Rik	0	0	0	0	0	0	0	0	0	0	0	0	0	0	0	0	0	0	0	0	0	0	0	0	0	0	0	0	0	0	0	0
2810404M03Rik	0	0	0	0.0413445	0.0499241	0	0	0.0101501	0	0.041726	0.00783866	0.0275015	0.12219	0	0	0.0286785	0.0109842	0.00137743	0.0047957	0	0.0208794	0.0334112	0.033886	0	0.0489528	0.0522369	0.0404174	0.0500005	0.0473761	0.048771	0.0266837	0.0463526
2810405F15Rik	0	0	0	0	0	0	0	0	0	0	0	0	0	0	0	0	0	0	0	0	0	0	0	0	0.000123023	0.000482988	0	0	0.000726608	0	0	0
2810405F17Rik	0.0456253	0	0.0302693	0	0.0143599	0.123469	0	0.0564385	0.0999865	0.112786	0.192388	0.0300452	0.124972	0.00967277	0	0.0798462	0.0320972	0	0.0281007	0.035411	0.0227271	0.00258215	0.0299455	0.0589967	0.023482	0.0271566	0.0247823	0.0175266	0.0268034	0.0182805	0.015259	0.0274654
2810407A14Rik	0.0564959	0	0.295114	0	0	0.0684986	0	0.120932	0.0133043	0.126523	0.0174898	0.113114	0	0	0.0103378	0	0.122613	0.0975816	0.12599	0.0886107	0.085639	0.0280687	0.0603708	0.0727833	0.00858569	0.00332071	0.00795313	0.00594579	0.0156893	0.0181066	0.00181919	0.010709
2810408A11Rik	0.0333957	0	0	0	0	0	0	0	0.00661422	0	0	0	0	0	0	0.00437836	0.00719958	0	0	0	0.0103991	0	0	0	0.000253758	0.00090106	0.000661293	0.00033566	0	0.000405143	0	0
2810408I11Rik	0	0	0	0.0377672	0	0	0	0	0	0	0.0636157	0	0	0	0.017433	0	0	0	0	0	0	0	0	0	0.00055462	0.000756696	0.00123539	0.00218105	0.000890996	0.00115178	0.0016137	0.00229529
2810410L24Rik	0.0652443	0	0.127525	0	0.124713	0.0262296	0	0.122768	0.0546689	0.0221804	0.0545488	0	0.148082	0.0607293	0.0166865	0	0.0442433	0.0568949	0.0478757	0.111495	0.0410147	0.0770554	0.114481	0.0529296	0.00926896	0.00855137	0.0116567	0.00552055	0.0172649	0.00917729	0.00924345	0.0124116
2810414N06Rik	0.00559672	0	0	0	0	0	0	0	0	0	0	0	0	0	0	0.00368582	0.00797485	0	0.00457784	0	0	0	0	0.014872	0.00141288	0	0.00171101	0.000906132	0.0010823	0.000359462	0.00180776	0.00209943
2810428J06Rik	0.00317647	0.0159138	0	0.0625782	0.0264504	0	0	0.00915516	0.0244008	0	0.0313183	0.0336202	0	0	0	0.0237499	0.0292598	0	0.0138096	0.0141778	0.0904332	0.00766859	0.0084649	0.0300253	0.0290897	0.0176217	0.0309559	0.0269125	0.0205754	0.0310176	0.0215978	0.0328168
2810429I04Rik	0	0	0	0	0	0	0	0	0.0560408	0.119679	0.0118526	0.122981	0.0903832	0.00831359	0.0295639	0.0132097	0.00154501	0.00170957	0.019079	0	0.00920881	0.00606799	0.0168926	0.00471788	0.034936	0.0233406	0.0299749	0.0439958	0.0277172	0.0231486	0.0258821	0.0236858
2810430I11Rik	0	0	0	0	0	0	0	0	0	0	0	0	0	0	0	0	0	0	0	0	0	0	0	0	0	0	0	0.000682126	0	0.000790055	0	0
2810432F15Rik	0	0	0	0	0	0	0	0	0.0245927	0	0.0104145	0.0349162	0	0.168415	0.0478597	0	0.00330745	0	0.00188615	0.0220661	0.0101948	0.0030193	0.00326165	0	0.0117944	0.00572891	0.0126707	0.00188069	0.010662	0.012784	0.0136027	0.012518
2810433D01Rik	0.172203	0	0.186393	0	0	0	0	0	0	0	0	0	0	0	0.0337273	0	0	0	0	0	0	0	0	0.00760322	0.000151044	0	0	0	0.00052845	0	0	0
2810442N19Rik	0.0205528	0	0.0952036	0	0	0	0	0.00990083	0.0119805	0	0.0295807	0	0	0	0	0.0409841	0.0253868	0.0077389	0.00828155	0.0714783	0	0	0.0452807	0.0237127	0.011829	0.0137406	0.00930492	0.0213168	0.0109174	0.00793807	0.00592575	0.0124782
2810454H06Rik	0	0.106542	0	0	0.0143599	0	0	0	0.0226511	0	0	0	0.0529773	0.018243	0	0.00437836	0.00515042	0.0579427	0.0186718	0	0.0105199	0.0175982	0	0.0094693	0.00315612	0.00722968	0.00718639	0.00457592	0.00834703	0.011943	0.00866258	0.00635552
2810455O05Rik	0.00458383	0	0	0	0	0	0	0.00706067	0.0155001	0	0.00610274	0.0368132	0	0	0.104096	0.0384556	0.00468074	0.0212717	0.00339071	0	0.0175882	0.0519786	0.0174045	0.0219936	0.0655179	0.0538968	0.0585004	0.0561354	0.0610107	0.0359068	0.0675037	0.0607055
2810457G06Rik	0.0407997	0	0	0	0	0	0	0	0.00992994	0	0	0	0	0	0	0	0	0	0	0	0	0	0	0	0	0	0.00086908	0.000139137	0	0.0010559	0	0
2810459M11Rik	0	0	0	0	0	0	0	0.119617	0.00617585	0.126523	0.0291846	0	0	0	0	0	0.130883	0.211312	0.276268	0.0538408	0.202424	0.0826779	0.233144	0.175662	0.00379819	0.00134993	0.00514776	0.0109359	0.00313335	0.00473996	0.00305041	0.00242691
2810471M01Rik	0	0	0	0	0	0	0	0	0	0	0	0	0	0	0	0	0	0	0	0	0.0282907	0.00192599	0	0	0.000145306	0	0.00300363	0.00111573	0.00101944	0.000599241	0.000784734	0
2900002M20Rik	0	0	0	0	0	0	0	0	0	0	0	0	0	0	0	0	0	0	0	0	0	0	0	0	0	0	0	0	0	0	0	0
2900005J15Rik	0.16058	0	0.268755	0	0.469327	0.280308	0	0	0.0413503	0.139444	0.0452718	0	0	0.0941628	0.0124968	0.0374083	0.0468455	0.00620247	0.0350007	0.0887673	0.0348856	0.0366535	0.0259166	0.0432319	0.0662279	0.107319	0.0784272	0.0396013	0.0721755	0.0581725	0.0554903	0.0542008
2900009J06Rik	0.0492802	0	0	0.125301	0	0.0623568	0	0.0504537	0.0718428	0.1423	0.0327441	0	0	0.0717013	0.059033	0.0234307	0.0330451	0.0149961	0.0251346	0	0.01649	0.0537063	0.0322567	0.0190391	0.0584678	0.0614705	0.0484337	0.0528239	0.0433807	0.0502575	0.0679177	0.0462073
2900018N21Rik	0	0	0	0	0	0	0	0	0	0	0	0	0	0	0	0	0	0	0	0	0	0	0	0	0	0	0	0	0	0	0	0
2900022M07Rik	0	0	0	0	0	0	0	0	0	0	0	0	0	0	0	0	0	0	0	0	0	0	0	0	0	0	0	0	0	0	0	0
2900024D18Rik	0	0	0	0	0	0	0	0	0	0	0	0	0	0	0	0	0	0	0	0	0	0	0	0	0	0	0	0	0	0	0	0
2900026A02Rik	0.809319	1.97797	1.05954	1.39954	1.55049	2.46017	1.39674	1.88688	0.456911	0.61538	0.669258	0.623137	0.29224	0.867326	0.578383	0.53361	0.36414	0.634978	0.247527	0.207481	0.455391	0.519732	0.454083	0.393565	0.983861	1.19117	0.867328	0.962268	1.66373	1.07943	1.14618	1.09355
2900027M19Rik	0	0	0	0	0	0	0	0	0	0	0	0	0	0	0	0	0	0	0	0	0	0	0	0	0	0	0	0	0	0	0	0
2900035J10Rik	0	0	0	0	0	0	0	0	0	0	0	0	0	0	0	0	0	0	0	0	0	0	0	0	0	0	0	0	0	0	0	0
2900037B21Rik	0	0	0	0.0709488	0.0264504	0	0	0.0583385	0.0286586	0.0657304	0.0890302	0.0509114	0.145556	0.0706005	0	0.0318024	0.0577323	0.080777	0.14823	0.0579217	0.0738155	0.0951341	0.153506	0.0538971	0.0286086	0.0283802	0.0449612	0.0569002	0.0441685	0.0358155	0.0416774	0.0292102
2900040C04Rik	0	0	0	0	0	0	0	0	0	0	0	0	0	0	0	0	0	0	0	0	0	0	0	0	0	0	0.000837646	0	0	0	0	0
2900041M22Rik	0	0	0.0523179	0	0	0	0	0	0.00489933	0.0746458	0	0	0	0.018243	0	0	0	0	0	0	0	0	0	0.0142986	0.00250392	0.0054867	0.00237354	0.00111727	0.00114791	0.000355564	0	0.00356184
2900042G08Rik	0	0	0	0	0	0	0	0	0	0	0	0	0	0	0	0	0	0	0	0	0	0	0	0	0	0	0	0	0	0	0	0
2900042K21Rik	0	0	0	0	0	0	0	0	0	0	0	0	0	0	0	0	0	0	0	0	0	0	0	0	0	0	0	0	0	0	0	0
2900045O20Rik	0	0	0	0	0	0	0	0	0	0	0	0.0735987	0	0	0	0	0.0154603	0.0563343	0.00261322	0	0	0	0	0	0.00399661	0.00888545	0.00702602	0.0186551	0.0128116	0.00736738	0.00569588	0.00401766
2900052L18Rik	0.11259	0.0318275	0.0273239	0.123426	0.140795	0.17786	0.61256	0.157998	0.124654	0.00752763	0.240843	0.105968	0.252579	0.135753	0.327946	0.107833	0.125504	0.299907	0.262401	0.229702	0.233178	0.349387	0.211782	0.137624	0.0631272	0.0761239	0.0696769	0.0656763	0.108438	0.0708536	0.096998	0.0543718
2900052N01Rik	0.0332496	0.0159138	0.33965	0	0.111072	0.0582045	0.0993542	0.0559172	0.0177179	0.126523	0	0.0786757	0	0.0858531	0.0693404	0.0147687	0.556372	0.261056	0.508258	0.583658	0.649407	0.360505	0.431255	0.684175	0.0050354	0.00846903	0.00369118	0.00337618	0.0068828	0.00389862	0.00512286	0.00702552
2900057B20Rik	0	0	0	0	0	0	0	0	0	0	0	0	0	0	0	0	0.00342559	0	0	0	0	0.00515348	0	0.0111901	0	0	0.00132153	0.000147551	0.000571536	0	0	0
2900060B14Rik	0	0	0	0	0	0	0	0	0.00266415	0	0	0	0	0	0	0	0.00154501	0	0	0	0.00383203	0	0	0	0.00262736	0.00333398	0.00289192	0.00184476	0.00295015	0.000333115	0.00375155	0.00353593
2900060N12Rik	0.281549	0.0318275	0	0	0	0.0750841	0.138664	0.0347581	0.156728	0.0730817	0.0420018	0.144727	0.159918	0.129579	0.194633	0.0948705	0.145355	0.246052	0.203203	0.128392	0.0717299	0.0390983	0.224336	0.112823	0.197671	0.135185	0.145998	0.126755	0.121067	0.104082	0.215265	0.160673
2900064F13Rik	0	0	0	0	0	0	0	0	0	0	0	0	0	0	0	0	0	0	0	0	0	0	0	0	0.000998606	0.000259168	0.000783831	0.000204661	0	0	0	0.000261973
2900064K03Rik	0	0	0	0	0	0	0	0	0	0	0	0	0	0	0	0	0	0	0	0	0	0	0	0	0	0	0	0	0	0	0	0
2900069G24Rik	0	0	0	0	0	0	0	0	0	0	0	0	0	0	0	0	0	0	0	0	0	0	0	0	0	0	0	0	0	0	0	0
2900072N19Rik	0	0	0	0	0	0	0.325203	0	0	0	0	0	0.0366542	0	0	0	0	0	0.000632175	0.00651633	0	0	0	0	0.002066	0.0089861	0.00311969	0.00642593	0.00876426	0.00948158	0.00243	0.00428787
2900076A07Rik	0.0657096	0.233918	0.422324	0.131051	0.0714264	0.085636	0.0699619	0.174536	0.214581	0.133176	0.0510473	0.127396	0.0813206	0.158575	0.252017	0.307041	0.262171	0.199924	0.278202	0.332434	0.212243	0.325323	0.231354	0.304001	0.183529	0.135689	0.154001	0.131148	0.128607	0.159331	0.135246	0.181943
2900076G11Rik	0	0	0	0	0	0	0	0	0	0	0.0291846	0	0	0	0	0	0	0	0.00280825	0.0287907	0.0131003	0	0	0.010899	0.000304486	0	0	0.000117503	0.00225265	0.000227964	0	0.000429662
2900078I11Rik	0.00559672	0	0	0	0	0	0	0.0583385	0.0276989	0	0.00682224	0	0	0	0	0	0	0	0.00654295	0	0.00472189	0.0058848	0.0579752	0.00103525	0.00696943	0.0071675	0.00416509	0.00850452	0.00914905	0.00877524	0.00855678	0.0076913
2900079G21Rik	0.0208208	0	0	0.0206723	0	0	0	0	0.0258542	0.0216924	0.0136445	0	0	0.137863	0.0407897	0.0289824	0.00981787	0.00247332	0.0086402	0	0.0298147	0.0647016	0.011327	0.010515	0.0311232	0.029747	0.0327516	0.0324657	0.0321603	0.0327629	0.0296037	0.0291892
2900089D17Rik	0.136646	0	0	0	0.040575	0	0.0953198	0.149509	0.0678111	0.198479	0.266736	0.0419639	0	0.169064	0.0871743	0.27104	0.0604463	0.0668913	0.0579404	0.122235	0.0557551	0.167925	0.0734533	0.0795338	0.0691138	0.0993005	0.0777893	0.0599856	0.0776978	0.0598344	0.0761233	0.0704402
2900092C05Rik	0	0	0	0	0	0	0	0	0	0	0	0.0180531	0	0	0	0	0	0	0.00324274	0	0.0151852	0.0260895	0.0182033	0	0.00158673	0.00360976	0.0035729	0.00498909	0.00450521	0.00337943	0.00187028	0.00127895
2900092N22Rik	0	0	0	0	0	0	0	0	0	0	0	0	0	0	0	0	0	0	0	0	0	0	0	0	0	0	0	0	0	0	0	0
2900092O11Rik	0	0	0	0	0	0	0	0	0	0	0	0	0	0	0	0	0	0	0	0	0	0	0	0	0.000382549	0	0.000415138	0	0	0	0	0
2900093K20Rik	0	0	0.160984	0	0	0.0210296	0.021362	0.0188645	0.0445287	0	0.00793359	0	0	0	0.0309391	0.0447549	0.0121513	0.0120072	0	0	0	0.0101277	0.0221499	0.0287567	0.0100816	0.0105682	0.0151199	0.00934437	0.0237216	0.0152571	0.0184935	0.0108656
3000002C10Rik	0	0.0159138	0	0	0.0191023	0.0582045	0	0	0.0294955	0	0.00520626	0.0173688	0.0354308	0.00907593	0.0246388	0.0128435	0.0226083	0	0.0410773	0.0730728	0.0316004	0.0675718	0.0762335	0.0196386	0.0383334	0.0604866	0.0517127	0.041595	0.0471482	0.0440186	0.0314598	0.0299699
3010001F23Rik	0.106217	0	0.132882	0.0625782	0.0143599	0.223071	0.0946548	0.0874493	0.168876	0.114544	0.136544	0.11823	0.249584	0.182002	0.0994584	0.14993	0.268306	0.155753	0.216759	0.160903	0.350598	0.217439	0.285127	0.1387	0.218839	0.208816	0.207152	0.2092	0.221772	0.197359	0.210847	0.178214
3010003L21Rik	0	0	0	0	0	0	0	0	0	0	0	0	0	0	0	0	0	0	0	0	0	0	0	0	0	0	0.000249038	0	0	0	0	0
3100003L05Rik	0	0	0	0	0	0	0	0	0	0	0	0	0	0	0	0	0	0.0206749	0	0.00382665	0.0150851	0	0	0.00871788	0.00240556	0.012702	0.00119649	0.0035304	0.00794665	0.00704196	0.00748703	0.00150429
3110004A20Rik	0	0	0	0	0	0	0	0	0	0	0	0	0	0	0	0	0	0	0	0	0	0	0	0	0.000244433	0	0	0	0	0	0	0
3110006O06Rik	0.0303807	0	0	0	0	0	0	0	0	0	0.00520626	0	0	0	0	0.00422664	0.00594762	0	0.00921428	0	0.0222721	0	0	0.0113966	0.00268212	0.00193677	0.00666179	0.0059217	0.00358166	0.00572493	0.00378645	0.00390974
3110009E18Rik	0.183887	0	0	0	0.17547	0.178674	0.186428	0.00427399	0.0901875	0.175321	0.138592	0.015871	0	0.0543963	0.0638541	0.099035	0.0947058	0.0782252	0.0835979	0.141338	0.0593239	0.0548192	0.0470637	0.0901823	0.0536777	0.0490673	0.0545975	0.0339508	0.048264	0.03338	0.0562562	0.0572221
3110009F21Rik	0	0	0	0	0	0	0	0	0.00910063	0	0	0	0	0	0	0	0	0.0105928	0	0	0.0259476	0	0	0	0.00210156	0.00212008	0.000497109	0	0.00337675	0.00131072	0.00214828	0.00152167
3110009M11Rik	0	0	0	0	0	0	0	0	0	0	0	0	0	0	0	0	0	0	0	0	0	0.00454569	0	0.00743089	0.00128016	0.000324015	0	0.00049526	0.000362333	0	0.00105069	0.000297537
3110015C05Rik	0	0	0	0	0	0	0	0	0	0	0	0	0	0	0	0	0	0	0	0	0	0	0	0	0.000549873	0.00167258	0	0.00081153	0.00219721	0.000784209	0.000494505	0
3110018I06Rik	0	0	0	0	0	0	0	0	0	0	0	0	0	0	0	0	0	0	0	0	0	0	0	0	0	0	0	0	0	0	0	0
3110021N24Rik	0.064601	0.0314425	0	0.315133	0.0499241	0.0136356	0	0.00427399	0.0420448	0	0.0491137	0.0140982	0	0.0172796	0.0757423	0.0360135	0.0431532	0.0678416	0.0772457	0.065094	0.0337285	0.026155	0.116386	0.0676809	0.0413118	0.0472378	0.0618972	0.0789696	0.0616756	0.0450359	0.0447421	0.0446805
3110031N09Rik	0	0	0	0	0	0	0	0	0	0	0	0	0	0	0	0	0	0	0	0	0	0	0	0	0.000290064	0	0	0.00169788	0.000190366	0	0	0.000995972
3110039M20Rik	0.0995251	0.0314425	0.0605386	0.101194	0.273342	0.290681	0.247527	0.172672	0.178064	0.0399764	0.20283	0.32328	0.188746	0.521297	0.189103	0.385743	0.408299	0.444437	0.614962	0.410326	0.368701	0.435325	0.636137	0.604318	0.369983	0.337441	0.403095	0.400399	0.381074	0.436447	0.379595	0.414411
3110040M04Rik	0	0	0	0	0	0	0	0	0	0	0	0	0	0	0	0	0	0	0	0	0	0	0	0	0	0	0	0	0	0	0	0
3110040N11Rik	0.0882836	0	0.191253	0	0	0	0	0	0.0230667	0	0.00793359	0	0	0.00831359	0.0357361	0.0760598	0.027816	0.0534333	0.0659911	0.0859265	0.0450046	0.0264167	0.0490842	0.0595319	0.0302048	0.0282454	0.0513235	0.0306004	0.0514116	0.0233871	0.046218	0.0363696
3110043J17Rik	0	0	0	0	0	0	0	0	0	0	0	0	0	0	0	0	0	0	0	0	0	0	0	0	0	0.00135246	0	0.00072416	0	0	0.00027159	0
3110045C21Rik	0	0	0	0	0	0	0	0	0	0	0.0174898	0	0	0	0	0	0.0142646	0	0	0	0.0162722	0	0	0	0.00137785	0.000531203	0.00242637	0.00317528	0.000565323	0.00194563	0.000948997	0.00250005
3110053B16Rik	0	0	0	0	0	0	0	0	0	0	0.0883816	0	0	0	0	0.0050225	0.00730711	0	0	0	0	0	0	0	0.00200818	0.00354529	0.00282923	0.00296927	0.00727641	0.00182043	0.00182289	0.00156723
3110056K07Rik	0.283669	0.0314425	0	0.138517	0.311992	0.286152	0.359991	0.291323	0.327926	0.218587	0.150087	0.0779959	0.109502	0.279022	0.18268	0.143982	0.24816	0.179779	0.189038	0.180052	0.180338	0.194335	0.150804	0.230154	0.155255	0.135568	0.15004	0.13381	0.130967	0.116651	0.116859	0.130624
3110062G12Rik	0	0	0	0	0	0	0	0	0	0	0	0	0	0	0	0	0	0	0	0	0	0	0	0	0	0	0	0	0	0	0	0
3110067C02Rik	0.0316981	0	0.0273239	0	0	0	0.0321626	0.0134291	0.00742135	0.00537821	0	0	0	0	0.0114293	0	0.0255698	0	0.00450785	0	0.0400564	0	0.00546812	0.0258089	0.00821341	0.000564052	0.00638978	0.00926509	0.00560336	0.0022868	0.00152638	0.00660847
3110070M22Rik	0	0	0	0	0	0	0	0	0.0110204	0	0	0	0	0	0	0	0	0	0.00866009	0	0.0250529	0	0	0	0.00047484	0.000276962	0.00075237	0.000951519	0.000988261	0	0	0.00293567
3110080E11Rik	0	0	0	0	0	0	0	0	0	0	0	0	0	0	0	0	0	0	0	0	0	0	0	0	0	0	0	0	0	0	0	0
3110080O07Rik	0	0	0	0	0	0	0	0	0	0	0	0	0	0	0	0	0	0	0	0	0	0	0	0	0	0	0	0	0	0	0	0
3110082I17Rik	0.444503	0.116167	0.192534	0.2149	0.164598	0.277702	0.277316	0.252155	0.606429	0.897449	0.580923	0.450334	1.23409	0.604508	0.760971	0.706105	0.216323	0.272689	0.260519	0.0956535	0.273641	0.392911	0.333363	0.366736	0.577265	0.567786	0.590529	0.490504	0.611973	0.565964	0.675788	0.710407
3110082J24Rik	0	0	0	0	0	0	0	0	0	0.0326844	0	0	0	0	0	0	0.014723	0.0448204	0.0225361	0	0.0259111	0.0299925	0.0313311	0.0292555	0	0	0	0	0.000495872	0	0	0.00031324
3110083C13Rik	0	0	0	0	0	0	0	0	0.00802394	0	0.109866	0	0	0	0	0	0.0085455	0.011156	0.0027631	0	0.00467483	0.00656009	0.00125184	0.0124465	0.0108806	0.00646371	0.0125474	0.013995	0.00596977	0.00297981	0.0104474	0.00708686
3110099E03Rik	0	0	0	0	0	0	0	0	0	0	0	0	0	0	0	0	0	0.0155306	0	0	0	0	0	0	0.000165758	0	0	0.000117503	0	0	0	0
3200001D21Rik	0	0.0159138	0	0	0	0.0136356	0	0	0.0054091	0	0.0104145	0	0	0	0.0459747	0	0.0023462	0	0.00828155	0	0.0150598	0	0	0.00525355	0.00456286	0.00534085	0.00450313	0.00207089	0.00752913	0.00517044	0.00683528	0.00509028
3222401L13Rik	0	0	0	0	0	0	0	0	0	0	0	0	0	0	0	0	0	0	0	0	0	0	0	0	0	0	0	0	0	0	0	0
3300002A11Rik	0.0136422	0	0	0	0	0.0262296	0.0349809	0	0.029736	0.00537821	0.00694674	0	0	0	0	0.0150068	0.0243531	0	0.00198934	0.0176483	0.00891518	0.00501221	0.00712996	0.00467991	0.00703739	0.00769677	0.00635429	0.0100486	0.00868248	0.00607572	0.0064228	0.00651443
3300002I08Rik	0.173668	0.158388	0.186092	0.138961	0	0.232914	0	0.273439	0.249111	0.0631812	0.0704292	0.230386	0.30546	0.162889	0.1611	0.20666	0.204971	0.23041	0.16377	0.568421	0.245866	0.146719	0.366505	0.276987	0.173451	0.168668	0.173244	0.20676	0.16553	0.146315	0.204316	0.171469
3300002P13Rik	0	0	0	0	0	0	0	0	0.00966917	0	0	0	0	0	0	0	0	0	0	0	0	0.0270629	0	0.00124918	0.00290141	0.000592786	0.00298032	0.00226847	0.00201701	0.00419379	0.0079407	0.00240331
3300005D01Rik	0	0	0	0	0	0	0	0	0	0	0	0	0	0	0	0.00585899	0	0	0.00875487	0	0.00745679	0	0	0	0.0003789	0	0	0	0	0.000228052	0	0.000528504
3425401B19Rik	0.0443176	0	0	0	0	0	0	0	0	0	0	0	0	0	0	0	0.00712729	0	0.00805605	0	0	0	0.0275616	0	0	0	0	0	0	0	0	0.000361873
3632454L22Rik	0	0	0	0	0	0	0	0	0.00797744	0	0	0	0	0.0330792	0.0600665	0.00811999	0.0018236	0	0	0	0.0228392	0.0322681	0	0	0.0253612	0.0224429	0.0210373	0.0218604	0.0204338	0.027302	0.0189711	0.018906
3732407C23Rik	0	0	0	0	0	0	0	0	0	0	0	0	0	0	0	0	0	0	0	0	0	0	0	0	0	0	0	0	0	0	0	0
3830403N18Rik	0	0	0	0	0	0	0	0	0.0131909	0	0	0	0	0	0	0	0.00443401	0	0	0	0	0	0	0.00492141	0	0	0	0	0	0	0	0
3830406C13Rik	0.321948	0.525454	0.347377	0.492109	0.204516	0.0750841	0.0624922	0.200808	0.172642	0.0326844	0.223393	0.144038	0	0.17902	0.110549	0.140523	0.331193	0.208544	0.259958	0.32672	0.359827	0.448357	0.211875	0.25817	0.1389	0.114168	0.125201	0.156359	0.102271	0.129557	0.132207	0.133987
3830408C21Rik	0.0624448	0.106542	0.198633	0.0758265	0.0892182	0.0742397	0.121168	0.166953	0.0958025	0.16501	0.110389	0.0516734	0.0719942	0.0398676	0.142175	0.117099	0.163088	0.0585897	0.223992	0.107446	0.123412	0.178534	0.173846	0.205431	0.116852	0.122219	0.114671	0.0915626	0.140981	0.0912897	0.10705	0.111886
3830422I06Rik	0	0	0	0.0206723	0	0	0	0	0	0	0	0	0	0	0	0	0	0	0	0	0	0	0	0	0	0	0	0	0	0	0.000343719	0
3830432H09Rik	0	0	0	0	0	0	0.0528933	0	0	0	0	0	0	0	0	0	0.0147819	0.0279903	0	0	0.0224952	0.0105252	0	0.0326736	0.000818087	0	0.0014313	0.00205572	0	0	0	0.000331478
3930402G23Rik	0	0	0	0	0	0	0	0	0.00285212	0	0	0	0	0	0	0	0	0	0	0	0	0	0	0	0.00112603	0.000930996	0.00139264	0	0.000935035	0.00147729	0.000179144	0.000633205
4631405J19Rik	0	0	0	0	0	0.0582045	0	0	0	0	0.0116748	0	0	0	0	0	0.00592118	0	0	0	0	0.00442036	0	0	0.00306558	0.00201253	0.000906212	0.00156936	0.00851836	0.0010025	0.00563379	0.00200054
4631422I05Rik	0	0	0	0	0	0	0	0	0	0	0	0	0	0	0	0	0	0	0	0	0.016292	0	0	0	0.00051229	0.00134803	0	0.00171587	0.00133302	0.00221747	0	0
4632404H12Rik	0.0324528	0	0.263026	0.101194	0.0748583	0.0262296	0.365774	0.0214848	0.11868	0.0216924	0.154146	0.0299692	0.218984	0.0610832	0.0963845	0.0812588	0.106811	0.130633	0.0753629	0.137565	0.0674	0.0503091	0.0431812	0.0600455	0.0938997	0.0566226	0.0654668	0.060041	0.0743324	0.0753788	0.0742033	0.0793971
4632404M16Rik	0	0	0	0	0	0	0	0	0	0	0	0	0	0	0	0	0	0	0	0	0	0	0	0	0	0	0	0	0	0	0	0
4632411P08Rik	0	0	0	0	0	0	0	0	0	0	0	0	0	0	0	0	0	0	0	0	0.00638824	0	0	0	0.000580974	0.0017859	0.00290747	0.00352475	0.00192941	0.00157164	0.00054802	0.000868103
4632415L05Rik	0.0336775	0.117617	0.0718253	0	0.0143599	0	0	0.0465889	0.0491617	0.0611939	0.0575064	0.038671	0.0428339	0	0.0491959	0.0698353	0.0524263	0.0698093	0.11901	0.131407	0.128589	0.0296371	0.0833361	0.0455713	0.0302156	0.0525561	0.0532539	0.0522822	0.0433947	0.0420991	0.0550436	0.033491
4632418H02Rik	0	0	0	0	0	0	0	0	0	0	0	0	0	0	0	0	0	0	0	0	0	0	0	0	0	0	0	0	0	0	0	0
4632427E13Rik	1.02702	0.809799	0.91245	0.353465	1.21503	1.01781	0.459009	0.695581	0.720589	0.320035	0.491863	0.305404	0.254834	0.437592	1.05585	0.538111	0.708073	0.409029	0.637923	0.877152	0.585008	0.543035	0.598296	0.668715	0.396643	0.330692	0.466555	0.399215	0.302792	0.361606	0.370639	0.42533
4632428C04Rik	0	0	0.277863	0	0	0	0.021362	0	0.0335466	0	0.0971827	0	0.037508	0.0638709	0	0.0381864	0.00167668	0	0	0	0.0133111	0	0	0.00408401	0.00337708	0.00433202	0.00659886	0.00474782	0.00248471	0.00400823	0.00136279	0.00471647
4632432E15Rik	0	0	0	0	0	0	0	0	0	0	0	0	0	0	0	0	0	0	0	0	0	0	0	0	0	0.000550694	0	0	0	0	0	0
4632433K11Rik	0.00559672	0	0	0	0	0	0	0	0.0124755	0	0	0	0	0.0728502	0.0169791	0	0.0136304	0.0222953	0.00158916	0.0200151	0.0384046	0.00290378	0	0.0039	0.00194612	0.00338891	0.00141849	0.000983217	0.0028047	0.00352074	0.00102543	0.005492
4633401B06Rik	0	0	0	0	0	0	0	0	0	0	0	0	0	0	0	0	0	0	0	0	0	0	0	0	0	0	0	0	0	0	0	0
4731419I09Rik	0.00317647	0	0	0	0	0	0	0.0416542	0.00952857	0.0772451	0	0	0	0	0	0.00797191	0	0	0.00239124	0	0.00358327	0.00563523	0	0	0.00551374	0.0170262	0.0126599	0.00573395	0.0193118	0.00956575	0.0110597	0.00704019
4732414G09Rik	0	0	0	0	0	0	0	0	0	0	0.0117322	0	0	0.0237752	0	0.0210469	0.00847401	0.0186191	0.00927908	0	0.00744775	0.0233498	0.019642	0.00582233	0.0143193	0.0298299	0.0203526	0.0230131	0.0184711	0.0277125	0.0286836	0.0135778
4732416N19Rik	0	0	0	0	0	0.0136356	0	0	0.0095029	0	0	0	0	0	0.133676	0	0.0243536	0	0.00307274	0.00843616	0	0	0	0	0.0051569	0.00824762	0.00876984	0.00626656	0.00625875	0.00427716	0.00713428	0.00812035
4732419C18Rik	0	0	0	0	0	0	0	0	0.00766955	0	0	0.0912237	0	0.00907593	0.107917	0.00503515	0.00971204	0.023259	0.028794	0.057496	0.0249598	0.0242087	0	0.0138861	0.00776865	0.00861871	0.00744231	0.0267731	0.00824479	0.0134894	0.00374642	0.00821986
4732440D04Rik	0.553819	1.27946	0.412351	0.296316	0.178653	0.102516	0.20698	0.295927	0.149492	0.0378236	0.145657	0.0173688	0.130924	0.183126	0.185081	0.133275	0.431811	0.297222	0.340346	0.261475	0.166661	0.327747	0.437009	0.35512	0.121717	0.109178	0.0780288	0.0917863	0.0606512	0.0386015	0.125646	0.114961
4732463B04Rik	0.0195221	0	0.0302693	0	0	0.0635587	0.0424628	0.0237115	0.06437	0.205107	0.175942	0.0643401	0	0.114741	0.0962073	0.0866667	0.011638	0.0239997	0.0468923	0	0.0388842	0.0367618	0.0497881	0.0165549	0.170826	0.229309	0.183227	0.117343	0.206616	0.174553	0.197072	0.147664
4732465J04Rik	0	0	0	0	0.0143599	0	0	0	0	0	0	0	0	0	0	0	0	0	0.00198934	0	0	0	0	0	0.000809652	0.00163143	0.00226198	0.00028153	0.000891369	0.00102554	0	0.000257561
4732471J01Rik	1.0152	1.23058	1.60016	0.788533	1.14674	1.04224	2.96924	1.41685	1.4926	1.29823	1.32864	1.50248	1.97993	1.85498	1.65281	1.82226	1.28112	1.21073	1.20589	1.3326	1.20981	1.40677	1.24073	1.22727	1.41393	1.53539	1.52914	1.57678	1.69406	1.60284	1.35313	1.37905
4732487G21Rik	0	0	0	0	0	0	0	0.0733956	0	0	0	0	0	0	0	0.00755354	0.00259964	0	0	0.0194971	0	0.0257854	0	0	0.000420345	0.000875171	0.00154292	0.00185	0.0016107	0.0020747	0.00418188	0.00204637
4732490B19Rik	0	0	0	0	0	0	0	0	0	0	0	0	0	0.0529101	0	0	0	0	0	0	0	0	0	0	0.000316032	0	0.000328576	0.000906031	0.000609717	0.000892884	0.000508759	0.000620646
4732491K20Rik	0.145102	0	0	0.0377672	0	0	0.226757	0.0242164	0.018379	0.199675	0.151248	0	0	0	0.119516	0.0537896	0.0821074	0.120427	0.071549	0.154167	0.122696	0.0762395	0.122245	0.0422371	0.0363935	0.0588394	0.0424224	0.0612675	0.0640537	0.043216	0.0347274	0.0307137
4732496C06Rik	0	0	0	0	0	0	0	0	0	0	0	0	0	0	0	0	0	0	0	0	0.00623851	0.00925299	0	0	0.00423604	0.00483884	0.00376263	0.00549815	0.00923092	0.00103408	0.0037715	0.00433488
4831440D22Rik	0	0	0	0	0	0	0	0	0	0	0	0.0173688	0	0.0217022	0.00525716	0.0336753	0.00921931	0.0221904	0.0240228	0.0192181	0	0.0243917	0.00461746	0	0.00900324	0.014531	0.0131741	0.00976231	0.00852127	0.0102481	0.0155953	0.014899
4833403J16Rik	0	0	0	0	0	0	0	0	0	0	0	0	0	0	0	0	0	0	0	0	0	0	0	0	0	0	0	0	0	0	0	0
4833404L02Rik	0	0	0	0	0	0	0	0	0	0	0	0	0	0	0	0	0.0103654	0	0.00761038	0.0204457	0.0448133	0.0105252	0	0	0.000293232	0	0.00164694	0.000194751	0	0	0	0
4833405L11Rik	0	0	0	0	0	0	0	0	0	0	0	0	0	0	0	0	0	0	0	0	0	0	0	0	0	0	0	0	0	0	0	0.000142411
4833407H14Rik	0	0	0	0	0	0	0	0	0	0	0	0	0	0	0	0	0.00137671	0	0	0	0	0	0	0	0	0	0	0	0	0	0	0.000385395
4833408A19Rik	0	0	0	0	0	0	0	0	0	0	0	0	0	0	0	0	0	0	0	0	0.00930163	0	0.00447376	0	0.000226731	0.00123704	0	0	0	0	0	0
4833411C07Rik	0.13455	0	0	0	0	0	0.167201	0.0213092	0.0281931	0.186054	0.0689479	0.12636	0	0.0975172	0.0882082	0.0230822	0.0345947	0.0480939	0.0280348	0.0440312	0.0480769	0.0720467	0.084553	0.0301622	0.00918197	0.0245015	0.0183579	0.00357732	0.0203596	0.0147172	0.025202	0.0083489
4833412C05Rik	0.0521053	0	0	0	0	0	0	0	0	0	0	0	0	0	0	0	0	0	0	0	0.00383203	0	0	0	0.00193462	0.00656938	0.00216357	0.00841814	0.00098786	0.00114543	0.00322532	0.00197196
4833412C15Rik	0	0	0	0	0	0	0	0	0	0	0	0	0	0	0	0	0	0	0	0	0	0	0	0	0	0	0	0	0	0	0	0
4833412K13Rik	0	0	0	0	0	0	0	0	0	0	0	0	0	0	0	0	0	0	0	0	0	0	0	0	0	0	0	0	0	0	0	0
4833413E03Rik	0	0	0	0	0	0	0	0	0.00738509	0	0	0	0	0	0	0	0	0	0	0	0	0	0	0	0	0	0	0	0	0	0	0
4833413G10Rik	0.00559672	0.0159138	0	0	0	0	0	0.0984041	0.00784757	0	0	0	0	0	0	0.00422664	0.0113934	0	0.0172943	0	0	0.0309377	0.00310685	0.0187532	0.00446929	0.00616427	0.000763366	0.00409963	0.00597117	0.00339318	0.00597648	0.00228869
4833415N18Rik	0	0	0	0	0	0	0	0	0	0	0	0	0	0	0	0	0	0	0	0	0	0	0	0	0.000583139	0.000837674	0	0.00159048	0	0.000888159	0.000252441	0
4833417C18Rik	0.0180701	0	0	0	0	0	0	0.0158417	0	0	0	0.0275015	0	0.018243	0	0	0.00256608	0.0279903	0	0	0.00726729	0	0	0.0101496	0.00178435	0.00387773	0.00093035	0.0049913	0.00187598	0.00162204	0.000550889	0.00110874
4833418N02Rik	0.157295	0	0	0	0.200634	0.0735033	0.269445	0	0.0112553	0	0.0471211	0	0.227376	0.0608852	0.017433	0	0.0229181	0.0268949	0.0676441	0	0.0296007	0.0189498	0.00360441	0.0620016	0.002299	0	0.00623454	0.00303663	0.00495032	0.00785791	0.00277744	0.00585326
4833418N17Rik	0	0	0	0	0	0	0	0	0	0	0	0	0	0	0	0	0	0	0	0	0	0	0	0	0	0	0	0	0	0	0	0
4833419F23Rik	0.00559672	0	0.263026	0	0	0.0420592	0	0	0	0	0	0	0	0	0	0	0.00866634	0	0	0	0	0	0	0	0.00105102	0.0024205	0.00227158	0.0018695	0.000345083	0.00219705	0.00246064	0.000148066
4833419O12Rik	0	0	0	0	0	0	0	0	0	0	0	0	0	0	0	0	0	0	0	0	0	0	0	0	0	0	0	0	0	0	0.000285822	0
4833420G17Rik	0.654752	0.331451	0.21821	0.27728	0.125748	0.330538	0.259916	0.394971	0.444008	0.342249	0.616019	0.210751	1.16892	0.361452	0.51242	0.532672	0.53972	0.474429	0.434983	0.682086	0.58353	0.582154	0.64382	0.569623	0.341815	0.302535	0.32492	0.301296	0.426008	0.345735	0.291396	0.36907
4833421G17Rik	0	0	0	0	0	0	0	0	0	0	0	0	0	0	0	0	0	0	0	0	0	0	0	0	0	0	0	0	0	0	0	0
4833421K07Rik	0	0	0	0	0	0	0	0	0	0	0	0	0	0	0	0	0	0	0	0	0	0	0	0	0	0	0	0	0	0	0	0
4833422C13Rik	0.136606	2.04414	1.00514	0.416823	1.85759	0.565084	0.186428	0.893702	0.190252	0.467796	0.0717899	0.0840185	0.24546	0.193666	0.105202	0.187967	0.157595	0.0710495	0.124131	0.0691531	0.215012	0.191885	0.120262	0.312402	0.256067	0.197275	0.263575	0.166461	0.266981	0.206783	0.235445	0.29789
4833422M21Rik	0.0135606	0	0	0	0	0	0	0	0	0	0	0	0	0	0	0	0	0	0.0107187	0	0.00151831	0	0	0	0.00379719	0.00450492	0.00587606	0.0032818	0.00217377	0.00206848	0.00309083	0.00640528
4833427F10Rik	0	0	0	0	0	0	0	0	0	0	0	0	0	0	0	0	0.000999265	0	0	0	0	0	0	0.00845151	0.000645113	0.000577793	0.000368382	0.00131197	0	0.000461693	0.00102494	0
4833428L15Rik	0	0	0	0	0	0	0	0	0	0	0	0	0	0	0	0	0	0	0	0	0.019766	0	0.0166339	0	0.00114169	0	0.000812768	0.00276526	0.00159805	0.00104829	0.00383903	0.000272988
4833438C02Rik	0.0255154	0	0	0	0.240761	0	0	0.110466	0	0.00537821	0.0224705	0	0	0	0.129199	0	0	0	0	0	0.0327372	0.00219179	0	0.00442379	0.00245819	0.0121481	0.00233192	0.00253563	0.00505986	0.00768463	0.00744034	0.00545584
4833439L19Rik	0.371406	0.0159138	0.414165	0.258039	0.568668	0.656508	0.137819	0.23005	0.382274	0.716243	0.13547	0.35249	0.458554	0.236724	0.192595	0.165904	0.177244	0.281156	0.2619	0.25478	0.228034	0.25666	0.150575	0.253259	0.190341	0.240295	0.211272	0.272322	0.204276	0.219125	0.194818	0.17778
4833445I07Rik	0	0	0	0	0	0	0	0	0	0	0.0253938	0	0	0.00831359	0	0.0101363	0.00167668	0.00254064	0.00485053	0	0	0.0205673	0.03127	0.00945822	0.0134006	0.0208746	0.00984654	0.00921503	0.0192567	0.0112095	0.00770337	0.0118105
4921501I09Rik	0	0	0	0	0	0.0201392	0	0	0	0	0	0	0	0	0	0	0	0	0	0	0	0	0	0	0.00187723	0.000872084	0.00100922	0.00222551	0.000228632	0.00292112	0.00449283	0.00177082
4921504A21Rik	0.105184	0	0	0	0	0.202143	0.0424628	0.0553846	0.262133	0.126768	0.0756698	0.0349162	0.103929	0.0197594	0.200631	0.0968532	0.0854227	0.116344	0.0887452	0.182566	0.0940214	0.135133	0.110096	0.115135	0.128047	0.0900362	0.110712	0.0943608	0.146213	0.1523	0.11427	0.107705
4921504E06Rik	0	0	0	0	0	0	0	0.0650746	0	0	0	0	0	0	0	0.00422664	0	0	0	0.0113795	0	0.00687611	0	0.0049591	0.00108101	0.00502906	0.00340076	0.00428366	0.000689454	0.00667227	0.00243233	0.0043196
4921507G05Rik	0	0	0	0	0	0	0	0	0	0	0	0	0	0	0	0	0	0	0	0	0	0	0	0	0.000388615	0	0	0	0	0	0	0.000136408
4921507P07Rik	0.0035726	0.085789	0	0	0	0.0201392	0	0.0525572	0.00696306	0	0.0143544	0.152737	0	0.0432878	0.0977591	0	0.00320147	0.00441184	0.00558743	0	0	0	0.00306208	0.00176562	0.0108065	0.0131287	0.00814402	0.0147846	0.0124388	0.00426286	0.00960163	0.00445459
4921508D12Rik	0	0	0	0	0	0	0	0	0	0	0	0	0	0	0	0	0	0	0	0	0	0	0	0	0.000463544	0	0	0.000542552	0	0.0011788	0	0.000316774
4921508M14Rik	0	0	0	0	0	0	0	0	0	0	0	0	0	0	0	0	0	0	0	0	0	0	0	0	0	0	0	0	0	0	0	0
4921509A06Rik	0	0	0	0	0	0	0	0	0	0	0	0	0	0	0	0	0	0	0	0	0	0	0	0	0	0	0	0	0	0	0	0
4921509C19Rik	0	0	0	0	0	0	0	0	0	0	0	0	0	0	0	0	0	0	0	0	0	0	0	0	0.000413631	0	0	0	0	0.000742377	0	0
4921509O07Rik	0	0	0	0	0	0	0	0	0	0	0	0	0	0.0353947	0	0	0	0	0.0241321	0.0219038	0.00330893	0	0	0	0.00508849	0.00194413	0.0045565	0.00873083	0.00756726	0.00807926	0.00385369	0.00451556
4921509O09Rik	0	0	0	0	0	0	0	0	0	0	0	0	0	0	0	0	0	0	0	0	0	0	0	0	0	0	0	0	0	0	0	0
4921511C10Rik	0.0186048	0	0.0302693	0.0625782	0	0.0410671	0	0	0.0266097	0	0	0	0	0.0253887	0.0166075	0.0645141	0.0257409	0.0267099	0.0325506	0	0.00506479	0.0579937	0.00520325	0.0242564	0.0379344	0.033559	0.0266788	0.0358408	0.0438621	0.0284006	0.0654838	0.0347151
4921511C20Rik	0	0	0	0	0	0	0	0	0	0	0	0	0	0	0	0	0	0	0	0	0	0	0	0	0	0	0	0	0	0	0	0
4921511E07Rik	0	0	0	0	0	0	0	0	0	0	0	0	0	0	0	0	0	0	0	0	0	0	0	0	0	0	0	0	0	0	0	0
4921511I17Rik	0	0	0	0.0932836	0	0	0	0.0188645	0.0108397	0	0.0120285	0	0	0	0.0363346	0.0223707	0.00512597	0.00291802	0	0.00651633	0.00683144	0.00258215	0.0163192	0.0184115	0.0136845	0.0213522	0.020912	0.0108556	0.0183894	0.0131963	0.0135243	0.015109
4921513H07Rik	0	0	0	0	0	0	0	0	0	0	0	0	0	0	0	0	0	0	0	0	0	0	0	0	0.000707559	0	0.00192711	0	0	0.000981464	0.0032377	0.000329896
4921513I03Rik	0	0	0	0	0	0	0	0	0	0	0	0	0	0	0	0	0	0	0	0	0	0	0	0	0	0	0	0.000114812	0.000939356	0.000696082	0	0.000273015
4921513I08Rik	0	0	0	0	0	0	0	0	0	0	0	0	0	0	0	0	0	0	0	0	0	0	0	0	0.000876641	0.000409294	0.000216869	0	0.000231748	0	0.00127819	0.00056402
4921514A10Rik	0	0	0	0	0	0	0	0	0	0	0	0	0	0	0	0	0.00350357	0	0	0	0	0	0	0	0.000146643	0	0.000533552	0	0	0	0.00155121	0
4921515E04Rik	0	0	0	0	0	0	0	0	0	0	0	0	0	0	0	0	0.00298187	0	0.0137045	0	0	0.00639974	0	0	0.00111725	0.0075618	0.00400526	0.00362546	0.00704943	0.00452214	0.00644877	0.0033083
4921515G04Rik	0.0508426	0	0.186393	0	0	0	0	0	0.00740244	0	0	0.0842126	0	0.0279608	0	0.00952387	0.00452307	0.00291802	0.00355586	0	0.00109155	0	0.0143694	0.0261154	0.0169618	0.0112482	0.0197822	0.0110746	0.0147075	0.0137106	0.0124572	0.0136677
4921515L22Rik	0	0	0	0	0	0	0	0	0	0	0	0	0	0	0	0	0	0	0	0	0	0	0	0	0	0	0	0	0	0.00117042	0	0
4921516A02Rik	0.00458383	0	0	0	0	0.0634518	0	0	0	0	0	0	0	0.0215282	0	0	0.00263591	0	0.00623867	0.0254432	0	0	0	0	0.00164729	0.000767833	0	0.00112123	0.00489582	0.00316048	0.00252651	0.00312014
4921517D16Rik	0	0	0	0	0	0	0	0	0	0	0	0	0	0	0	0.0282694	0	0	0	0	0	0	0	0	0.000340106	0.000798527	0	0.00134898	0	0.000435438	0	0
4921517D22Rik	0	0	0	0	0	0	0	0	0	0	0	0	0	0	0	0	0	0	0	0	0	0	0	0	0	0.000309737	0	0	0	0	0	0
4921518K17Rik	0	0	0	0	0	0	0	0	0	0	0	0	0	0	0	0	0.000958993	0	0	0	0	0	0	0	0.000774655	0.00236547	0.000837646	0.000336074	0.00295887	0	0.00164677	0
4921520N01Rik	0	0	0	0	0	0	0	0	0	0	0	0	0	0	0	0	0	0	0	0	0	0	0	0	0	0	0	0	0	0	0	0
4921521D15Rik	0	0	0	0	0	0	0	0	0	0	0	0	0	0	0	0	0	0	0	0	0	0	0	0	9.36191e-05	0	0	0	0	0	0	0
4921522A10Rik	0	0	0	0	0	0	0	0	0	0	0	0	0	0	0	0	0	0	0	0	0	0	0	0	0	0	0	0	0	0	0	0
4921522P10Rik	0	0	0	0	0	0	0	0	0	0	0	0	0	0	0	0	0	0	0	0	0	0	0	0	0.000423742	0	0	0.00137457	0	0.000716823	0	0
4921523L03Rik	0	0	0	0	0	0	0	0	0	0	0	0	0	0	0	0	0	0	0	0	0	0.00812035	0	0	0	0	0.000303037	0.00134333	0.000515357	0.00328864	0.00142241	0.000128389
4921524J17Rik	0.204842	0.233918	0.0550667	0.704208	0.185	0.155398	0.414841	0.147515	0.0938601	0.207781	0.0471481	0.12769	0.352348	0.0877852	0.195913	0.120154	0.131985	0.0790692	0.109228	0.0610157	0.0637614	0.0992775	0.0859553	0.142576	0.110854	0.109977	0.100657	0.0627966	0.10104	0.0885106	0.141896	0.115853
4921524L21Rik	0	0	0	0	0	0	0	0	0	0	0	0	0	0	0	0	0.000761045	0.0221783	0	0	0.00726533	0	0	0	0.00143568	0.00381438	0.000202687	0.000999464	0.001073	0	0.000680579	0.000152585
4921525O09Rik	0	0	0	0	0	0	0	0	0	0	0	0	0	0	0	0	0	0	0	0	0	0	0	0	0	0	0	0	0.00290219	0	0.000926773	0
4921527H02Rik	0	0	0	0	0	0	0	0	0	0	0	0	0	0	0	0	0	0	0	0	0	0	0	0	0	0	0	0	0	0	0	0
4921528I07Rik	0	0	0	0	0	0	0	0	0	0	0	0	0	0	0	0	0	0	0.00207516	0	0.0161841	0	0	0	0.000568626	0.00209231	0.000558814	0.000548457	0.000565681	0.000942999	0	0
4921529L05Rik	0	0	0	0	0	0	0	0	0	0	0	0	0	0	0	0	0	0	0	0	0	0	0	0	0.000263172	0	0.000267372	0.000787539	0.000438673	0.00233312	0	0.000756956
4921531C22Rik	0.126276	0	0	0	0.0257673	0.116816	0.0349809	0.125029	0.0426442	0	0.0371295	0.0548216	0	0	0.0288623	0.0424131	0.0355467	0	0.0215458	0.0361969	0.0810481	0.0326919	0	0.00400647	0.016823	0.0142702	0.0202696	0.0289449	0.0211794	0.022119	0.0192243	0.0250293
4921531P14Rik	0	0	0	0	0	0	0	0	0	0	0	0	0	0	0	0	0	0	0	0.017874	0	0	0	0	0	0	0	0	0	0	0	0
4921533I20Rik	0	0	0	0	0	0	0	0	0	0	0	0	0.10694	0	0	0	0	0	0	0	0	0.00310969	0	0	0.000342842	0.00217347	0.00241619	0.00150716	0.000283127	0	0.000665997	0.00189319
4921534A09Rik	0	0	0.0843305	0	0	0	0	0	0	0	0	0	0	0	0	0	0	0	0	0	0	0	0	0	0.00217841	0.000270231	0.000671658	0.00159821	0.0011729	0.000590506	0	0.00036879
4921534H16Rik	0	0	0	0	0	0	0	0	0.00749733	0	0.0058661	0	0	0.0188849	0	0.0265906	0.00155289	0.0253723	0.00130204	0	0.0213178	0.00310969	0	0	0.016812	0.0151645	0.0155502	0.00664252	0.013583	0.0153087	0.0130658	0.0116912
4921536K21Rik	0	0	0	0	0	0	0	0.0351865	0	0	0	0	0	0	0	0	0	0	0	0	0	0	0	0	0.00272385	0.00518631	0	0.001882	0.00596655	0.00194038	0.00286113	0.00274333
4921539E11Rik	0	0	0	0	0	0	0	0	0	0	0	0	0	0	0	0	0.004801	0	0	0	0	0.0216265	0	0.000806809	0.000869614	0.000276962	0.000663831	0.00109129	0.00397496	0.000573639	0.000887211	0.00142707
4921539H07Rik	0.474118	0.0477413	0.424212	0.0930341	0.293883	0.143831	0.528457	0.697142	0.263315	0.41256	0.281528	0.10545	0.627578	0.668344	0.348878	0.612429	0.123365	0.25244	0.195048	0.119131	0.150758	0.424776	0.245624	0.172317	0.902541	0.956354	0.660668	0.248904	1.47081	1.26522	1.42301	1.16406
4922502N22Rik	0	0	0	0	0	0	0	0	0	0	0	0	0	0	0	0	0	0	0	0	0	0	0	0	0	0	0	0	0	0	0	0.000415636
4930401A07Rik	0	0	0	0	0	0	0	0	0	0	0	0	0	0	0	0	0	0	0	0	0	0	0	0	0	0.000317889	0	0	0	0	0	0
4930401C15Rik	0	0	0	0	0	0	0	0	0	0	0	0	0	0	0	0	0.00771069	0.0245933	0.00465179	0.0151769	0	0	0	0.00333373	0.000755513	0	0	0.000955737	0.000493958	0.00308865	0.000681239	0.0024242
4930401G09Rik	0	0	0	0	0	0	0	0	0	0	0	0	0	0	0	0	0	0	0	0	0	0	0	0	0	0.000765795	0	0	0.000515892	0	0	0
4930401O10Rik	0	0	0	0	0	0	0	0	0	0	0	0	0	0	0	0	0	0	0	0	0	0	0	0	0	0	0	0	0	0	0.000582789	0.000334145
4930401O12Rik	0	0	0	0	0	0	0	0	0.00305495	0	0	0	0	0	0	0	0	0	0	0	0	0	0	0	0.000197373	0	0	0	0.00044678	0.000378849	0.000323611	0
4930402C01Rik	0	0	0	0	0	0	0	0	0	0	0	0	0	0	0	0	0	0	0	0	0	0	0	0	0	0	0	0	0	0	0	0
4930402D18Rik	0	0	0	0	0.223939	0	0	0	0.00893793	0	0.00682224	0	0	0	0	0.0352461	0	0.0204604	0	0	0	0	0	0.0116063	0.000289267	0.00353595	0.000193541	0	0.000583695	0.000420176	0.000334012	0.00186189
4930402F06Rik	0	0	0	0	0	0	0	0	0	0	0	0	0.0177154	0	0	0	0	0	0	0	0.0620532	0	0	0	0.000140535	0	0	0	0	0	0	0
4930402F11Rik	0	0	0	0	0	0	0	0	0	0	0	0	0	0	0	0	0.000764981	0	0	0	0	0	0	0	0.001677	0	0.00136212	0	0.000495213	0.000500933	0.00055577	0.000395388
4930402H05Rik	0	0	0	0	0	0	0	0	0	0	0	0	0	0	0	0	0	0	0	0	0	0	0	0	0	0	0	0	0	0	0	0
4930402K13Rik	0	0	0	0	0	0	0	0	0	0	0	0	0	0	0	0	0	0	0	0	0	0	0	0	0	0	0	0	0	0	0	0
4930403D09Rik	0	0	0	0	0	0	0	0	0	0	0	0	0	0	0	0	0	0	0	0	0	0	0	0	0	0	0	0.000254719	0	0	0	0
4930403O18Rik	0	0	0	0	0	0	0	0	0	0	0	0	0	0	0	0	0	0	0	0	0	0	0	0	0	0	0	0	0	0	0	0
4930403P22Rik	0	0	0	0	0	0	0	0	0	0	0	0	0	0	0	0	0	0	0.00944806	0	0.0239728	0	0	0.00555795	0	0	0	0	0	0.000186597	0	0
4930404A05Rik	0	0	0	0	0	0	0	0	0	0	0	0	0	0	0	0	0	0	0	0	0	0	0	0	0	0	0	0.000240998	0	0	0	0
4930404A12Rik	0	0	0	0	0	0	0	0	0.0123461	0	0	0	0	0	0	0	0.00499425	0	0	0	0	0	0	0	0.000707327	0.00082745	0.0014433	0.00175354	0.000973503	0.002156	0.000356379	0.00185292
4930404H11Rik	0	0	0	0	0	0	0	0	0	0	0	0	0	0	0	0.00952387	0.00430002	0	0.011458	0	0.0230349	0	0	0.00480682	0.00254651	0.00272563	0.000525685	0.0074674	0.00740016	0.000654488	0.000777391	0.00172511
4930404H24Rik	0	0	0	0	0	0	0	0	0	0	0	0	0	0	0	0	0	0	0	0	0.0180778	0	0	0.0124465	0.000350027	0	0	0	0.000450153	0.00038696	0.00036573	0.000261763
4930404I05Rik	0	0	0	0	0	0	0	0	0	0	0	0	0	0	0	0.00940638	0.00598431	0	0	0	0	0	0.0242159	0	0.00068573	0	0.000848867	0.00138911	0	0	0.00100846	0.00074694
4930404I20Rik	0	0	0	0	0	0	0	0	0	0	0	0	0	0	0	0	0	0	0	0	0	0	0	0	0	0	0	0	0	0	0	0
4930404K13Rik	0	0	0	0	0	0	0	0	0	0	0	0	0	0	0	0	0	0	0	0	0	0	0	0	0	0	0	0	0	0	0	0
4930404N11Rik	0	0	0	0	0	0	0	0.0646295	0.0305718	0	0	0	0	0	0	0.0139728	0.000566626	0.0204746	0.0110054	0	0.0127947	0	0.00925095	0	0.00249415	0.0128409	0.00250415	0.00335975	0.0124178	0.00680922	0.00577433	0.00226261
4930404O17Rik	0	0	0	0	0	0	0	0	0	0	0	0	0	0	0	0	0	0	0	0	0	0	0	0	0.000207184	0	0	0	0	0	0.00048602	0.000283148
4930405A10Rik	0	0	0	0	0	0	0	0	0.00246182	0	0.00379687	0	0	0	0	0	0	0	0	0	0.00179032	0	0	0.0119155	0.000193062	0.000876083	0	0.00134304	0	0	0.00298951	0.000638556
4930405A21Rik	0.0144975	0	0	0	0	0.268943	0	0	0.00665922	0	0.013535	0	0	0	0.0499834	0.0282694	0.0241355	0.0509956	0.0158661	0	0	0.0236503	0.0262069	0.0330982	0.00720186	0.00666838	0.0107447	0.00995599	0.00541283	0.0038278	0.0107457	0.00687656
4930405D01Rik	0	0	0	0	0.0350431	0	0	0	0.0229894	0	0	0	0	0	0	0	0	0	0	0	0	0	0	0	0.00133512	0.000657508	0	0.00173793	0.00105291	0.00339573	0.000360069	0.00152392
4930405D11Rik	0	0	0	0	0	0	0	0	0	0	0	0	0	0	0	0	0.00491348	0	0.0145018	0	0	0	0.0273304	0.00206794	0.000276576	0.000771275	0.00161479	0.00551173	0.000546933	0.00104978	0.0010162	0.00190282
4930405G09Rik	0	0	0	0	0	0	0	0	0	0	0	0	0	0	0	0	0	0	0	0	0	0	0	0	0	0	0	0	0	0	0	0
4930405H06Rik	0	0	0	0	0	0	0	0	0	0	0	0	0	0	0	0	0	0	0	0	0	0	0	0	0	0	0	0	0	0	0	0
4930405J17Rik	0	0	0	0	0	0	0	0	0.00205007	0	0	0	0	0	0	0.0101363	0.00414149	0	0	0	0.0106631	0	0	0	0.00177864	0	0.00173093	0.000463783	0.00364567	0.00573938	0.00147373	0.00086974
4930405L22Rik	0	0	0	0	0	0	0	0	0	0	0	0	0	0	0	0	0	0	0	0	0	0	0	0	0	0	0	0	0	0	0	0
4930405N21Rik	0	0	0	0	0	0	0	0	0	0	0	0	0	0	0	0	0	0	0	0	0	0	0	0	0	0	0	0	0	0	0	0
4930405O22Rik	0	0	0	0	0	0	0	0	0	0	0	0	0	0	0	0	0	0	0	0	0	0	0	0	0	0	0	0	0	0	0	0
4930406D18Rik	0	0	0	0	0	0	0	0	0	0	0	0	0	0	0	0	0	0	0	0	0	0	0	0	0	0	0	0	0.000618144	0	0	0
4930407G08Rik	0	0	0	0	0	0	0	0	0	0	0	0	0	0	0	0	0.0310322	0.0312983	0.0282368	0.0477234	0.0283687	0.0841678	0	0.00896759	0	0.000569496	0	0.00026893	0.00141433	0	0.00192106	0.00157259
4930407I10Rik	0	0	0	0	0	0	0	0	0	0	0	0	0	0	0	0	0	0	0	0	0	0	0	0	0	0	0.000339639	0	0	0	0.000690344	0
4930407I19Rik	0	0	0	0	0	0	0	0	0	0	0	0	0	0	0	0	0	0	0	0	0.00303029	0	0	0	0.000876901	0.0014654	0	0.000757775	0.000197216	0.00192066	0.000788629	0.00018396
4930408K08Rik	0	0	0	0	0	0	0	0	0	0	0	0	0	0	0	0	0	0	0	0	0	0	0	0	0	0	0	0	0	0	0	0
4930408O17Rik	0	0	0	0	0.0499241	0	0	0	0.0470075	0	0.0104145	0	0.051792	0	0	0.0691356	0.0327229	0.00586465	0.0186294	0.0997969	0.00328627	0.0207479	0.0562044	0.0199405	0.0106098	0.00990403	0.012462	0.00335216	0.00973039	0.0156187	0.00822138	0.00914901
4930412B13Rik	0	0	0	0	0	0	0	0	0	0	0	0	0	0	0	0	0	0	0	0	0	0	0	0	0.000606197	0.00422578	0.000950718	0.000712607	0.000449475	0.00221015	0.00231156	0.00109936
4930412C18Rik	0.00992524	0	0	0.0377672	0	0.0590179	0.0427241	0.0242164	0.018133	0	0	0.094816	0.0621195	0.028702	0	0.00503515	0.106695	0.0440553	0.144459	0.146172	0.0716833	0.042165	0.0500831	0.108927	0.0176335	0.0146337	0.0185425	0.033108	0.0247445	0.0218553	0.0221415	0.0141498
4930412E21Rik	0	0	0	0	0	0	0	0	0	0	0	0	0	0	0	0	0	0	0	0	0	0	0	0.00448309	0.00114091	0.000244088	0.000267372	0.00149381	0.00137524	0.000645519	0.000409904	0.000465073
4930412F09Rik	0	0	0	0	0	0	0.0624922	0	0	0	0	0	0	0	0	0	0	0	0	0	0	0	0	0	0.00146704	0.00239418	0.00044803	0.000558806	0	0.000582311	0.000349221	0.00160235
4930412F12Rik	0	0	0	0	0	0	0	0	0	0	0	0	0	0	0	0	0	0	0	0	0	0	0	0	0	0	0	0	0	0	0	0
4930412M03Rik	0	0	0	0	0	0	0	0.0608006	0	0.0326844	0	0	0	0	0.0354308	0.0521345	0	0	0	0	0	0	0	0	0.00294926	0.00082771	0.000770013	0.00302466	0.000224208	0.00183091	0.00394302	0.00228851
4930412O13Rik	0	0	0	0	0	0	0	0	0	0	0	0	0	0	0	0	0	0	0	0	0	0	0	0	0	0	0	0	0	0	0	0
4930413E15Rik	0	0	0	0	0	0	0	0	0	0	0	0	0	0	0	0	0	0	0	0	0	0.0294201	0	0	0.000554989	0.000812889	0.00193	0.00203608	0.000888291	0.00360894	0.00276206	0
4930413F20Rik	0	0	0	0	0	0	0	0	0	0	0	0	0	0.0934335	0	0	0	0	0.0114398	0	0	0.00258215	0	0	0.00303547	0.00397665	0.00540085	0.00266743	0.00840566	0.00592071	0.00107939	0.00200649
4930413G21Rik	0	0	0	0	0	0	0	0	0	0	0	0	0	0	0	0	0	0	0	0	0	0	0.00821673	0	0.00026253	0	0	0	0.000559314	0	0	0
4930414F18Rik	0	0	0	0.0206723	0.0143599	0	0	0	0.0139905	0	0	0	0	0	0.0674545	0	0.00423336	0.00704927	0.00222764	0	0.00115298	0	0	0.000877426	0.0334475	0.0400505	0.0200237	0.0218925	0.0160729	0.0299457	0.0148795	0.0205173
4930414N06Rik	0.0434763	0	0	0.0625782	0	0.0201392	0	0	0.0231016	0	0.0161072	0.129259	0.123214	0.018243	0	0	0.00565624	0.025788	0.015704	0	0.0291895	0.00793435	0	0.00693208	0.0202423	0.0196692	0.0193713	0.023722	0.035468	0.0208651	0.0311344	0.0187182
4930415C11Rik	0.00317647	0	0	0	0	0.0484611	0	0.0144241	0.0134622	0	0.00520626	0.0433725	0.0608273	0.0900125	0.0466246	0.0253151	0.0865441	0.0229437	0.0543137	0.027775	0.0676961	0.0173153	0.0212083	0.045086	0.0225889	0.0253729	0.0224952	0.0227366	0.0369751	0.0476897	0.025168	0.0283044
4930415H17Rik	0	0	0	0	0	0	0	0	0	0	0	0	0	0	0	0	0	0	0	0	0	0	0	0	0	0	0	0	0	0	0	0
4930415L06Rik	0	0	0	0	0	0	0	0	0	0	0	0	0	0	0	0	0	0	0	0	0	0	0	0	0	0	0	0	0	0	0	0
4930415O11Rik	0	0	0	0	0	0	0	0	0	0	0	0	0	0	0	0	0	0	0	0	0	0	0	0	0	0	0	0	0	0	0	0
4930415P13Rik	0	0	0	0	0	0	0	0	0	0	0	0	0	0	0	0	0	0	0	0	0	0	0	0	0	0	0	0	0.000531843	0.000455618	0.00104668	0.000119811
4930417H01Rik	0	0	0	0	0	0	0	0	0.00961506	0	0	0	0	0	0	0.0136916	0.00125544	0.0225158	0.00158916	0	0	0	0.00326965	0	0.0049422	0.00555076	0.000923979	0.0112151	0.00322531	0.002975	0.00161464	0.0037474
4930417O13Rik	0.0448259	0	0.457117	0	0	0	0	0	0.00642112	0	0	0	0	0	0	0	0	0	0.0130027	0.0166286	0	0	0.00806814	0.0152499	0.00329423	0.00780014	0.00328701	0.00203043	0.00178575	0.00382724	0.00161077	0.00229333
4930417O22Rik	0	0	0	0	0.0499241	0	0	0	0	0	0	0	0	0	0	0	0	0	0	0	0	0	0	0	0.000416334	0	0	0.000485861	0	0	0	0.000347667
4930419G24Rik	0.0139511	0	0	0.119332	0.0499241	0.185503	0.284306	0.0240757	0.231253	0	0.127263	0.0818936	0.0695074	0.0542946	0.26117	0.224922	0.0212252	0.0833006	0.0817702	0.081296	0.0862315	0.178684	0.0715263	0.120047	0.109032	0.1624	0.126182	0.118941	0.135511	0.1469	0.144723	0.12057
4930420G21Rik	0.0562558	0.0159138	0.0348663	0	0.108925	0	0	0.0523951	1.16347	0.293967	0.801488	0.464016	0.203998	0.116104	0.210784	0.493804	0.0793485	0.0570354	0.0486776	0.0372798	0.0785861	0.0956764	0.159978	0.12661	0.01269	0.0156522	0.0275468	0.0220903	0.0331531	0.0172056	0.0107936	0.0145878
4930420N18Rik	0	0	0	0	0	0	0	0	0	0	0	0	0	0	0	0	0	0	0	0	0	0	0	0	0	0	0	0	0	0.00117188	0	0
4930421C12Rik	0	0	0	0	0	0	0	0	0	0	0	0	0	0	0	0	0	0	0	0	0	0	0	0	0.000404213	0	0.00031711	0	0.000625755	0.000164851	0.000927262	0
4930421P07Rik	0	0	0	0	0	0	0	0	0	0	0	0	0	0	0	0	0	0	0	0	0	0	0	0	0	0	0	0	0	0	0	0
4930422C21Rik	0	0	0	0	0	0	0	0	0	0	0	0	0	0	0	0	0	0	0	0	0	0	0	0	0.000218396	0	0	0	0	0	0	0
4930422I22Rik	0	0	0	0	0	0	0	0	0	0.058932	0	0	0	0	0	0	0	0.00170957	0.00870547	0	0.00225083	0	0.00289864	0	0.00123631	0.00342945	0.00200745	0.00311094	0.00353278	0.00406851	0.00229481	0.000184159
4930422M22Rik	0	0	0	0	0.0427066	0	0	0	0.00642112	0	0	0	0	0	0	0	0	0	0.00828155	0	0	0	0	0	0.00220876	0.00529148	0.00182657	0.00168082	0.00296488	0.00219742	0.00263463	0.00358442
4930423C22Rik	0	0	0	0	0	0	0	0	0	0	0	0	0	0	0	0	0	0	0	0	0	0	0	0	0.000343136	0	0.00054045	0.00170743	0	0.00172379	0.000274283	0.000281431
4930423D22Rik	0	0	0	0	0	0	0	0	0	0	0	0	0	0	0	0	0	0	0	0	0	0	0	0	0.000163582	0.00123304	0.00132757	0.00142358	0.00080177	0	0	0
4930423D24Rik	0	0	0	0	0	0	0	0	0	0	0	0	0	0	0	0	0	0	0	0	0	0	0	0	0	0	0	0	0	0	0	0
4930423M02Rik	0	0	0	0	0	0	0	0	0	0	0	0	0	0	0	0	0	0	0	0	0	0	0	0	0.00029163	0.000829409	0	0	0	0.000153681	0	0
4930425K10Rik	0	0	0	0	0	0	0	0	0	0	0	0	0	0	0	0	0	0	0	0	0	0	0	0	0	0	0	0	0	0	0	0
4930425K24Rik	0	0	0	0	0	0	0	0	0	0	0	0	0	0	0	0	0	0	0	0	0	0	0	0	0	0.00203952	0	0	0	0	0	0
4930425L21Rik	0	0	0	0	0	0	0	0	0.00621172	0.0600567	0.0212244	0	0	0	0	0	0.00298934	0.00769662	0.0035028	0	0	0	0	0.00447534	0.00498893	0.00854837	0.00131264	0.000488461	0.00505684	0.00327006	0.00383166	0.00596293
4930425O10Rik	0	0.085789	0	0	0	0	0	0	0	0	0	0	0	0	0	0	0	0	0	0	0	0	0	0	0	0.00103482	0	0.000394724	0	0	0	0
4930425P05Rik	0.0564959	0	0	0.0625782	0	0	0	0	0	0	0	0	0	0	0	0	0	0	0	0	0	0	0	0	0	0	0	0	0	0	0	0
4930426D05Rik	0	0	0	0	0	0	0	0	0	0	0	0	0	0	0	0.00755354	0	0	0	0	0	0	0	0	0.00352663	0.000667214	0.00282536	0.00247124	0.00268197	0.00278445	0	0.0013708
4930426I24Rik	0.0492382	0	0	0	0	0	0.121168	0	0.0447141	0	0	0	0	0	0	0.0232234	0.0248221	0	0.0175453	0.0229304	0.04562	0.0161957	0.023091	0.0173005	0.00485738	0.000259168	0.00782092	0.00747232	0.00493788	0.00657883	0.00274588	0.00321441
4930426L09Rik	0	0	0	0	0	0	0	0	0.00519717	0	0	0	0	0	0	0	0	0	0	0	0	0	0	0	0.00101487	0.000832964	0.000210725	0.000941524	0.000472505	0.00139196	0.000344833	0.000172371
4930428D20Rik	0	0	0	0	0	0	0	0	0	0	0	0	0	0	0	0	0	0	0	0	0	0	0	0	0	0	0	0	0	0	0	0
4930428E07Rik	0	0	0	0	0	0	0	0	0.0192799	0	0	0.015871	0	0.0321144	0.0310613	0.00838368	0.0144844	0.0244107	0.0361219	0.0970221	0.00527483	0.0699493	0.0191288	0.0231887	0.0197567	0.0191799	0.0197274	0.016794	0.017873	0.0204032	0.0193915	0.0229806
4930428N03Rik	0.0229152	0	0	0	0	0	0	0	0	0	0	0	0	0	0	0	0.0280315	0.019737	0.0171292	0.0416116	0.0221669	0	0.0144206	0.0463809	0.00604936	0.00956716	0.0055853	0.00287145	0.0124184	0.00508938	0.0017413	0.00387662
4930428O21Rik	0	0	0	0	0	0	0	0	0	0	0	0	0	0	0	0	0	0	0	0	0	0	0	0	0	0	0	0	0	0	0	0
4930429C20Rik	0	0	0	0	0	0	0	0	0	0	0	0	0	0	0	0	0	0	0	0	0	0	0	0	0	0	0	0	0	0	0	0.000162475
4930429D17Rik	0	0	0	0	0	0	0	0	0	0	0	0	0	0	0	0	0	0	0	0	0	0.00543051	0	0	0.000135401	0.00037494	0.000813061	0.000311076	0	0.00130212	0.0017	0.000196288
4930429F24Rik	0	0	0	0	0.0420207	0	0	0	0	0	0	0	0	0	0	0.00961774	0.0106949	0.0203899	0	0	0.0363095	0.0024955	0	0.0124465	0.00370039	0.000302755	0.00261811	0.00286637	0.00293932	0.000998067	0.000409379	0.00242493
4930429H19Rik	0	0	0	0	0	0	0	0	0	0	0	0	0	0	0	0	0.00727563	0	0	0	0	0	0	0	0	0	0	0	0	0	0	0
4930429P21Rik	0	0	0	0	0	0	0	0	0	0	0	0	0	0	0	0	0	0	0	0	0	0	0	0	0	0	0	0	0	0	0	0
4930430E12Rik	0	0	0	0	0	0	0	0	0	0	0	0	0	0	0	0	0	0	0	0	0	0	0	0	0.000310151	0	0	0	0.000892847	0	0	0.000314944
4930430F08Rik	0.0972638	0.0314425	0.0843305	0	0.0143599	0	0	0.149778	0.165317	0.0740997	0.104427	0.175902	0.128156	0.107189	0.0397313	0.073339	0.0574134	0.0724535	0.158371	0.0847109	0.0780838	0.111986	0.0639969	0.0583531	0.0888345	0.0891588	0.0908024	0.102794	0.115548	0.0955986	0.0823641	0.0901032
4930430F21Rik	0	0	0	0	0	0	0	0	0	0	0	0	0	0.0398676	0	0	0.00176556	0	0	0	0.0136803	0	0	0	0.00156818	0.0031392	0.00368864	0.00130173	0.000722033	0.00172771	0.00591015	0.000423034
4930430O22Rik	0	0	0	0	0	0	0	0	0	0	0	0	0	0	0	0	0	0	0	0	0	0	0	0	0	0	0	0	0	0.000548017	0	0
4930431F10Rik	0	0	0	0	0	0	0	0	0	0	0	0	0	0	0	0	0	0	0	0	0	0	0	0	0.00107548	0.00123776	0	0.000779991	0.000612221	0	0.000446538	0
4930431F12Rik	0	0	0	0	0	0	0	0	0	0	0	0	0	0	0	0	0	0	0	0	0	0	0	0	0.000160878	0	0	0	0	0	0	0
4930431L21Rik	0	0	0	0	0	0	0	0	0.0142306	0	0	0	0	0	0.0190337	0	0	0	0	0	0.0147378	0	0.0100543	0	0.00408194	0.0032379	0.00180025	0	0.000788795	0.00406666	0.003436	0.00389128
4930431P03Rik	0	0	0	0	0	0	0	0	0	0	0	0	0	0	0	0	0.000969665	0	0	0	0	0	0	0	8.11779e-05	0.00241458	0	0.000315852	0.000892491	0	0	0.000799557
4930431P19Rik	0.0195221	0	0	0	0	0	0	0.168836	0.0263226	0.228889	0.0470387	0.0377751	0.0706927	0.0105862	0.0224026	0.0243736	0.030068	0.094413	0.0554596	0.0233367	0.0728978	0.0843299	0.0500623	0.0340874	0.0356083	0.0603635	0.0584051	0.0456609	0.0594306	0.0760785	0.0622146	0.0301508
4930431P22Rik	0	0	0	0	0	0	0	0	0	0.035394	0	0	0	0	0	0.00940638	0	0	0	0	0	0	0	0	0.000504277	0.00336811	0.000626142	0.00011516	0	0	0.000857746	0
4930432B10Rik	0.0777217	0	0.0952036	0.343952	0.0143599	0.0210296	0	0.0279586	0.0588221	0.108935	0.0206515	0.0341717	0.0668673	0.0654862	0.0911818	0.0667014	0.233885	0.17767	0.212201	0.170799	0.15851	0.252095	0.23425	0.191632	0.119691	0.113035	0.0867809	0.104774	0.0990185	0.0801916	0.102487	0.0873149
4930432E11Rik	0	0	0	0	0	0	0	0	0.00711529	0	0	0	0	0	0	0	0.0261426	0.0721544	0.0653171	0	0	0	0.0240024	0.00834443	0.00147703	0.000515381	0.000526041	0.00118134	0	0.00330422	0.0031789	0.00051869
4930432H08Rik	0	0	0	0	0	0	0	0	0	0	0	0	0	0	0	0	0	0	0	0	0	0	0	0	0	0	0	0	0	0.00179292	0	0
4930432J09Rik	0	0	0	0	0	0	0	0	0	0	0	0	0	0	0	0	0	0	0.000790537	0	0	0	0	0.0101932	0.000144187	0.000279633	0.00165725	0	0	0	0	0
4930432L08Rik	0	0	0	0	0	0	0	0	0	0	0	0	0	0	0	0	0	0	0	0	0	0	0	0	0.00139574	0.000673963	0.00128636	0.00151792	0.00131893	0.00364504	0.000633435	0.000355054
4930432M17Rik	0	0	0	0	0	0	0	0	0	0	0	0	0	0	0	0	0	0.0192116	0	0	0	0	0	0	0.000139301	0	0.00105102	0	0	0	0	0
4930432O09Rik	0	0	0	0	0	0	0	0	0	0	0	0	0	0	0	0	0	0	0	0	0	0	0	0	0	0	0	0.000858389	0	0	0	0
4930433B08Rik	0	0	0	0	0	0	0	0	0	0	0	0	0	0	0	0	0	0	0	0	0	0	0	0	0	0	0	0	0	0	0	0
4930433E05Rik	0	0	0	0	0	0	0	0	0	0	0	0	0	0	0	0	0	0	0	0	0	0	0	0	0	0	0	0.0010505	0	0	0	0
4930433I11Rik	0	0	0	0	0	0	0	0	0	0	0	0	0	0	0	0	0	0	0	0	0	0	0	0	0	0	0	0	0.00173613	0	0.000643309	0
4930433J02Rik	0	0	0	0	0	0	0	0	0	0	0	0	0	0	0	0	0	0	0	0	0	0	0	0	0	0	0	0	0	0	0	0
4930433N12Rik	0	0	0	0	0	0	0	0	0	0	0	0	0.0746213	0	0.0208605	0.00437836	0	0	0	0	0	0	0	0	0.00052933	0.00523003	0.00126981	0.00153765	0.0050564	0	0.00271276	0.00103487
4930434B07Rik	0	0	0	0	0	0	0	0	0	0	0	0	0	0	0	0	0	0	0	0	0	0	0	0	0	0	0	0	0	0	0	0.000143191
4930434F21Rik	0	0	0	0	0	0	0	0	0	0	0	0	0	0	0	0	0	0	0	0	0.0160584	0	0	0	0.00150207	0.00135007	0.000383821	0.00235159	0.000447245	0.00186515	0.00105069	0.000916203
4930434J06Rik	0	0	0	0	0	0	0	0	0	0.0221804	0	0	0	0	0	0	0	0	0	0	0	0.0247054	0.0297583	0.00163529	0.00769774	0.00847558	0.00678419	0.0150544	0.014711	0.0174504	0.00910121	0.00777525
4930434O05Rik	0	0	0	0	0	0	0	0	0	0	0	0	0	0	0	0	0	0	0	0	0	0	0	0	0	0	0	0	0	0	0	0
4930435C17Rik	0	0	0	0	0	0	0	0	0	0	0	0	0	0	0	0	0	0.027751	0.00554513	0	0	0	0	0.00714932	0.00169094	0.00323903	0.00117765	0.00167647	0.00520632	0.00511312	0.00141878	0.000733363
4930435F18Rik	0	0	0	0	0	0	0	0	0	0	0	0	0	0	0	0	0	0	0.00562748	0	0	0	0	0.010263	0.000489015	0.00126375	0.000433611	0.0029824	0.0061343	0.00398375	0.00247734	0.000207227
4930435M08Rik	0	0	0	0	0	0	0	0	0	0	0	0	0	0	0	0	0	0	0	0	0	0	0	0	0.000329828	0	0	0	0	0	0.000402391	0
4930435N07Rik	0	0	0	0	0	0	0	0	0.00854086	0	0.00569278	0	0	0	0	0.00566816	0.0023999	0	0.00117478	0	0.00634452	0	0	0.00967732	0.00278809	0.000912999	0.00315135	0.00378599	0.00506339	0.00447524	0.00507875	0.00563746
4930437M23Rik	0	0	0	0	0	0	0	0	0	0	0	0	0	0	0	0	0	0	0	0	0	0	0	0	0	0	0	0	0	0	0	0
4930438A08Rik	0	0	0	0	0	0	0	0	0	0	0	0	0	0	0	0	0	0	0	0	0	0	0	0	0.000317732	0	0.00107884	0.000622011	0.000380781	0.000896217	0.00122045	0.000138392
4930438E09Rik	0	0	0	0	0	0	0	0	0.0124755	0	0.0580326	0	0	0	0	0	0	0	0	0	0	0	0	0	0.000756758	0	0	0.0003877	0.00301681	0	0.00168545	0.00104894
4930439A04Rik	0	0	0	0	0	0	0	0	0.0193217	0	0	0	0	0	0	0.00422664	0	0	0	0	0	0	0	0.0031645	0.00147513	0.000473948	0.00196034	0.000654781	0.00036646	0.000220105	0.00249001	0.000261933
4930439D14Rik	0	0	0	0	0	0	0	0	0	0	0	0	0	0	0	0	0	0	0	0	0	0	0	0	0.000127034	0	0.00147184	0	0	0.000456326	0	0
4930440C22Rik	0	0	0	0	0	0	0	0	0	0	0	0	0	0	0	0	0	0	0	0	0	0	0	0	0.000269896	0	0	0	0	0	0	0
4930441H08Rik	0	0	0	0	0	0	0	0	0.0051698	0	0	0	0	0	0	0	0	0	0	0	0	0	0	0	0.00169428	0.00112749	0.000293645	0.0008282	0.000738242	0.000976569	0.000366139	0
4930441J16Rik	0	0	0	0	0	0	0	0	0	0	0	0	0	0	0	0	0	0	0	0	0	0	0	0	0.000419561	0	0.00111178	0.000240192	0.000110571	0.0023967	0	0
4930442G10Rik	0	0	0	0	0	0	0	0	0	0	0	0	0	0	0	0	0	0	0	0	0	0	0	0	0	0	0	0	0	0	0	0
4930442G15Rik	0	0	0	0	0	0	0	0	0	0	0	0	0	0	0	0	0	0	0	0	0	0	0	0	0	0	0	0	0	0	0.00207961	0
4930442H23Rik	0	0	0	0	0	0	0	0	0	0	0	0	0	0	0	0	0	0	0	0	0	0	0	0	0	0	0	0	0	0	0	0
4930442J19Rik	0	0	0	0	0	0	0	0	0	0	0	0	0	0	0	0	0	0	0	0	0	0	0	0	0	0	0	0	0	0	0	0
4930442L01Rik	0	0	0	0	0	0	0	0	0	0	0	0	0	0	0	0	0	0	0	0	0	0	0	0	0	0	0	0	0	0	0	0
4930442P19Rik	0	0	0	0	0	0	0	0	0	0	0	0	0	0	0	0	0	0	0	0	0	0	0	0	0	0	0	0	0	0	0	0
4930443G03Rik	0	0	0	0	0	0	0	0	0	0	0	0	0	0	0	0	0	0	0	0	0	0	0	0	0	0	0	0	0	0	0	0
4930443O20Rik	0	0	0	0	0	0	0	0	0	0	0	0	0	0	0	0	0	0.0150948	0	0	0	0	0	0.0121389	0.00255926	0.00413902	0.00173969	0.00152229	0.00200097	0.0017875	0.00027679	0.0025329
4930444A19Rik	0	0.439329	0.163658	0.0552669	0.0143599	0.0626504	0.021362	0	0.0315275	0.0873637	0.00520626	0.0300452	0	0.0499532	0.0351173	0	0.00330745	0.0274961	0.0113424	0	0.0152164	0	0.00503356	0	0.00637637	0.00563673	0.00456436	0.00949609	0.0074373	0.0177072	0.0101296	0.00639255
4930444E06Rik	0	0	0	0	0	0	0	0	0	0	0	0	0	0	0	0	0	0	0	0	0	0	0	0	0	0	0	0	0	0	0.00142378	0
4930444F02Rik	0	0	0	0	0	0	0	0	0.00266415	0	0	0	0	0	0	0	0	0	0	0.0305637	0	0	0.00824213	0	0.00220547	0.00131098	0.00516178	0.00254961	0.000514409	0.00198243	0.00324223	0.00226567
4930444K16Rik	0	0	0	0	0	0	0	0	0	0	0	0	0	0	0	0	0	0	0	0	0	0	0	0	0	0	0	0	0	0.000316171	0	0.000568532
4930444P10Rik	0	0	0	0.0377672	0.0257673	0	0	0	0.0326592	0.0740881	0.163833	0.043978	0.131675	0.135235	0.0812265	0.0893993	0.0109117	0.0406603	0.00746986	0	0.0167712	0.0371308	0.0296971	0.0119791	0.0708972	0.113182	0.0974223	0.0671385	0.122235	0.134815	0.115834	0.0874333
4930445B16Rik	0	0.0314425	0.036959	0	0	0	0	0	0.0224764	0	0.0785631	0	0.0897097	0	0	0.00836144	0.0158665	0.0199753	0.0126643	0	0.0249823	0.00897779	0	0.0460634	0.0135506	0.0136536	0.0175606	0.0253853	0.0173994	0.013433	0.00669531	0.0105757
4930445E18Rik	0	0	0	0	0	0	0	0	0.0221971	0	0.00838563	0.0428269	0.076124	0.0215282	0.0207235	0.00645843	0.00634897	0.00440724	0	0	0	0	0.00335034	0	0.0110894	0.0244187	0.00620457	0.0256554	0.0182593	0.0224483	0.0157628	0.0166156
4930445N06Rik	0	0	0	0	0	0	0	0	0	0	0	0	0	0	0	0	0	0	0	0	0	0	0	0	0.000238688	0	0.000476896	0.000235191	0.000874502	0	0	0.000498159
4930445N08Rik	0	0	0	0	0	0	0	0	0	0	0	0	0	0	0	0	0	0	0	0	0	0	0	0	0.000157725	0	0	0.000640958	0	0.00091107	0.00241656	0
4930445N18Rik	0	0	0	0	0	0	0	0	0	0	0	0	0	0	0.0477767	0	0	0	0	0	0	0	0	0.00712073	0.000118336	0	0.00326671	0	0	0.000418045	0.00153721	0.000828635
4930447A16Rik	0.00317647	0	0	0	0	0	0	0	0.00471616	0	0	0.0139329	0	0	0.015595	0.00841812	0.00464737	0	0.00784211	0	0	0.00812035	0.00939619	0.00448309	0.00996926	0.00618996	0.00975642	0.00880019	0.0143349	0.00640006	0.0122224	0.00987349
4930447C04Rik	0.00458383	0.0159138	0	0.36321	0	0	0.0624922	0.00854797	0.101922	0.128563	0.0339923	0.498014	0.123199	0.17431	0	0.0903664	0.0484418	0.0412633	0.0322928	0.04072	0.0944057	0.0784931	0.0638079	0.0470574	0.20958	0.234504	0.297855	0.896971	0.26407	0.281143	0.260634	0.230124
4930447C11Rik	0	0	0	0	0	0	0	0	0	0	0	0	0	0	0	0	0	0	0	0	0	0	0	0	0	0	0	0	0	0	0	0
4930447F04Rik	0	0	0	0	0	0	0	0	0	0	0	0	0	0	0	0	0.00420908	0	0.00265563	0	0	0	0	0	0.000254133	0	0	0	0	0.00286044	0.00109253	0.00120944
4930447F24Rik	0.017055	0	0	0	0	0	0	0	0	0.0523958	0.00379687	0	0	0	0.0427614	0	0.00440765	0.0516104	0	0	0	0	0	0.00585165	0.00607213	0.00757245	0.0073227	0.0143478	0.0159156	0.0129398	0.0106339	0.0074349
4930447J18Rik	0	0	0	0	0	0	0	0	0.0139529	0	0.00610274	0	0	0.0204444	0.0478597	0	0	0	0.0175854	0	0.0201522	0	0.0150619	0	0.000925605	0.000283003	0.00039947	0.000182834	0.000737863	0.0028719	0.000217141	0.00101589
4930447K03Rik	0	0.177809	0	0	0	0.0136356	0	0.0324895	0.00550159	0.16547	0.0542129	0	0	0	0	0	0.160028	0.195884	0.254725	0.25621	0.0962198	0.210071	0.0364862	0.120554	0.00120876	0	0.00263384	0.0014294	0.000440054	0.00253233	0.000325772	0.00148127
4930447M23Rik	0	0	0	0	0	0	0	0	0.0329104	0	0.0461619	0	0.0177154	0.0297917	0.0524099	0.0219433	0.0049659	0.00769662	0.00162137	0	0.0208224	0	0.0047957	0.00226471	0.0284834	0.0239139	0.02927	0.0189469	0.0340488	0.0257034	0.0350708	0.024794
4930447N08Rik	0	0	0.0673491	0	0.0143599	0	0	0.0629341	0.0066524	0	0	0	0	0	0.09884	0.00368582	0.00544046	0.00718004	0.0185131	0	0.00120762	0.0188039	0	0.00223767	0.043159	0.0291754	0.0390681	0.0316818	0.028226	0.0185516	0.0315978	0.0244889
4930448A20Rik	0	0	0	0	0	0	0	0	0	0	0	0	0	0	0	0	0	0	0	0	0	0	0	0	0	0	0	0	0	0	0	0
4930448C13Rik	0	0	0	0	0	0	0	0	0	0	0	0	0	0	0	0	0.000624925	0	0	0	0.00115298	0	0	0.000997375	0.00554244	0.00515245	0.00342458	0.00133302	0.00535589	0.00406209	0.0026128	0.00276305
4930448D08Rik	0	0	0	0	0	0	0	0	0	0	0	0	0	0	0	0	0	0	0	0	0	0	0	0.00395475	0.000218396	0	0	0	0	0	0	0
[truncated: 55,770 more rows]

[truncated: 18 more sheets: Supplementary Data 11, Supplementary Data 12, Supplementary Data 13, Supplementary Data 14, Supplementary Data 15, Supplementary Data 16, Supplementary Data 17, Supplementary Data 18, Supplementary Data 19, Supplementary Data 20, Supplementary Data 21, Supplementary Data 22, Supplementary Data 23, Supplementary Data 24, Supplementary Data 25, Supplementary Data 26, Supplementary Data 27, Supplementary Data 28]
